# Supplementary material for: Exo-metabolome profiling of soybean endophytes: a road map of antagonism against Fusarium oxysporum
Source: mSystems. 2025 Oct 1;10(10):e00927-25. doi: 10.1128/msystems.00927-25 (PMC12542665; doi:10.1128/msystems.00927-25)
Supplement: Table S1 — MS2 annotation of significantly upregulated metabolites detected in positive mode and negative mode. [file msystems.00927-25-s0002.xlsx]

## Sheet: Legend
	Title :MS2 annotation of significantly upregulated metabolites detected in positive mode and negative mode.

## Sheet: MS2 annotation HT1 vs HT2 pos
ID	M/Z	Retention time	Fold change	log2.FC.	raw.Pval	X.log10.p.	Compound_1	InchiKey_1	Formula_1	Score_1	Database_1	Compound_2	InchiKey_2	Formula_2	Score_2	Database_2	Compound_3	InchiKey_3	Formula_3	Score_3	Database_3	Compound_4	InchiKey_4	Formula_4	Score_4	Database_4	Compound_5	InchiKey_5	Formula_5	Score_5	Database_5
409.2085__824.94	409.209	824.94	2.1425	1.0993	0.09358	1.0288	(S)-3-{4-[2-(5-Methyl-2-phenyl-oxazol-4-yl)-ethoxy]-phenyl}-2-propylamino-propionic acid	RDGUFKZGMLPVHL-UHFFFAOYSA-N	C24H28N2O4	27.92	HMDB_predicted	2-[[2-[[2-amino-4-(methylthio)butanoyl]amino]-4-methyl-pentanoyl]amino]-3-phenyl-propionic acid	CHDYFPCQVUOJEB-UHFFFAOYSA-N	C20H31N3O4S	24.71	MINEs	NA	NA	NA	NA	NA	NA	NA	NA	NA	NA	NA	NA	NA	NA	NA
374.2346__152.19	374.235	152.19	6.1732	2.626	0.063805	1.1951	1-(3,5-Dimethyl-1-phenyl-4-pyrazolyl)-N-[4-(phenylmethyl)-1-piperazinyl]methanimine	FOORCIAZMIWALX-UHFFFAOYSA-N	C23H27N5	55.54	HMDB_predicted	NA	NA	NA	NA	NA	NA	NA	NA	NA	NA	NA	NA	NA	NA	NA	NA	NA	NA	NA	NA
354.2248__1113.46	354.225	1113.46	2.2831	1.191	0.046301	1.3344	17-acetyl-17-hydroxy-6,10,13-trimethyl-16-methylene-1,2,8,9,11,12,14,15-octahydrocyclopenta[a]phenanthren-3-one	OKHAOBQKCCIRLO-UHFFFAOYSA-N	C23H30O3	20.6	MINEs	Methysergide	KPJZHOPZRAFDTN-NQUBZZJWSA-N	C21H27N3O2	18.24	HMDB_predicted	NA	NA	NA	NA	NA	NA	NA	NA	NA	NA	NA	NA	NA	NA	NA
385.219__342.26	385.219	342.26	0.4763	-1.0701	0.052782	1.2775	1-Arachidonoylglycerol	DCPCOKIYJYGMDN-UHFFFAOYSA-N	C23H38O4	25.18	HMDB_predicted	Isorhynchophylline	DAXYUDFNWXHGBE-VKCGGMIFSA-N	C22H28N2O4	4.6	MSDIAL	NA	NA	NA	NA	NA	NA	NA	NA	NA	NA	NA	NA	NA	NA	NA
204.1231__450.82	204.123	450.82	10.274	3.3609	0.021291	1.6718	1-Carboxyethylleucine	DBYZWPUDPKAERO-RQJHMYQMSA-N	C9H17NO4	66.55	HMDB_predicted	N-Lactoylleucine	BUMIGZVUJKNXCO-BQBZGAKWSA-N	C9H17NO4	64.89	HMDB_predicted	Glutamic acid diethyl ester	HERPVHLYIHBEFW-UHFFFAOYSA-N	C9H17NO4	62.26	HMDB_predicted	NA	NA	NA	NA	NA	NA	NA	NA	NA	NA
482.3631__1663.5	482.363	1663.5	0.37427	-1.4178	0.084607	1.0726	1-O-Hexadecyl-sn-glycero-3-phosphocholine	VLBPIWYTPAXCFJ-UHFFFAOYSA-N	C24H52NO6P	38.42	HMDB_predicted	NA	NA	NA	NA	NA	NA	NA	NA	NA	NA	NA	NA	NA	NA	NA	NA	NA	NA	NA	NA
459.2272__532.5	459.227	532.5	3.0895	1.6274	0.07379	1.132	2-Hydroxy-3-[(2-carboxyethyl)thio]-3-[2-(8-phenyloctyl)phenyl]propanoic acid	PZIFPMYXXCAOCC-UHFFFAOYSA-N	C26H34O5S	13.04	HMDB_predicted	NA	NA	NA	NA	NA	NA	NA	NA	NA	NA	NA	NA	NA	NA	NA	NA	NA	NA	NA	NA
151.1229__218.81	151.123	218.81	0.14165	-2.8196	0.021371	1.6702	3,5-Diethyl-2-methylpyrazine	MRWLZECVHMHMGI-UHFFFAOYSA-N	C9H14N2	62.02	HMDB_predicted	NA	NA	NA	NA	NA	NA	NA	NA	NA	NA	NA	NA	NA	NA	NA	NA	NA	NA	NA	NA
145.0503__314.06	145.05	314.06	37.525	5.2298	0.031949	1.4955	3-Methylglutaconic acid	WKRBKYFIJPGYQC-DUXPYHPUSA-N	C6H8O4	70.21	HMDB_predicted	trans-2-Hexenedioic acid	HSBSUGYTMJWPAX-HNQUOIGGSA-N	C6H8O4	67.41	HMDB_predicted	Maleic acid homopolymer	CGBYBGVMDAPUIH-ARJAWSKDSA-N	C6H8O4	65.83	HMDB_predicted	(E)-2-Methylglutaconic acid	JKGHDBJDBRBRNA-DUXPYHPUSA-N	C6H8O4	64.45	HMDB_predicted	NA	NA	NA	NA	NA
361.2439__135.68	361.244	135.68	2.647	1.4044	0.028235	1.5492	6-beta-hydroxymedroxyprogesterone	KQYLOJBPZSTTRA-DLUZLJMTSA-N	C22H32O4	17.59	HMDB_predicted	2-beta-hydroxymedroxyprogesterone	BGEJDLFWYUUIAP-CFHVOHOGSA-N	C22H32O4	17.59	HMDB_predicted	NA	NA	NA	NA	NA	NA	NA	NA	NA	NA	NA	NA	NA	NA	NA
276.1348__574.87	276.135	574.87	0.011877	-6.3956	6.17e-07	6.2098	Alanyltryptophan	WUGMRIBZSVSJNP-UFBFGSQYSA-N	C14H17N3O3	55.91	HMDB_predicted	Tryptophyl-Alanine	OHGNSVACHBZKSS-UHFFFAOYSA-N	C14H17N3O3	51.44	HMDB_predicted	NA	NA	NA	NA	NA	NA	NA	NA	NA	NA	NA	NA	NA	NA	NA
402.2349__540.54	402.235	540.54	3.9073	1.9662	0.090786	1.042	Amperozide	NNAIYOXJNVGUOM-UHFFFAOYSA-N	C23H29F2N3O	52.52	HMDB_predicted	Isoquinoline, 1,2,3,4-tetrahydro-2-(4-amino-6-((4-phenyl-1-piperazinyl)methyl)-s-triazin-2-yl)-	RICSVCCWQXYHPI-UHFFFAOYSA-N	C23H27N7	13.75	HMDB_predicted	Telocinobufagin	PBSOJKPTQWWJJD-UHFFFAOYSA-N	C24H34O5	13.58	MINEs	NA	NA	NA	NA	NA	NA	NA	NA	NA	NA
373.2085__328.83	373.209	328.83	2.3465	1.2305	0.046887	1.3289	Androstane-3,17-diol 17-sulfate	KWYNDVHEQWYGIL-UHFFFAOYSA-N	C19H32O5S	22.37	HMDB_predicted	MLS001077317-01!17BETA-ESTRADIOL 17-HEMISUCCINATE	YJPIDPAGJSWWBE-FNIAAEIWSA-N	C22H28O5	18.96	GNPS	NA	NA	NA	NA	NA	NA	NA	NA	NA	NA	NA	NA	NA	NA	NA
444.2459__478.32	444.246	478.32	8.4193	3.0737	8.99e-07	6.0462	Bufotalin	VOZHMAYHYHEWBW-UHFFFAOYSA-N	C26H36O6	14.94	MINEs	Crenolanib	DYNHJHQFHQTFTP-UHFFFAOYSA-N	C26H29N5O2	12.55	HMDB_predicted	NA	NA	NA	NA	NA	NA	NA	NA	NA	NA	NA	NA	NA	NA	NA
232.1546__897.64	232.155	897.64	3.0568	1.612	0.087765	1.0567	Butyrylcarnitine	QWYFHHGCZUCMBN-SECBINFHSA-N	C11H21NO4	54.77	HMDB_experimental	NA	NA	NA	NA	NA	NA	NA	NA	NA	NA	NA	NA	NA	NA	NA	NA	NA	NA	NA	NA
317.1344__685.7	317.134	685.7	2.5498	1.3504	0.033261	1.4781	Combretastatin A4	HVXBOLULGPECHP-UHFFFAOYSA-N	C18H20O5	19.96	HMDB_predicted	Isocombretastatin A4	CNGKIRSNRQSORA-UHFFFAOYSA-N	C18H20O5	19.96	HMDB_predicted	NA	NA	NA	NA	NA	NA	NA	NA	NA	NA	NA	NA	NA	NA	NA
531.2847__706.71	531.285	706.71	2.2573	1.1746	0.050459	1.2971	Cortivazol	RKHQGWMMUURILY-UHFFFAOYSA-N	C32H38N2O5	54.86	HMDB_predicted	NA	NA	NA	NA	NA	NA	NA	NA	NA	NA	NA	NA	NA	NA	NA	NA	NA	NA	NA	NA
133.1012__1090.83	133.101	1090.83	2.6049	1.3812	0.018065	1.7432	cuminyl alcohol	OIGWAXDAPKFNCQ-UHFFFAOYSA-N	C10H14O	69.56	MoNA	Spectral Match to L-Carvone from NIST14	ULDHMXUKGWMISQ-SECBINFHSA-N	C10H14O	68.14	GNPS	Dicyclopentadiene	HECLRDQVFMWTQS-UHFFFAOYSA-N	C10H12	65.57	HMDB_predicted	1,2,3,4-Tetrahydronaphthalene	CXWXQJXEFPUFDZ-UHFFFAOYSA-N	C10H12	64.6	HMDB_predicted	NA	NA	NA	NA	NA
683.3604__996.51	683.36	996.51	7.0861	2.825	0.060096	1.2212	Delartine	XLTANAWLDBYGFU-UHFFFAOYSA-N	C37H50N2O10	21.71	HMDB_experimental	NA	NA	NA	NA	NA	NA	NA	NA	NA	NA	NA	NA	NA	NA	NA	NA	NA	NA	NA	NA
453.261__1388.77	453.261	1388.77	0.00091379	-10.096	0.00038037	3.4198	Diphenoxylate	HYPPXZBJBPSRLK-UHFFFAOYSA-N	C30H32N2O2	21.84	HMDB_experimental	NA	NA	NA	NA	NA	NA	NA	NA	NA	NA	NA	NA	NA	NA	NA	NA	NA	NA	NA	NA
374.2539__1305.82	374.254	1305.82	346.32	8.4359	0.00010047	3.998	Dodecanedioylcarnitine	VJPIDPQNAYWULC-INIZCTEOSA-N	C19H35NO6	42.45	HMDB_predicted	Curvacin A	LUEYTMPPCOCKBX-KWYHTCOPSA-N	C23H35NOS	15.35	HMDB_predicted	NA	NA	NA	NA	NA	NA	NA	NA	NA	NA	NA	NA	NA	NA	NA
511.3129__974.39	511.313	974.39	0.30435	-1.7162	0.00017218	3.764	Dodecyl-beta-D-maltoside	NLEBIOOXCVAHBD-UHFFFAOYSA-N	C24H46O11	36.78	HMDB_predicted	NA	NA	NA	NA	NA	NA	NA	NA	NA	NA	NA	NA	NA	NA	NA	NA	NA	NA	NA	NA
154.084__283.42	154.084	283.42	2.1675	1.116	0.00081922	3.0866	DOPAMINE - 70.0 eV	VYFYYTLLBUKUHU-UHFFFAOYSA-N	C8H11NO2	26.58	GNPS	OCTOPAMINE	QHGUCRYDKWKLMG-QMMMGPOBSA-N	C8H11NO2	23.25	MSDIAL	NA	NA	NA	NA	NA	NA	NA	NA	NA	NA	NA	NA	NA	NA	NA
397.2196__244.54	397.22	244.54	3.0485	1.6081	0.0006811	3.1668	Etarotene	UDAZCXVIYSIEFX-UHFFFAOYSA-N	C25H32O2S	40.26	HMDB_predicted	NA	NA	NA	NA	NA	NA	NA	NA	NA	NA	NA	NA	NA	NA	NA	NA	NA	NA	NA	NA
261.1444__312.44	261.144	312.44	2.2785	1.1881	0.053811	1.2691	gamma-Glutamylleucine	MYFMARDICOWMQP-YUMQZZPRSA-N	C11H20N2O5	74.57	MoNA	Glutamylleucine	YBAFDPFAUTYYRW-YUMQZZPRSA-N	C11H20N2O5	72.84	HMDB_predicted	Glutamylisoleucine	SNFUTDLOCQQRQD-ZKWXMUAHSA-N	C11H20N2O5	68.04	HMDB_predicted	NA	NA	NA	NA	NA	NA	NA	NA	NA	NA
373.2452__574.16	373.245	574.16	0.46111	-1.1168	0.045734	1.3398	Gentian Violet	LGLFFNDHMLKUMI-UHFFFAOYSA-N	C25H30N3	16.83	HMDB_predicted	NA	NA	NA	NA	NA	NA	NA	NA	NA	NA	NA	NA	NA	NA	NA	NA	NA	NA	NA	NA
193.17__1202.11	193.17	1202.11	2.1428	1.0995	0.093831	1.0277	Hydroxypropylcellulose	RRHXDYJWVYFMKV-UHFFFAOYSA-N	C12H20N2	59.74	HMDB_predicted	Amiflamina	HFQMYSHATTXRTC-UHFFFAOYSA-N	C12H20N2	57.47	HMDB_predicted	NA	NA	NA	NA	NA	NA	NA	NA	NA	NA	NA	NA	NA	NA	NA
222.1715__563.51	222.172	563.51	2.8536	1.5128	0.078958	1.1026	Isonoruron	QOBMKVRRANLSMZ-UHFFFAOYSA-N	C13H22N2O	22.94	MINEs	Noruron	YGLMVCVJLXREAK-UHFFFAOYSA-N	C13H22N2O	22.41	MINEs	NA	NA	NA	NA	NA	NA	NA	NA	NA	NA	NA	NA	NA	NA	NA
166.0864__572.31	166.086	572.31	2.3294	1.22	0.079595	1.0991	L-Phenylalanine	COLNVLDHVKWLRT-QMMMGPOBSA-N	C9H11NO2	84.47	MoNA	NA	NA	NA	NA	NA	NA	NA	NA	NA	NA	NA	NA	NA	NA	NA	NA	NA	NA	NA	NA
350.2325__1472.45	350.233	1472.45	0.18092	-2.4666	0.082613	1.083	Marrubiin	HQLLRHCTVDVUJB-OBHOOXMTSA-N	C20H28O4	53.23	MoNA	(S)-N1-((1H-Benzo[d]imidazol-2-yl)methyl)-N1-(5,6,7,8-tetrahydroquinolin-8-yl)butane-1,4-diamine	WVLHHLRVNDMIAR-UHFFFAOYSA-N	C21H27N5	43.07	HMDB_predicted	NA	NA	NA	NA	NA	NA	NA	NA	NA	NA	NA	NA	NA	NA	NA
354.202__321.36	354.202	321.36	0.25282	-1.9838	0.030006	1.5228	MLS001148441-01!	XEDCWWFPZMHXCM-UHFFFAOYSA-M	C22H28BrNO3	13.48	GNPS	NA	NA	NA	NA	NA	NA	NA	NA	NA	NA	NA	NA	NA	NA	NA	NA	NA	NA	NA	NA
137.1073__804.03	137.107	804.03	2.0599	1.0425	0.094122	1.0263	N,N-Dimethyl-p-phenylenediamine	BZORFPDSXLZWJF-UHFFFAOYSA-N	C8H12N2	70.63	HMDB_predicted	NA	NA	NA	NA	NA	NA	NA	NA	NA	NA	NA	NA	NA	NA	NA	NA	NA	NA	NA	NA
376.187__580.5	376.187	580.5	15.87	3.9882	0.0032676	2.4858	N-[2-(2-carbamoylpyrrolidino)-1-(1H-imidazol-5-ylmethyl)-2-keto-ethyl]-5-keto-1-methyl-pyrrolidine-2-carboxamide	DJLHRAHTTSWYAW-UHFFFAOYSA-N	C17H24N6O4	49.28	MINEs	2,11,17-trihydroxy-17-(2-hydroxyacetyl)-10,13-dimethyl-7,8,9,11,12,14,15,16-octahydro-6H-cyclopenta[a]phenanthren-3-one	IDTCGADOYRIRKB-UHFFFAOYSA-N	C21H28O6	39.91	MINEs	NA	NA	NA	NA	NA	NA	NA	NA	NA	NA	NA	NA	NA	NA	NA
85.608__879.96	85.608	879.96	2.5904	1.3732	0.0016427	2.7844	NA	NA	NA	NA	NA	NA	NA	NA	NA	NA	NA	NA	NA	NA	NA	NA	NA	NA	NA	NA	NA	NA	NA	NA	NA
117.0551__210.15	117.055	210.15	0.20677	-2.2739	0.0065163	2.186	NA	NA	NA	NA	NA	NA	NA	NA	NA	NA	NA	NA	NA	NA	NA	NA	NA	NA	NA	NA	NA	NA	NA	NA	NA
132.0531__384.86	132.053	384.86	0.1225	-3.0291	0.056087	1.2511	NA	NA	NA	NA	NA	NA	NA	NA	NA	NA	NA	NA	NA	NA	NA	NA	NA	NA	NA	NA	NA	NA	NA	NA	NA
134.0273__308.42	134.027	308.42	2.5234	1.3354	0.033275	1.4779	NA	NA	NA	NA	NA	NA	NA	NA	NA	NA	NA	NA	NA	NA	NA	NA	NA	NA	NA	NA	NA	NA	NA	NA	NA
151.0864__152.22	151.086	152.22	0.32303	-1.6303	0.055183	1.2582	NA	NA	NA	NA	NA	NA	NA	NA	NA	NA	NA	NA	NA	NA	NA	NA	NA	NA	NA	NA	NA	NA	NA	NA	NA
157.0969__131.43	157.097	131.43	4.0166	2.006	0.054794	1.2613	NA	NA	NA	NA	NA	NA	NA	NA	NA	NA	NA	NA	NA	NA	NA	NA	NA	NA	NA	NA	NA	NA	NA	NA	NA
166.0864__644.7	166.086	644.7	0.44018	-1.1838	0.093259	1.0303	NA	NA	NA	NA	NA	NA	NA	NA	NA	NA	NA	NA	NA	NA	NA	NA	NA	NA	NA	NA	NA	NA	NA	NA	NA
171.0985__1464.71	171.099	1464.71	2.0873	1.0616	0.025201	1.5986	NA	NA	NA	NA	NA	NA	NA	NA	NA	NA	NA	NA	NA	NA	NA	NA	NA	NA	NA	NA	NA	NA	NA	NA	NA
180.0883__293.83	180.088	293.83	3.6658	1.8741	0.014433	1.8406	NA	NA	NA	NA	NA	NA	NA	NA	NA	NA	NA	NA	NA	NA	NA	NA	NA	NA	NA	NA	NA	NA	NA	NA	NA
180.1364__324.11	180.136	324.11	434.53	8.7633	0.00016469	3.7833	NA	NA	NA	NA	NA	NA	NA	NA	NA	NA	NA	NA	NA	NA	NA	NA	NA	NA	NA	NA	NA	NA	NA	NA	NA
181.1336__325.03	181.134	325.03	6.7673	2.7586	0.038895	1.4101	NA	NA	NA	NA	NA	NA	NA	NA	NA	NA	NA	NA	NA	NA	NA	NA	NA	NA	NA	NA	NA	NA	NA	NA	NA
181.1338__268.07	181.134	268.07	2.88	1.5261	0.068853	1.1621	NA	NA	NA	NA	NA	NA	NA	NA	NA	NA	NA	NA	NA	NA	NA	NA	NA	NA	NA	NA	NA	NA	NA	NA	NA
187.1078__329.41	187.108	329.41	2.8301	1.5008	0.028178	1.5501	NA	NA	NA	NA	NA	NA	NA	NA	NA	NA	NA	NA	NA	NA	NA	NA	NA	NA	NA	NA	NA	NA	NA	NA	NA
188.1067__205.04	188.107	205.04	0.27844	-1.8445	0.049738	1.3033	NA	NA	NA	NA	NA	NA	NA	NA	NA	NA	NA	NA	NA	NA	NA	NA	NA	NA	NA	NA	NA	NA	NA	NA	NA
200.6027__252.91	200.603	252.91	0.080476	-3.6353	0.01634	1.7868	NA	NA	NA	NA	NA	NA	NA	NA	NA	NA	NA	NA	NA	NA	NA	NA	NA	NA	NA	NA	NA	NA	NA	NA	NA
201.1677__176.46	201.168	176.46	2.8783	1.5252	0.022829	1.6415	NA	NA	NA	NA	NA	NA	NA	NA	NA	NA	NA	NA	NA	NA	NA	NA	NA	NA	NA	NA	NA	NA	NA	NA	NA
209.1095__319.35	209.109	319.35	9.8376	3.2983	0.00010863	3.964	NA	NA	NA	NA	NA	NA	NA	NA	NA	NA	NA	NA	NA	NA	NA	NA	NA	NA	NA	NA	NA	NA	NA	NA	NA
211.1122__215.84	211.112	215.84	87.388	6.4494	1.79e-05	4.7465	NA	NA	NA	NA	NA	NA	NA	NA	NA	NA	NA	NA	NA	NA	NA	NA	NA	NA	NA	NA	NA	NA	NA	NA	NA
212.1338__226.45	212.134	226.45	6.2685	2.6481	0.026312	1.5798	NA	NA	NA	NA	NA	NA	NA	NA	NA	NA	NA	NA	NA	NA	NA	NA	NA	NA	NA	NA	NA	NA	NA	NA	NA
212.1645__990.89	212.165	990.89	0.37464	-1.4164	0.0039779	2.4003	NA	NA	NA	NA	NA	NA	NA	NA	NA	NA	NA	NA	NA	NA	NA	NA	NA	NA	NA	NA	NA	NA	NA	NA	NA
213.1597__327.3	213.16	327.3	2.0623	1.0443	0.03278	1.4844	NA	NA	NA	NA	NA	NA	NA	NA	NA	NA	NA	NA	NA	NA	NA	NA	NA	NA	NA	NA	NA	NA	NA	NA	NA
214.6469__328.88	214.647	328.88	6.1924	2.6305	0.00034153	3.4666	NA	NA	NA	NA	NA	NA	NA	NA	NA	NA	NA	NA	NA	NA	NA	NA	NA	NA	NA	NA	NA	NA	NA	NA	NA
215.0163__185.91	215.016	185.91	12.16	3.6041	0.0021479	2.668	NA	NA	NA	NA	NA	NA	NA	NA	NA	NA	NA	NA	NA	NA	NA	NA	NA	NA	NA	NA	NA	NA	NA	NA	NA
216.1959__1001.76	216.196	1001.76	0.24919	-2.0047	0.01838	1.7356	NA	NA	NA	NA	NA	NA	NA	NA	NA	NA	NA	NA	NA	NA	NA	NA	NA	NA	NA	NA	NA	NA	NA	NA	NA
216.6265__294.72	216.626	294.72	2.79	1.4803	0.012232	1.9125	NA	NA	NA	NA	NA	NA	NA	NA	NA	NA	NA	NA	NA	NA	NA	NA	NA	NA	NA	NA	NA	NA	NA	NA	NA
219.0799__187.28	219.08	187.28	2.5939	1.3751	0.035705	1.4473	NA	NA	NA	NA	NA	NA	NA	NA	NA	NA	NA	NA	NA	NA	NA	NA	NA	NA	NA	NA	NA	NA	NA	NA	NA
223.0689__273.37	223.069	273.37	2.0958	1.0675	0.075014	1.1249	NA	NA	NA	NA	NA	NA	NA	NA	NA	NA	NA	NA	NA	NA	NA	NA	NA	NA	NA	NA	NA	NA	NA	NA	NA
229.6523__316.58	229.652	316.58	4.012	2.0043	0.019577	1.7082	NA	NA	NA	NA	NA	NA	NA	NA	NA	NA	NA	NA	NA	NA	NA	NA	NA	NA	NA	NA	NA	NA	NA	NA	NA
229.6525__208.95	229.653	208.95	0.49067	-1.0272	0.038658	1.4128	NA	NA	NA	NA	NA	NA	NA	NA	NA	NA	NA	NA	NA	NA	NA	NA	NA	NA	NA	NA	NA	NA	NA	NA	NA
230.9902__186.14	230.99	186.14	23.793	4.5724	0.0039687	2.4014	NA	NA	NA	NA	NA	NA	NA	NA	NA	NA	NA	NA	NA	NA	NA	NA	NA	NA	NA	NA	NA	NA	NA	NA	NA
235.1423__480.33	235.142	480.33	2.6633	1.4132	0.090356	1.044	NA	NA	NA	NA	NA	NA	NA	NA	NA	NA	NA	NA	NA	NA	NA	NA	NA	NA	NA	NA	NA	NA	NA	NA	NA
236.1872__562.46	236.187	562.46	2.7594	1.4644	0.082828	1.0818	NA	NA	NA	NA	NA	NA	NA	NA	NA	NA	NA	NA	NA	NA	NA	NA	NA	NA	NA	NA	NA	NA	NA	NA	NA
237.2073__175.32	237.207	175.32	2.5872	1.3714	0.094379	1.0251	NA	NA	NA	NA	NA	NA	NA	NA	NA	NA	NA	NA	NA	NA	NA	NA	NA	NA	NA	NA	NA	NA	NA	NA	NA
238.1076__598.69	238.108	598.69	6.3663	2.6705	1.91e-05	4.7182	NA	NA	NA	NA	NA	NA	NA	NA	NA	NA	NA	NA	NA	NA	NA	NA	NA	NA	NA	NA	NA	NA	NA	NA	NA
238.1484__1088.75	238.148	1088.75	4.4864	2.1655	0.027273	1.5643	NA	NA	NA	NA	NA	NA	NA	NA	NA	NA	NA	NA	NA	NA	NA	NA	NA	NA	NA	NA	NA	NA	NA	NA	NA
239.0638__161.28	239.064	161.28	5.3567	2.4214	0.069377	1.1588	NA	NA	NA	NA	NA	NA	NA	NA	NA	NA	NA	NA	NA	NA	NA	NA	NA	NA	NA	NA	NA	NA	NA	NA	NA
239.1363__225.15	239.136	225.15	9.0781	3.1824	0.00010687	3.9711	NA	NA	NA	NA	NA	NA	NA	NA	NA	NA	NA	NA	NA	NA	NA	NA	NA	NA	NA	NA	NA	NA	NA	NA	NA
239.6366__324.27	239.637	324.27	4.4559	2.1557	0.018413	1.7349	NA	NA	NA	NA	NA	NA	NA	NA	NA	NA	NA	NA	NA	NA	NA	NA	NA	NA	NA	NA	NA	NA	NA	NA	NA
240.1195__541.32	240.119	541.32	0.034735	-4.8475	1.28e-06	5.8925	NA	NA	NA	NA	NA	NA	NA	NA	NA	NA	NA	NA	NA	NA	NA	NA	NA	NA	NA	NA	NA	NA	NA	NA	NA
240.1704__143.19	240.17	143.19	3.6107	1.8523	0.034907	1.4571	NA	NA	NA	NA	NA	NA	NA	NA	NA	NA	NA	NA	NA	NA	NA	NA	NA	NA	NA	NA	NA	NA	NA	NA	NA
243.1578__450.4	243.158	450.4	2.4657	1.302	0.01355	1.8681	NA	NA	NA	NA	NA	NA	NA	NA	NA	NA	NA	NA	NA	NA	NA	NA	NA	NA	NA	NA	NA	NA	NA	NA	NA
244.2023__437.87	244.202	437.87	0.13758	-2.8617	0.015894	1.7988	NA	NA	NA	NA	NA	NA	NA	NA	NA	NA	NA	NA	NA	NA	NA	NA	NA	NA	NA	NA	NA	NA	NA	NA	NA
247.1162__1061.16	247.116	1061.16	0.254	-1.9771	0.081524	1.0887	NA	NA	NA	NA	NA	NA	NA	NA	NA	NA	NA	NA	NA	NA	NA	NA	NA	NA	NA	NA	NA	NA	NA	NA	NA
249.488__479.32	249.488	479.32	2.1535	1.1067	0.071176	1.1477	NA	NA	NA	NA	NA	NA	NA	NA	NA	NA	NA	NA	NA	NA	NA	NA	NA	NA	NA	NA	NA	NA	NA	NA	NA
249.8259__467.55	249.826	467.55	0.37855	-1.4015	0.096575	1.0151	NA	NA	NA	NA	NA	NA	NA	NA	NA	NA	NA	NA	NA	NA	NA	NA	NA	NA	NA	NA	NA	NA	NA	NA	NA
249.8262__237.39	249.826	237.39	0.10774	-3.2143	0.036861	1.4334	NA	NA	NA	NA	NA	NA	NA	NA	NA	NA	NA	NA	NA	NA	NA	NA	NA	NA	NA	NA	NA	NA	NA	NA	NA
250.1422__248.37	250.142	248.37	0.066137	-3.9184	1.4e-07	6.8548	NA	NA	NA	NA	NA	NA	NA	NA	NA	NA	NA	NA	NA	NA	NA	NA	NA	NA	NA	NA	NA	NA	NA	NA	NA
250.4586__249.05	250.459	249.05	0.079686	-3.6495	0.0244	1.6126	NA	NA	NA	NA	NA	NA	NA	NA	NA	NA	NA	NA	NA	NA	NA	NA	NA	NA	NA	NA	NA	NA	NA	NA	NA
251.1227__320.64	251.123	320.64	4.7199	2.2388	0.04463	1.3504	NA	NA	NA	NA	NA	NA	NA	NA	NA	NA	NA	NA	NA	NA	NA	NA	NA	NA	NA	NA	NA	NA	NA	NA	NA
252.6627__580.42	252.663	580.42	3.9353	1.9765	0.047799	1.3206	NA	NA	NA	NA	NA	NA	NA	NA	NA	NA	NA	NA	NA	NA	NA	NA	NA	NA	NA	NA	NA	NA	NA	NA	NA
252.8255__317.59	252.826	317.59	2.1287	1.09	0.0028916	2.5389	NA	NA	NA	NA	NA	NA	NA	NA	NA	NA	NA	NA	NA	NA	NA	NA	NA	NA	NA	NA	NA	NA	NA	NA	NA
254.6296__481.36	254.63	481.36	2.3301	1.2204	0.0010543	2.977	NA	NA	NA	NA	NA	NA	NA	NA	NA	NA	NA	NA	NA	NA	NA	NA	NA	NA	NA	NA	NA	NA	NA	NA	NA
256.1706__233.36	256.171	233.36	46.601	5.5423	0.0040044	2.3975	NA	NA	NA	NA	NA	NA	NA	NA	NA	NA	NA	NA	NA	NA	NA	NA	NA	NA	NA	NA	NA	NA	NA	NA	NA
256.4974__249.15	256.497	249.15	10.745	3.4256	7.61e-06	5.1186	NA	NA	NA	NA	NA	NA	NA	NA	NA	NA	NA	NA	NA	NA	NA	NA	NA	NA	NA	NA	NA	NA	NA	NA	NA
260.1606__212.67	260.161	212.67	0.034762	-4.8464	0.00018072	3.743	NA	NA	NA	NA	NA	NA	NA	NA	NA	NA	NA	NA	NA	NA	NA	NA	NA	NA	NA	NA	NA	NA	NA	NA	NA
261.144__132.31	261.144	132.31	2.0521	1.0371	0.060445	1.2186	NA	NA	NA	NA	NA	NA	NA	NA	NA	NA	NA	NA	NA	NA	NA	NA	NA	NA	NA	NA	NA	NA	NA	NA	NA
263.6349__491.47	263.635	491.47	3.2165	1.6855	0.087772	1.0566	NA	NA	NA	NA	NA	NA	NA	NA	NA	NA	NA	NA	NA	NA	NA	NA	NA	NA	NA	NA	NA	NA	NA	NA	NA
267.6518__242.5	267.652	242.5	0.062015	-4.0113	0.04574	1.3397	NA	NA	NA	NA	NA	NA	NA	NA	NA	NA	NA	NA	NA	NA	NA	NA	NA	NA	NA	NA	NA	NA	NA	NA	NA
267.829__473.88	267.829	473.88	2.1257	1.0879	0.004443	2.3523	NA	NA	NA	NA	NA	NA	NA	NA	NA	NA	NA	NA	NA	NA	NA	NA	NA	NA	NA	NA	NA	NA	NA	NA	NA
275.1709__233.66	275.171	233.66	0.19363	-2.3686	0.0773	1.1118	NA	NA	NA	NA	NA	NA	NA	NA	NA	NA	NA	NA	NA	NA	NA	NA	NA	NA	NA	NA	NA	NA	NA	NA	NA
276.1578__319.99	276.158	319.99	32.626	5.0279	0.0042852	2.368	NA	NA	NA	NA	NA	NA	NA	NA	NA	NA	NA	NA	NA	NA	NA	NA	NA	NA	NA	NA	NA	NA	NA	NA	NA
279.1372__330.46	279.137	330.46	8.2643	3.0469	0.0035806	2.446	NA	NA	NA	NA	NA	NA	NA	NA	NA	NA	NA	NA	NA	NA	NA	NA	NA	NA	NA	NA	NA	NA	NA	NA	NA
282.1438__1196.5	282.144	1196.5	4.64e-05	-14.396	3.37e-10	9.4722	NA	NA	NA	NA	NA	NA	NA	NA	NA	NA	NA	NA	NA	NA	NA	NA	NA	NA	NA	NA	NA	NA	NA	NA	NA
285.6841__465.86	285.684	465.86	0.42643	-1.2296	0.068767	1.1626	NA	NA	NA	NA	NA	NA	NA	NA	NA	NA	NA	NA	NA	NA	NA	NA	NA	NA	NA	NA	NA	NA	NA	NA	NA
286.1635__247.42	286.163	247.42	0.0042039	-7.8941	5.67e-07	6.2466	NA	NA	NA	NA	NA	NA	NA	NA	NA	NA	NA	NA	NA	NA	NA	NA	NA	NA	NA	NA	NA	NA	NA	NA	NA
286.6758__809.75	286.676	809.75	2.2295	1.1567	0.0001232	3.9094	NA	NA	NA	NA	NA	NA	NA	NA	NA	NA	NA	NA	NA	NA	NA	NA	NA	NA	NA	NA	NA	NA	NA	NA	NA
288.1556__274.66	288.156	274.66	17.854	4.1582	7.17e-05	4.1442	NA	NA	NA	NA	NA	NA	NA	NA	NA	NA	NA	NA	NA	NA	NA	NA	NA	NA	NA	NA	NA	NA	NA	NA	NA
288.1914__334.34	288.191	334.34	2.6193	1.3892	0.00060931	3.2152	NA	NA	NA	NA	NA	NA	NA	NA	NA	NA	NA	NA	NA	NA	NA	NA	NA	NA	NA	NA	NA	NA	NA	NA	NA
292.1907__1206.88	292.191	1206.88	2.4537	1.295	0.0078929	2.1028	NA	NA	NA	NA	NA	NA	NA	NA	NA	NA	NA	NA	NA	NA	NA	NA	NA	NA	NA	NA	NA	NA	NA	NA	NA
292.6923__1206.88	292.692	1206.88	2.2404	1.1637	0.0063254	2.1989	NA	NA	NA	NA	NA	NA	NA	NA	NA	NA	NA	NA	NA	NA	NA	NA	NA	NA	NA	NA	NA	NA	NA	NA	NA
292.6923__1230.65	292.692	1230.65	2.2914	1.1962	0.039794	1.4002	NA	NA	NA	NA	NA	NA	NA	NA	NA	NA	NA	NA	NA	NA	NA	NA	NA	NA	NA	NA	NA	NA	NA	NA	NA
296.1722__211.72	296.172	211.72	587.73	9.199	0.00069857	3.1558	NA	NA	NA	NA	NA	NA	NA	NA	NA	NA	NA	NA	NA	NA	NA	NA	NA	NA	NA	NA	NA	NA	NA	NA	NA
300.2167__998.19	300.217	998.19	0.29388	-1.7667	0.083715	1.0772	NA	NA	NA	NA	NA	NA	NA	NA	NA	NA	NA	NA	NA	NA	NA	NA	NA	NA	NA	NA	NA	NA	NA	NA	NA
305.1716__315.52	305.172	315.52	13.22	3.7247	0.036791	1.4343	NA	NA	NA	NA	NA	NA	NA	NA	NA	NA	NA	NA	NA	NA	NA	NA	NA	NA	NA	NA	NA	NA	NA	NA	NA
305.6732__315.95	305.673	315.95	2.7069	1.4366	0.014577	1.8363	NA	NA	NA	NA	NA	NA	NA	NA	NA	NA	NA	NA	NA	NA	NA	NA	NA	NA	NA	NA	NA	NA	NA	NA	NA
307.1655__934.55	307.166	934.55	4.9683	2.3127	2.49e-05	4.6045	NA	NA	NA	NA	NA	NA	NA	NA	NA	NA	NA	NA	NA	NA	NA	NA	NA	NA	NA	NA	NA	NA	NA	NA	NA
308.1768__1395.42	308.177	1395.42	0.467	-1.0985	0.016407	1.785	NA	NA	NA	NA	NA	NA	NA	NA	NA	NA	NA	NA	NA	NA	NA	NA	NA	NA	NA	NA	NA	NA	NA	NA	NA
313.3211__1104.55	313.321	1104.55	2.3774	1.2494	0.0070006	2.1549	NA	NA	NA	NA	NA	NA	NA	NA	NA	NA	NA	NA	NA	NA	NA	NA	NA	NA	NA	NA	NA	NA	NA	NA	NA
315.1642__215.21	315.164	215.21	0.032049	-4.9636	0.0043508	2.3614	NA	NA	NA	NA	NA	NA	NA	NA	NA	NA	NA	NA	NA	NA	NA	NA	NA	NA	NA	NA	NA	NA	NA	NA	NA
315.2026__458.23	315.203	458.23	0.3949	-1.3404	0.030704	1.5128	NA	NA	NA	NA	NA	NA	NA	NA	NA	NA	NA	NA	NA	NA	NA	NA	NA	NA	NA	NA	NA	NA	NA	NA	NA
317.4944__244.66	317.494	244.66	0.12505	-2.9994	0.019899	1.7012	NA	NA	NA	NA	NA	NA	NA	NA	NA	NA	NA	NA	NA	NA	NA	NA	NA	NA	NA	NA	NA	NA	NA	NA	NA
320.2219__1436.71	320.222	1436.71	4.6267	2.21	0.0033664	2.4728	NA	NA	NA	NA	NA	NA	NA	NA	NA	NA	NA	NA	NA	NA	NA	NA	NA	NA	NA	NA	NA	NA	NA	NA	NA
324.129__186.83	324.129	186.83	16.511	4.0454	0.018449	1.734	NA	NA	NA	NA	NA	NA	NA	NA	NA	NA	NA	NA	NA	NA	NA	NA	NA	NA	NA	NA	NA	NA	NA	NA	NA
324.217__1522.76	324.217	1522.76	0.29735	-1.7498	0.086139	1.0648	NA	NA	NA	NA	NA	NA	NA	NA	NA	NA	NA	NA	NA	NA	NA	NA	NA	NA	NA	NA	NA	NA	NA	NA	NA
325.6792__485.68	325.679	485.68	2.0423	1.0302	0.026064	1.584	NA	NA	NA	NA	NA	NA	NA	NA	NA	NA	NA	NA	NA	NA	NA	NA	NA	NA	NA	NA	NA	NA	NA	NA	NA
326.1828__512.15	326.183	512.15	3.2855	1.7161	0.082112	1.0856	NA	NA	NA	NA	NA	NA	NA	NA	NA	NA	NA	NA	NA	NA	NA	NA	NA	NA	NA	NA	NA	NA	NA	NA	NA
326.6801__616.81	326.68	616.81	0.48043	-1.0576	0.07454	1.1276	NA	NA	NA	NA	NA	NA	NA	NA	NA	NA	NA	NA	NA	NA	NA	NA	NA	NA	NA	NA	NA	NA	NA	NA	NA
327.1917__1083.89	327.192	1083.89	8.1088	3.0195	0.086798	1.0615	NA	NA	NA	NA	NA	NA	NA	NA	NA	NA	NA	NA	NA	NA	NA	NA	NA	NA	NA	NA	NA	NA	NA	NA	NA
330.2274__1161.32	330.227	1161.32	3.8624	1.9495	0.089345	1.0489	NA	NA	NA	NA	NA	NA	NA	NA	NA	NA	NA	NA	NA	NA	NA	NA	NA	NA	NA	NA	NA	NA	NA	NA	NA
332.1106__195.87	332.111	195.87	0.33825	-1.5639	0.0070621	2.1511	NA	NA	NA	NA	NA	NA	NA	NA	NA	NA	NA	NA	NA	NA	NA	NA	NA	NA	NA	NA	NA	NA	NA	NA	NA
336.2101__880.46	336.21	880.46	2.0526	1.0374	0.00057162	3.2429	NA	NA	NA	NA	NA	NA	NA	NA	NA	NA	NA	NA	NA	NA	NA	NA	NA	NA	NA	NA	NA	NA	NA	NA	NA
336.3103__1438.62	336.31	1438.62	0.21307	-2.2306	0.0023252	2.6335	NA	NA	NA	NA	NA	NA	NA	NA	NA	NA	NA	NA	NA	NA	NA	NA	NA	NA	NA	NA	NA	NA	NA	NA	NA
336.311__1594.24	336.311	1594.24	2.0369	1.0264	0.0021475	2.6681	NA	NA	NA	NA	NA	NA	NA	NA	NA	NA	NA	NA	NA	NA	NA	NA	NA	NA	NA	NA	NA	NA	NA	NA	NA
340.1705__238.57	340.171	238.57	10.48	3.3896	0.054282	1.2653	NA	NA	NA	NA	NA	NA	NA	NA	NA	NA	NA	NA	NA	NA	NA	NA	NA	NA	NA	NA	NA	NA	NA	NA	NA
341.2545__535.88	341.255	535.88	2.4975	1.3205	0.00057008	3.2441	NA	NA	NA	NA	NA	NA	NA	NA	NA	NA	NA	NA	NA	NA	NA	NA	NA	NA	NA	NA	NA	NA	NA	NA	NA
346.2166__324.19	346.217	324.19	3.1805	1.6692	0.055699	1.2542	NA	NA	NA	NA	NA	NA	NA	NA	NA	NA	NA	NA	NA	NA	NA	NA	NA	NA	NA	NA	NA	NA	NA	NA	NA
346.2223__1305.82	346.222	1305.82	0.45176	-1.1464	0.058846	1.2303	NA	NA	NA	NA	NA	NA	NA	NA	NA	NA	NA	NA	NA	NA	NA	NA	NA	NA	NA	NA	NA	NA	NA	NA	NA
350.2324__1456.03	350.232	1456.03	0.23768	-2.0729	0.0066509	2.1771	NA	NA	NA	NA	NA	NA	NA	NA	NA	NA	NA	NA	NA	NA	NA	NA	NA	NA	NA	NA	NA	NA	NA	NA	NA
352.7265__585.98	352.726	585.98	2.9721	1.5715	0.074772	1.1263	NA	NA	NA	NA	NA	NA	NA	NA	NA	NA	NA	NA	NA	NA	NA	NA	NA	NA	NA	NA	NA	NA	NA	NA	NA
358.1968__723.52	358.197	723.52	6.6913	2.7423	0.098866	1.005	NA	NA	NA	NA	NA	NA	NA	NA	NA	NA	NA	NA	NA	NA	NA	NA	NA	NA	NA	NA	NA	NA	NA	NA	NA
360.2685__328.29	360.269	328.29	3.719	1.8949	0.0015595	2.807	NA	NA	NA	NA	NA	NA	NA	NA	NA	NA	NA	NA	NA	NA	NA	NA	NA	NA	NA	NA	NA	NA	NA	NA	NA
368.2288__173.41	368.229	173.41	2.6785	1.4214	0.077195	1.1124	NA	NA	NA	NA	NA	NA	NA	NA	NA	NA	NA	NA	NA	NA	NA	NA	NA	NA	NA	NA	NA	NA	NA	NA	NA
370.3319__1716.37	370.332	1716.37	2.1679	1.1163	0.00067957	3.1678	NA	NA	NA	NA	NA	NA	NA	NA	NA	NA	NA	NA	NA	NA	NA	NA	NA	NA	NA	NA	NA	NA	NA	NA	NA
373.2812__279.36	373.281	279.36	0.21835	-2.1953	0.038997	1.409	NA	NA	NA	NA	NA	NA	NA	NA	NA	NA	NA	NA	NA	NA	NA	NA	NA	NA	NA	NA	NA	NA	NA	NA	NA
374.2346__240.59	374.235	240.59	0.078196	-3.6768	0.045373	1.3432	NA	NA	NA	NA	NA	NA	NA	NA	NA	NA	NA	NA	NA	NA	NA	NA	NA	NA	NA	NA	NA	NA	NA	NA	NA
374.235__266.67	374.235	266.67	0.12868	-2.9581	0.056016	1.2517	NA	NA	NA	NA	NA	NA	NA	NA	NA	NA	NA	NA	NA	NA	NA	NA	NA	NA	NA	NA	NA	NA	NA	NA	NA
374.6823__247.97	374.682	247.97	0.013499	-6.211	0.0010249	2.9893	NA	NA	NA	NA	NA	NA	NA	NA	NA	NA	NA	NA	NA	NA	NA	NA	NA	NA	NA	NA	NA	NA	NA	NA	NA
379.2216__312.88	379.222	312.88	30.541	4.9327	0.018159	1.7409	NA	NA	NA	NA	NA	NA	NA	NA	NA	NA	NA	NA	NA	NA	NA	NA	NA	NA	NA	NA	NA	NA	NA	NA	NA
380.3089__1441.22	380.309	1441.22	0.24086	-2.0537	0.0076603	2.1158	NA	NA	NA	NA	NA	NA	NA	NA	NA	NA	NA	NA	NA	NA	NA	NA	NA	NA	NA	NA	NA	NA	NA	NA	NA
380.3367__1457.3	380.337	1457.3	0.28417	-1.8152	0.01643	1.7844	NA	NA	NA	NA	NA	NA	NA	NA	NA	NA	NA	NA	NA	NA	NA	NA	NA	NA	NA	NA	NA	NA	NA	NA	NA
382.3161__1385.73	382.316	1385.73	0.30021	-1.736	0.022337	1.651	NA	NA	NA	NA	NA	NA	NA	NA	NA	NA	NA	NA	NA	NA	NA	NA	NA	NA	NA	NA	NA	NA	NA	NA	NA
386.7475__879.18	386.748	879.18	2.1137	1.0798	0.0012379	2.9073	NA	NA	NA	NA	NA	NA	NA	NA	NA	NA	NA	NA	NA	NA	NA	NA	NA	NA	NA	NA	NA	NA	NA	NA	NA
387.7373__858.45	387.737	858.45	3.4888	1.8027	5.13e-05	4.29	NA	NA	NA	NA	NA	NA	NA	NA	NA	NA	NA	NA	NA	NA	NA	NA	NA	NA	NA	NA	NA	NA	NA	NA	NA
388.2881__1664.94	388.288	1664.94	2.0257	1.0184	0.0017383	2.7599	NA	NA	NA	NA	NA	NA	NA	NA	NA	NA	NA	NA	NA	NA	NA	NA	NA	NA	NA	NA	NA	NA	NA	NA	NA
389.1855__534.92	389.185	534.92	2.2028	1.1393	0.00098576	3.0062	NA	NA	NA	NA	NA	NA	NA	NA	NA	NA	NA	NA	NA	NA	NA	NA	NA	NA	NA	NA	NA	NA	NA	NA	NA
390.2064__178.99	390.206	178.99	2.1773	1.1226	0.0062726	2.2025	NA	NA	NA	NA	NA	NA	NA	NA	NA	NA	NA	NA	NA	NA	NA	NA	NA	NA	NA	NA	NA	NA	NA	NA	NA
392.1997__583.27	392.2	583.27	8.4245	3.0746	0.039964	1.3983	NA	NA	NA	NA	NA	NA	NA	NA	NA	NA	NA	NA	NA	NA	NA	NA	NA	NA	NA	NA	NA	NA	NA	NA	NA
394.5315__514.13	394.531	514.13	3.4207	1.7743	0.075649	1.1212	NA	NA	NA	NA	NA	NA	NA	NA	NA	NA	NA	NA	NA	NA	NA	NA	NA	NA	NA	NA	NA	NA	NA	NA	NA
398.1416__526.11	398.142	526.11	10.828	3.4367	0.0028808	2.5405	NA	NA	NA	NA	NA	NA	NA	NA	NA	NA	NA	NA	NA	NA	NA	NA	NA	NA	NA	NA	NA	NA	NA	NA	NA
400.2444__880.56	400.244	880.56	0.28009	-1.8361	0.00010617	3.974	NA	NA	NA	NA	NA	NA	NA	NA	NA	NA	NA	NA	NA	NA	NA	NA	NA	NA	NA	NA	NA	NA	NA	NA	NA
402.203__313.71	402.203	313.71	20.382	4.3492	3.25e-05	4.4884	NA	NA	NA	NA	NA	NA	NA	NA	NA	NA	NA	NA	NA	NA	NA	NA	NA	NA	NA	NA	NA	NA	NA	NA	NA
414.2711__225.28	414.271	225.28	2.1056	1.0742	0.058621	1.2319	NA	NA	NA	NA	NA	NA	NA	NA	NA	NA	NA	NA	NA	NA	NA	NA	NA	NA	NA	NA	NA	NA	NA	NA	NA
417.2367__830.08	417.237	830.08	2.1348	1.0941	3.96e-05	4.4019	NA	NA	NA	NA	NA	NA	NA	NA	NA	NA	NA	NA	NA	NA	NA	NA	NA	NA	NA	NA	NA	NA	NA	NA	NA
421.1928__261.19	421.193	261.19	2.0205	1.0147	0.072242	1.1412	NA	NA	NA	NA	NA	NA	NA	NA	NA	NA	NA	NA	NA	NA	NA	NA	NA	NA	NA	NA	NA	NA	NA	NA	NA
424.363__1457.3	424.363	1457.3	0.30304	-1.7224	0.036227	1.441	NA	NA	NA	NA	NA	NA	NA	NA	NA	NA	NA	NA	NA	NA	NA	NA	NA	NA	NA	NA	NA	NA	NA	NA	NA
428.2178__583.86	428.218	583.86	2.7318	1.4499	0.017781	1.75	NA	NA	NA	NA	NA	NA	NA	NA	NA	NA	NA	NA	NA	NA	NA	NA	NA	NA	NA	NA	NA	NA	NA	NA	NA
430.218__928.39	430.218	928.39	23.369	4.5465	6.86e-06	5.1638	NA	NA	NA	NA	NA	NA	NA	NA	NA	NA	NA	NA	NA	NA	NA	NA	NA	NA	NA	NA	NA	NA	NA	NA	NA
430.2301__337.03	430.23	337.03	2.6776	1.4209	0.027022	1.5683	NA	NA	NA	NA	NA	NA	NA	NA	NA	NA	NA	NA	NA	NA	NA	NA	NA	NA	NA	NA	NA	NA	NA	NA	NA
430.275__583.45	430.275	583.45	6.4125	2.6809	0.027308	1.5637	NA	NA	NA	NA	NA	NA	NA	NA	NA	NA	NA	NA	NA	NA	NA	NA	NA	NA	NA	NA	NA	NA	NA	NA	NA
430.5502__583.86	430.55	583.86	3.1623	1.661	0.057778	1.2382	NA	NA	NA	NA	NA	NA	NA	NA	NA	NA	NA	NA	NA	NA	NA	NA	NA	NA	NA	NA	NA	NA	NA	NA	NA
434.7724__897.81	434.772	897.81	2.4342	1.2834	0.019641	1.7068	NA	NA	NA	NA	NA	NA	NA	NA	NA	NA	NA	NA	NA	NA	NA	NA	NA	NA	NA	NA	NA	NA	NA	NA	NA
435.2738__897.37	435.274	897.37	5.1927	2.3765	0.0028577	2.544	NA	NA	NA	NA	NA	NA	NA	NA	NA	NA	NA	NA	NA	NA	NA	NA	NA	NA	NA	NA	NA	NA	NA	NA	NA
437.233__514.33	437.233	514.33	7.6037	2.9267	0.081929	1.0866	NA	NA	NA	NA	NA	NA	NA	NA	NA	NA	NA	NA	NA	NA	NA	NA	NA	NA	NA	NA	NA	NA	NA	NA	NA
437.2757__679.23	437.276	679.23	2.203	1.1395	0.036788	1.4343	NA	NA	NA	NA	NA	NA	NA	NA	NA	NA	NA	NA	NA	NA	NA	NA	NA	NA	NA	NA	NA	NA	NA	NA	NA
438.2183__514.85	438.218	514.85	2.6123	1.3853	0.075882	1.1199	NA	NA	NA	NA	NA	NA	NA	NA	NA	NA	NA	NA	NA	NA	NA	NA	NA	NA	NA	NA	NA	NA	NA	NA	NA
439.3229__730.06	439.323	730.06	0.005276	-7.5663	0.084143	1.075	NA	NA	NA	NA	NA	NA	NA	NA	NA	NA	NA	NA	NA	NA	NA	NA	NA	NA	NA	NA	NA	NA	NA	NA	NA
443.7197__634.02	443.72	634.02	0.41799	-1.2585	0.085307	1.069	NA	NA	NA	NA	NA	NA	NA	NA	NA	NA	NA	NA	NA	NA	NA	NA	NA	NA	NA	NA	NA	NA	NA	NA	NA
443.755__651.55	443.755	651.55	8.7348	3.1268	0.031937	1.4957	NA	NA	NA	NA	NA	NA	NA	NA	NA	NA	NA	NA	NA	NA	NA	NA	NA	NA	NA	NA	NA	NA	NA	NA	NA
446.2438__469.29	446.244	469.29	0.1837	-2.4445	0.00052659	3.2785	NA	NA	NA	NA	NA	NA	NA	NA	NA	NA	NA	NA	NA	NA	NA	NA	NA	NA	NA	NA	NA	NA	NA	NA	NA
448.3058__1308.69	448.306	1308.69	0.31179	-1.6813	0.023996	1.6199	NA	NA	NA	NA	NA	NA	NA	NA	NA	NA	NA	NA	NA	NA	NA	NA	NA	NA	NA	NA	NA	NA	NA	NA	NA
453.2609__1451.98	453.261	1451.98	0.00094421	-10.049	3.22e-05	4.4922	NA	NA	NA	NA	NA	NA	NA	NA	NA	NA	NA	NA	NA	NA	NA	NA	NA	NA	NA	NA	NA	NA	NA	NA	NA
455.2655__195.79	455.265	195.79	11.362	3.5062	0.0028757	2.5413	NA	NA	NA	NA	NA	NA	NA	NA	NA	NA	NA	NA	NA	NA	NA	NA	NA	NA	NA	NA	NA	NA	NA	NA	NA
460.2402__541.03	460.24	541.03	2.6838	1.4243	0.029514	1.53	NA	NA	NA	NA	NA	NA	NA	NA	NA	NA	NA	NA	NA	NA	NA	NA	NA	NA	NA	NA	NA	NA	NA	NA	NA
463.7462__717.74	463.746	717.74	10.392	3.3774	0.036431	1.4385	NA	NA	NA	NA	NA	NA	NA	NA	NA	NA	NA	NA	NA	NA	NA	NA	NA	NA	NA	NA	NA	NA	NA	NA	NA
464.2136__241.31	464.214	241.31	0.39834	-1.3279	0.094625	1.024	NA	NA	NA	NA	NA	NA	NA	NA	NA	NA	NA	NA	NA	NA	NA	NA	NA	NA	NA	NA	NA	NA	NA	NA	NA
471.2716__1450.56	471.272	1450.56	0.00040177	-11.281	4.85e-06	5.3142	NA	NA	NA	NA	NA	NA	NA	NA	NA	NA	NA	NA	NA	NA	NA	NA	NA	NA	NA	NA	NA	NA	NA	NA	NA
471.2718__1387.77	471.272	1387.77	0.0010995	-9.8289	5.65e-05	4.248	NA	NA	NA	NA	NA	NA	NA	NA	NA	NA	NA	NA	NA	NA	NA	NA	NA	NA	NA	NA	NA	NA	NA	NA	NA
471.293__152.19	471.293	152.19	2.2646	1.1793	0.00074009	3.1307	NA	NA	NA	NA	NA	NA	NA	NA	NA	NA	NA	NA	NA	NA	NA	NA	NA	NA	NA	NA	NA	NA	NA	NA	NA
472.2753__1497.86	472.275	1497.86	0.0013549	-9.5276	0.0011873	2.9254	NA	NA	NA	NA	NA	NA	NA	NA	NA	NA	NA	NA	NA	NA	NA	NA	NA	NA	NA	NA	NA	NA	NA	NA	NA
475.4004__1803.92	475.4	1803.92	2.885	1.5286	0.023694	1.6254	NA	NA	NA	NA	NA	NA	NA	NA	NA	NA	NA	NA	NA	NA	NA	NA	NA	NA	NA	NA	NA	NA	NA	NA	NA
482.2542__846	482.254	846	2.433	1.2827	0.088406	1.0535	NA	NA	NA	NA	NA	NA	NA	NA	NA	NA	NA	NA	NA	NA	NA	NA	NA	NA	NA	NA	NA	NA	NA	NA	NA
484.2614__441.02	484.261	441.02	0.27668	-1.8537	0.023206	1.6344	NA	NA	NA	NA	NA	NA	NA	NA	NA	NA	NA	NA	NA	NA	NA	NA	NA	NA	NA	NA	NA	NA	NA	NA	NA
484.7948__895.37	484.795	895.37	2.303	1.2035	3.8e-05	4.4206	NA	NA	NA	NA	NA	NA	NA	NA	NA	NA	NA	NA	NA	NA	NA	NA	NA	NA	NA	NA	NA	NA	NA	NA	NA
485.2601__354.66	485.26	354.66	2.1252	1.0876	0.085452	1.0683	NA	NA	NA	NA	NA	NA	NA	NA	NA	NA	NA	NA	NA	NA	NA	NA	NA	NA	NA	NA	NA	NA	NA	NA	NA
485.2609__720.04	485.261	720.04	2.568	1.3606	0.04691	1.3287	NA	NA	NA	NA	NA	NA	NA	NA	NA	NA	NA	NA	NA	NA	NA	NA	NA	NA	NA	NA	NA	NA	NA	NA	NA
485.2963__895.37	485.296	895.37	2.2537	1.1723	5.61e-05	4.2507	NA	NA	NA	NA	NA	NA	NA	NA	NA	NA	NA	NA	NA	NA	NA	NA	NA	NA	NA	NA	NA	NA	NA	NA	NA
492.4265__1665.49	492.426	1665.49	3.6308	1.8603	0.021874	1.6601	NA	NA	NA	NA	NA	NA	NA	NA	NA	NA	NA	NA	NA	NA	NA	NA	NA	NA	NA	NA	NA	NA	NA	NA	NA
492.4268__1620.97	492.427	1620.97	4.0731	2.0261	0.021211	1.6734	NA	NA	NA	NA	NA	NA	NA	NA	NA	NA	NA	NA	NA	NA	NA	NA	NA	NA	NA	NA	NA	NA	NA	NA	NA
492.4268__1815.13	492.427	1815.13	4.8558	2.2797	0.02905	1.5369	NA	NA	NA	NA	NA	NA	NA	NA	NA	NA	NA	NA	NA	NA	NA	NA	NA	NA	NA	NA	NA	NA	NA	NA	NA
492.4272__1831.79	492.427	1831.79	2.7176	1.4423	0.02272	1.6436	NA	NA	NA	NA	NA	NA	NA	NA	NA	NA	NA	NA	NA	NA	NA	NA	NA	NA	NA	NA	NA	NA	NA	NA	NA
497.3333__759.11	497.333	759.11	2.0629	1.0447	0.025037	1.6014	NA	NA	NA	NA	NA	NA	NA	NA	NA	NA	NA	NA	NA	NA	NA	NA	NA	NA	NA	NA	NA	NA	NA	NA	NA
498.416__1620.98	498.416	1620.98	2.6921	1.4287	0.032398	1.4895	NA	NA	NA	NA	NA	NA	NA	NA	NA	NA	NA	NA	NA	NA	NA	NA	NA	NA	NA	NA	NA	NA	NA	NA	NA
499.4185__1716.47	499.418	1716.47	4.8163	2.2679	0.021741	1.6627	NA	NA	NA	NA	NA	NA	NA	NA	NA	NA	NA	NA	NA	NA	NA	NA	NA	NA	NA	NA	NA	NA	NA	NA	NA
504.2488__277.35	504.249	277.35	0.39159	-1.3526	0.033988	1.4687	NA	NA	NA	NA	NA	NA	NA	NA	NA	NA	NA	NA	NA	NA	NA	NA	NA	NA	NA	NA	NA	NA	NA	NA	NA
509.2486__152.11	509.249	152.11	5.4408	2.4438	0.039399	1.4045	NA	NA	NA	NA	NA	NA	NA	NA	NA	NA	NA	NA	NA	NA	NA	NA	NA	NA	NA	NA	NA	NA	NA	NA	NA
513.2871__801.79	513.287	801.79	46.041	5.5248	0.070956	1.149	NA	NA	NA	NA	NA	NA	NA	NA	NA	NA	NA	NA	NA	NA	NA	NA	NA	NA	NA	NA	NA	NA	NA	NA	NA
521.2564__287.76	521.256	287.76	5.4573	2.4482	0.077479	1.1108	NA	NA	NA	NA	NA	NA	NA	NA	NA	NA	NA	NA	NA	NA	NA	NA	NA	NA	NA	NA	NA	NA	NA	NA	NA
522.2672__281.24	522.267	281.24	0.31294	-1.676	0.086947	1.0607	NA	NA	NA	NA	NA	NA	NA	NA	NA	NA	NA	NA	NA	NA	NA	NA	NA	NA	NA	NA	NA	NA	NA	NA	NA
524.2465__530.15	524.246	530.15	4.1458	2.0517	0.066876	1.1747	NA	NA	NA	NA	NA	NA	NA	NA	NA	NA	NA	NA	NA	NA	NA	NA	NA	NA	NA	NA	NA	NA	NA	NA	NA
526.7723__503.44	526.772	503.44	9.1902	3.2001	0.012544	1.9016	NA	NA	NA	NA	NA	NA	NA	NA	NA	NA	NA	NA	NA	NA	NA	NA	NA	NA	NA	NA	NA	NA	NA	NA	NA
526.8166__773.29	526.817	773.29	2.5002	1.322	4.86e-05	4.3131	NA	NA	NA	NA	NA	NA	NA	NA	NA	NA	NA	NA	NA	NA	NA	NA	NA	NA	NA	NA	NA	NA	NA	NA	NA
527.318__772.93	527.318	772.93	3.5749	1.8379	0.0083957	2.0759	NA	NA	NA	NA	NA	NA	NA	NA	NA	NA	NA	NA	NA	NA	NA	NA	NA	NA	NA	NA	NA	NA	NA	NA	NA
527.8188__769.04	527.819	769.04	6.2996	2.6553	0.0057615	2.2395	NA	NA	NA	NA	NA	NA	NA	NA	NA	NA	NA	NA	NA	NA	NA	NA	NA	NA	NA	NA	NA	NA	NA	NA	NA
527.8191__774.24	527.819	774.24	8.3941	3.0694	0.01401	1.8536	NA	NA	NA	NA	NA	NA	NA	NA	NA	NA	NA	NA	NA	NA	NA	NA	NA	NA	NA	NA	NA	NA	NA	NA	NA
531.3221__775.67	531.322	775.67	155.33	7.2791	0.091938	1.0365	NA	NA	NA	NA	NA	NA	NA	NA	NA	NA	NA	NA	NA	NA	NA	NA	NA	NA	NA	NA	NA	NA	NA	NA	NA
532.297__902.5	532.297	902.5	2.8923	1.5322	0.030426	1.5168	NA	NA	NA	NA	NA	NA	NA	NA	NA	NA	NA	NA	NA	NA	NA	NA	NA	NA	NA	NA	NA	NA	NA	NA	NA
533.2842__230.26	533.284	230.26	0.19548	-2.3549	6.09e-08	7.2155	NA	NA	NA	NA	NA	NA	NA	NA	NA	NA	NA	NA	NA	NA	NA	NA	NA	NA	NA	NA	NA	NA	NA	NA	NA
535.3492__1030.67	535.349	1030.67	0.49227	-1.0225	5.9e-05	4.2295	NA	NA	NA	NA	NA	NA	NA	NA	NA	NA	NA	NA	NA	NA	NA	NA	NA	NA	NA	NA	NA	NA	NA	NA	NA
536.2954__1203.68	536.295	1203.68	0.47805	-1.0648	0.0051394	2.2891	NA	NA	NA	NA	NA	NA	NA	NA	NA	NA	NA	NA	NA	NA	NA	NA	NA	NA	NA	NA	NA	NA	NA	NA	NA
540.309__746.04	540.309	746.04	3.4712	1.7954	0.093678	1.0284	NA	NA	NA	NA	NA	NA	NA	NA	NA	NA	NA	NA	NA	NA	NA	NA	NA	NA	NA	NA	NA	NA	NA	NA	NA
540.3182__839.49	540.318	839.49	2.0577	1.041	3.02e-05	4.5206	NA	NA	NA	NA	NA	NA	NA	NA	NA	NA	NA	NA	NA	NA	NA	NA	NA	NA	NA	NA	NA	NA	NA	NA	NA
540.8102__744.26	540.81	744.26	2.4543	1.2953	0.0011675	2.9327	NA	NA	NA	NA	NA	NA	NA	NA	NA	NA	NA	NA	NA	NA	NA	NA	NA	NA	NA	NA	NA	NA	NA	NA	NA
541.3028__796.08	541.303	796.08	2.0207	1.0148	0.00075819	3.1202	NA	NA	NA	NA	NA	NA	NA	NA	NA	NA	NA	NA	NA	NA	NA	NA	NA	NA	NA	NA	NA	NA	NA	NA	NA
541.3113__744.42	541.311	744.42	2.3065	1.2057	0.0028926	2.5387	NA	NA	NA	NA	NA	NA	NA	NA	NA	NA	NA	NA	NA	NA	NA	NA	NA	NA	NA	NA	NA	NA	NA	NA	NA
545.2928__636.74	545.293	636.74	0.18854	-2.4071	0.051519	1.288	NA	NA	NA	NA	NA	NA	NA	NA	NA	NA	NA	NA	NA	NA	NA	NA	NA	NA	NA	NA	NA	NA	NA	NA	NA
545.3029__880.98	545.303	880.98	4.4283	2.1467	0.061656	1.21	NA	NA	NA	NA	NA	NA	NA	NA	NA	NA	NA	NA	NA	NA	NA	NA	NA	NA	NA	NA	NA	NA	NA	NA	NA
554.2343__760.21	554.234	760.21	0.0023014	-8.7632	1.04e-10	9.9841	NA	NA	NA	NA	NA	NA	NA	NA	NA	NA	NA	NA	NA	NA	NA	NA	NA	NA	NA	NA	NA	NA	NA	NA	NA
558.3084__982.91	558.308	982.91	2.1235	1.0864	0.094386	1.0251	NA	NA	NA	NA	NA	NA	NA	NA	NA	NA	NA	NA	NA	NA	NA	NA	NA	NA	NA	NA	NA	NA	NA	NA	NA
558.3242__162.31	558.324	162.31	4.8556	2.2797	0.004441	2.3525	NA	NA	NA	NA	NA	NA	NA	NA	NA	NA	NA	NA	NA	NA	NA	NA	NA	NA	NA	NA	NA	NA	NA	NA	NA
560.6491__524.48	560.649	524.48	2.0161	1.0116	0.00065527	3.1836	NA	NA	NA	NA	NA	NA	NA	NA	NA	NA	NA	NA	NA	NA	NA	NA	NA	NA	NA	NA	NA	NA	NA	NA	NA
569.829__872.09	569.829	872.09	4.914	2.2969	0.016798	1.7747	NA	NA	NA	NA	NA	NA	NA	NA	NA	NA	NA	NA	NA	NA	NA	NA	NA	NA	NA	NA	NA	NA	NA	NA	NA
570.8059__696.71	570.806	696.71	3.2493	1.7001	0.059648	1.2244	NA	NA	NA	NA	NA	NA	NA	NA	NA	NA	NA	NA	NA	NA	NA	NA	NA	NA	NA	NA	NA	NA	NA	NA	NA
572.3447__809.48	572.345	809.48	2.3709	1.2454	7.17e-05	4.1443	NA	NA	NA	NA	NA	NA	NA	NA	NA	NA	NA	NA	NA	NA	NA	NA	NA	NA	NA	NA	NA	NA	NA	NA	NA
572.3451__797.91	572.345	797.91	2.8925	1.5323	0.069064	1.1607	NA	NA	NA	NA	NA	NA	NA	NA	NA	NA	NA	NA	NA	NA	NA	NA	NA	NA	NA	NA	NA	NA	NA	NA	NA
576.2851__583.83	576.285	583.83	2.3784	1.25	0.090553	1.0431	NA	NA	NA	NA	NA	NA	NA	NA	NA	NA	NA	NA	NA	NA	NA	NA	NA	NA	NA	NA	NA	NA	NA	NA	NA
583.3741__1207.26	583.374	1207.26	2.1977	1.136	0.0071094	2.1482	NA	NA	NA	NA	NA	NA	NA	NA	NA	NA	NA	NA	NA	NA	NA	NA	NA	NA	NA	NA	NA	NA	NA	NA	NA
599.369__1259.04	599.369	1259.04	0.38091	-1.3925	0.0071867	2.1435	NA	NA	NA	NA	NA	NA	NA	NA	NA	NA	NA	NA	NA	NA	NA	NA	NA	NA	NA	NA	NA	NA	NA	NA	NA
600.2984__500.17	600.298	500.17	2.1524	1.1059	0.022329	1.6511	NA	NA	NA	NA	NA	NA	NA	NA	NA	NA	NA	NA	NA	NA	NA	NA	NA	NA	NA	NA	NA	NA	NA	NA	NA
601.3849__1168.83	601.385	1168.83	2.9833	1.5769	0.031876	1.4965	NA	NA	NA	NA	NA	NA	NA	NA	NA	NA	NA	NA	NA	NA	NA	NA	NA	NA	NA	NA	NA	NA	NA	NA	NA
603.3144__589.06	603.314	589.06	154.12	7.2679	1.11e-07	6.954	NA	NA	NA	NA	NA	NA	NA	NA	NA	NA	NA	NA	NA	NA	NA	NA	NA	NA	NA	NA	NA	NA	NA	NA	NA
606.3549__1508.76	606.355	1508.76	0.19754	-2.3398	0.081859	1.0869	NA	NA	NA	NA	NA	NA	NA	NA	NA	NA	NA	NA	NA	NA	NA	NA	NA	NA	NA	NA	NA	NA	NA	NA	NA
606.355__1525.01	606.355	1525.01	0.22954	-2.1232	0.013493	1.8699	NA	NA	NA	NA	NA	NA	NA	NA	NA	NA	NA	NA	NA	NA	NA	NA	NA	NA	NA	NA	NA	NA	NA	NA	NA
606.3552__1559.05	606.355	1559.05	0.24745	-2.0148	0.011957	1.9224	NA	NA	NA	NA	NA	NA	NA	NA	NA	NA	NA	NA	NA	NA	NA	NA	NA	NA	NA	NA	NA	NA	NA	NA	NA
612.8572__876.05	612.857	876.05	2.981	1.5758	0.0052553	2.2794	NA	NA	NA	NA	NA	NA	NA	NA	NA	NA	NA	NA	NA	NA	NA	NA	NA	NA	NA	NA	NA	NA	NA	NA	NA
615.2801__533.57	615.28	533.57	0.35407	-1.4979	0.011171	1.9519	NA	NA	NA	NA	NA	NA	NA	NA	NA	NA	NA	NA	NA	NA	NA	NA	NA	NA	NA	NA	NA	NA	NA	NA	NA
615.2807__556.46	615.281	556.46	0.0054136	-7.5292	2.8e-07	6.5535	NA	NA	NA	NA	NA	NA	NA	NA	NA	NA	NA	NA	NA	NA	NA	NA	NA	NA	NA	NA	NA	NA	NA	NA	NA
617.3868__470.84	617.387	470.84	4.145	2.0514	0.014309	1.8444	NA	NA	NA	NA	NA	NA	NA	NA	NA	NA	NA	NA	NA	NA	NA	NA	NA	NA	NA	NA	NA	NA	NA	NA	NA
618.2587__978.45	618.259	978.45	2.442	1.2881	0.043119	1.3653	NA	NA	NA	NA	NA	NA	NA	NA	NA	NA	NA	NA	NA	NA	NA	NA	NA	NA	NA	NA	NA	NA	NA	NA	NA
622.8244__768.29	622.824	768.29	4.8346	2.2734	0.027426	1.5618	NA	NA	NA	NA	NA	NA	NA	NA	NA	NA	NA	NA	NA	NA	NA	NA	NA	NA	NA	NA	NA	NA	NA	NA	NA
635.3074__1170.73	635.307	1170.73	2.2059	1.1414	0.032751	1.4848	NA	NA	NA	NA	NA	NA	NA	NA	NA	NA	NA	NA	NA	NA	NA	NA	NA	NA	NA	NA	NA	NA	NA	NA	NA
635.3405__741.6	635.341	741.6	0.0019991	-8.9664	2.18e-07	6.662	NA	NA	NA	NA	NA	NA	NA	NA	NA	NA	NA	NA	NA	NA	NA	NA	NA	NA	NA	NA	NA	NA	NA	NA	NA
637.8252__642.53	637.825	642.53	0.48403	-1.0468	0.072086	1.1421	NA	NA	NA	NA	NA	NA	NA	NA	NA	NA	NA	NA	NA	NA	NA	NA	NA	NA	NA	NA	NA	NA	NA	NA	NA
641.4786__1812.93	641.479	1812.93	2.4163	1.2728	0.0083193	2.0799	NA	NA	NA	NA	NA	NA	NA	NA	NA	NA	NA	NA	NA	NA	NA	NA	NA	NA	NA	NA	NA	NA	NA	NA	NA
641.8214__584.81	641.821	584.81	5.1304	2.3591	8.69e-06	5.0609	NA	NA	NA	NA	NA	NA	NA	NA	NA	NA	NA	NA	NA	NA	NA	NA	NA	NA	NA	NA	NA	NA	NA	NA	NA
646.3226__341.1	646.323	341.1	16.067	4.0061	0.0011255	2.9487	NA	NA	NA	NA	NA	NA	NA	NA	NA	NA	NA	NA	NA	NA	NA	NA	NA	NA	NA	NA	NA	NA	NA	NA	NA
651.3434__844.9	651.343	844.9	2.051	1.0363	0.019566	1.7085	NA	NA	NA	NA	NA	NA	NA	NA	NA	NA	NA	NA	NA	NA	NA	NA	NA	NA	NA	NA	NA	NA	NA	NA	NA
661.3833__892.37	661.383	892.37	99.588	6.6379	0.029435	1.5311	NA	NA	NA	NA	NA	NA	NA	NA	NA	NA	NA	NA	NA	NA	NA	NA	NA	NA	NA	NA	NA	NA	NA	NA	NA
670.3808__1273.83	670.381	1273.83	2.0319	1.0228	0.0053515	2.2715	NA	NA	NA	NA	NA	NA	NA	NA	NA	NA	NA	NA	NA	NA	NA	NA	NA	NA	NA	NA	NA	NA	NA	NA	NA
670.3809__1261.7	670.381	1261.7	2.6851	1.425	0.021464	1.6683	NA	NA	NA	NA	NA	NA	NA	NA	NA	NA	NA	NA	NA	NA	NA	NA	NA	NA	NA	NA	NA	NA	NA	NA	NA
681.2907__500.54	681.291	500.54	14.888	3.8961	0.0053974	2.2678	NA	NA	NA	NA	NA	NA	NA	NA	NA	NA	NA	NA	NA	NA	NA	NA	NA	NA	NA	NA	NA	NA	NA	NA	NA
687.3565__477.22	687.356	477.22	3.2422	1.697	0.088584	1.0526	NA	NA	NA	NA	NA	NA	NA	NA	NA	NA	NA	NA	NA	NA	NA	NA	NA	NA	NA	NA	NA	NA	NA	NA	NA
697.428__1011.03	697.428	1011.03	2.4016	1.264	0.0027326	2.5634	NA	NA	NA	NA	NA	NA	NA	NA	NA	NA	NA	NA	NA	NA	NA	NA	NA	NA	NA	NA	NA	NA	NA	NA	NA
713.4225__966.27	713.423	966.27	2.0894	1.0631	0.00032521	3.4878	NA	NA	NA	NA	NA	NA	NA	NA	NA	NA	NA	NA	NA	NA	NA	NA	NA	NA	NA	NA	NA	NA	NA	NA	NA
713.423__1073.99	713.423	1073.99	7.4152	2.8905	0.029232	1.5341	NA	NA	NA	NA	NA	NA	NA	NA	NA	NA	NA	NA	NA	NA	NA	NA	NA	NA	NA	NA	NA	NA	NA	NA	NA
713.4232__1017.1	713.423	1017.1	2.112	1.0786	0.0013075	2.8836	NA	NA	NA	NA	NA	NA	NA	NA	NA	NA	NA	NA	NA	NA	NA	NA	NA	NA	NA	NA	NA	NA	NA	NA	NA
733.4122__696.76	733.412	696.76	6.6624	2.736	0.00045136	3.3455	NA	NA	NA	NA	NA	NA	NA	NA	NA	NA	NA	NA	NA	NA	NA	NA	NA	NA	NA	NA	NA	NA	NA	NA	NA
742.8849__650.12	742.885	650.12	3.9786	1.9923	0.0099484	2.0022	NA	NA	NA	NA	NA	NA	NA	NA	NA	NA	NA	NA	NA	NA	NA	NA	NA	NA	NA	NA	NA	NA	NA	NA	NA
744.391__652.74	744.391	652.74	2.8368	1.5043	0.042477	1.3718	NA	NA	NA	NA	NA	NA	NA	NA	NA	NA	NA	NA	NA	NA	NA	NA	NA	NA	NA	NA	NA	NA	NA	NA	NA
745.9171__888	745.917	888	2.2583	1.1752	0.00015759	3.8025	NA	NA	NA	NA	NA	NA	NA	NA	NA	NA	NA	NA	NA	NA	NA	NA	NA	NA	NA	NA	NA	NA	NA	NA	NA
749.382__536.82	749.382	536.82	0.47145	-1.0848	0.0284	1.5467	NA	NA	NA	NA	NA	NA	NA	NA	NA	NA	NA	NA	NA	NA	NA	NA	NA	NA	NA	NA	NA	NA	NA	NA	NA
752.9226__785.32	752.923	785.32	54.174	5.7595	0.023742	1.6245	NA	NA	NA	NA	NA	NA	NA	NA	NA	NA	NA	NA	NA	NA	NA	NA	NA	NA	NA	NA	NA	NA	NA	NA	NA
753.4224__790.5	753.422	790.5	3.7209	1.8956	0.081674	1.0879	NA	NA	NA	NA	NA	NA	NA	NA	NA	NA	NA	NA	NA	NA	NA	NA	NA	NA	NA	NA	NA	NA	NA	NA	NA
771.4278__1058.17	771.428	1058.17	6.3527	2.6674	0.020429	1.6898	NA	NA	NA	NA	NA	NA	NA	NA	NA	NA	NA	NA	NA	NA	NA	NA	NA	NA	NA	NA	NA	NA	NA	NA	NA
771.4847__879.34	771.485	879.34	2.0837	1.0592	0.011616	1.9349	NA	NA	NA	NA	NA	NA	NA	NA	NA	NA	NA	NA	NA	NA	NA	NA	NA	NA	NA	NA	NA	NA	NA	NA	NA
776.4239__860.61	776.424	860.61	49.423	5.6271	0.032147	1.4929	NA	NA	NA	NA	NA	NA	NA	NA	NA	NA	NA	NA	NA	NA	NA	NA	NA	NA	NA	NA	NA	NA	NA	NA	NA
782.5691__1715.32	782.569	1715.32	0.05648	-4.1461	0.00046721	3.3305	NA	NA	NA	NA	NA	NA	NA	NA	NA	NA	NA	NA	NA	NA	NA	NA	NA	NA	NA	NA	NA	NA	NA	NA	NA
782.5693__1763.33	782.569	1763.33	0.05372	-4.2184	0.00013832	3.8591	NA	NA	NA	NA	NA	NA	NA	NA	NA	NA	NA	NA	NA	NA	NA	NA	NA	NA	NA	NA	NA	NA	NA	NA	NA
782.5699__1828.85	782.57	1828.85	0.045885	-4.4458	0.00089886	3.0463	NA	NA	NA	NA	NA	NA	NA	NA	NA	NA	NA	NA	NA	NA	NA	NA	NA	NA	NA	NA	NA	NA	NA	NA	NA
783.5727__1664.08	783.573	1664.08	0.036585	-4.7726	0.003697	2.4321	NA	NA	NA	NA	NA	NA	NA	NA	NA	NA	NA	NA	NA	NA	NA	NA	NA	NA	NA	NA	NA	NA	NA	NA	NA
785.4996__908.62	785.5	908.62	2.0016	1.0011	0.00086557	3.0627	NA	NA	NA	NA	NA	NA	NA	NA	NA	NA	NA	NA	NA	NA	NA	NA	NA	NA	NA	NA	NA	NA	NA	NA	NA
795.4241__851.47	795.424	851.47	5.3581	2.4217	6.2e-06	5.2073	NA	NA	NA	NA	NA	NA	NA	NA	NA	NA	NA	NA	NA	NA	NA	NA	NA	NA	NA	NA	NA	NA	NA	NA	NA
812.4143__708.69	812.414	708.69	5.7401	2.5211	1.48e-05	4.8289	NA	NA	NA	NA	NA	NA	NA	NA	NA	NA	NA	NA	NA	NA	NA	NA	NA	NA	NA	NA	NA	NA	NA	NA	NA
834.4689__830.13	834.469	830.13	2.3821	1.2522	0.0004887	3.311	NA	NA	NA	NA	NA	NA	NA	NA	NA	NA	NA	NA	NA	NA	NA	NA	NA	NA	NA	NA	NA	NA	NA	NA	NA
855.4929__533.64	855.493	533.64	3.2097	1.6824	0.00029881	3.5246	NA	NA	NA	NA	NA	NA	NA	NA	NA	NA	NA	NA	NA	NA	NA	NA	NA	NA	NA	NA	NA	NA	NA	NA	NA
867.5332__898.1	867.533	898.1	2.6798	1.4221	0.00137	2.8633	NA	NA	NA	NA	NA	NA	NA	NA	NA	NA	NA	NA	NA	NA	NA	NA	NA	NA	NA	NA	NA	NA	NA	NA	NA
871.4879__531.32	871.488	531.32	2.5552	1.3534	0.0094309	2.0254	NA	NA	NA	NA	NA	NA	NA	NA	NA	NA	NA	NA	NA	NA	NA	NA	NA	NA	NA	NA	NA	NA	NA	NA	NA
887.4831__529.46	887.483	529.46	3.2441	1.6978	0.0012985	2.8865	NA	NA	NA	NA	NA	NA	NA	NA	NA	NA	NA	NA	NA	NA	NA	NA	NA	NA	NA	NA	NA	NA	NA	NA	NA
945.492__695.56	945.492	695.56	13.868	3.7937	0.014761	1.8309	NA	NA	NA	NA	NA	NA	NA	NA	NA	NA	NA	NA	NA	NA	NA	NA	NA	NA	NA	NA	NA	NA	NA	NA	NA
965.5002__698.68	965.5	698.68	2.3764	1.2488	0.019713	1.7052	NA	NA	NA	NA	NA	NA	NA	NA	NA	NA	NA	NA	NA	NA	NA	NA	NA	NA	NA	NA	NA	NA	NA	NA	NA
968.5811__895.42	968.581	895.42	2.3286	1.2195	0.00093681	3.0283	NA	NA	NA	NA	NA	NA	NA	NA	NA	NA	NA	NA	NA	NA	NA	NA	NA	NA	NA	NA	NA	NA	NA	NA	NA
978.5611__781.94	978.561	781.94	2.1027	1.0723	0.072846	1.1376	NA	NA	NA	NA	NA	NA	NA	NA	NA	NA	NA	NA	NA	NA	NA	NA	NA	NA	NA	NA	NA	NA	NA	NA	NA
980.6276__1590.63	980.628	1590.63	0.47873	-1.0627	0.021105	1.6756	NA	NA	NA	NA	NA	NA	NA	NA	NA	NA	NA	NA	NA	NA	NA	NA	NA	NA	NA	NA	NA	NA	NA	NA	NA
1023.6807__1761.13	1023.68	1761.13	124.01	6.9543	3.6e-06	5.4441	NA	NA	NA	NA	NA	NA	NA	NA	NA	NA	NA	NA	NA	NA	NA	NA	NA	NA	NA	NA	NA	NA	NA	NA	NA
1025.5656__801.79	1025.57	801.79	85.092	6.4109	0.035035	1.4555	NA	NA	NA	NA	NA	NA	NA	NA	NA	NA	NA	NA	NA	NA	NA	NA	NA	NA	NA	NA	NA	NA	NA	NA	NA
1030.5565__650.89	1030.56	650.89	2.8571	1.5145	0.010631	1.9734	NA	NA	NA	NA	NA	NA	NA	NA	NA	NA	NA	NA	NA	NA	NA	NA	NA	NA	NA	NA	NA	NA	NA	NA	NA
1062.5825__902.54	1062.58	902.54	6.352	2.6672	0.020891	1.68	NA	NA	NA	NA	NA	NA	NA	NA	NA	NA	NA	NA	NA	NA	NA	NA	NA	NA	NA	NA	NA	NA	NA	NA	NA
1079.609__744.97	1079.61	744.97	2.0642	1.0456	6.44e-05	4.1912	NA	NA	NA	NA	NA	NA	NA	NA	NA	NA	NA	NA	NA	NA	NA	NA	NA	NA	NA	NA	NA	NA	NA	NA	NA
1080.5931__797.37	1080.59	797.37	3.2098	1.6825	0.0011107	2.9544	NA	NA	NA	NA	NA	NA	NA	NA	NA	NA	NA	NA	NA	NA	NA	NA	NA	NA	NA	NA	NA	NA	NA	NA	NA
1082.6169__744.65	1082.62	744.65	6.9502	2.7971	0.027337	1.5633	NA	NA	NA	NA	NA	NA	NA	NA	NA	NA	NA	NA	NA	NA	NA	NA	NA	NA	NA	NA	NA	NA	NA	NA	NA
1096.4897__676.79	1096.49	676.79	3.8312	1.9378	0.0068277	2.1657	NA	NA	NA	NA	NA	NA	NA	NA	NA	NA	NA	NA	NA	NA	NA	NA	NA	NA	NA	NA	NA	NA	NA	NA	NA
1136.5226__803.76	1136.52	803.76	12.435	3.6363	0.019224	1.7162	NA	NA	NA	NA	NA	NA	NA	NA	NA	NA	NA	NA	NA	NA	NA	NA	NA	NA	NA	NA	NA	NA	NA	NA	NA
197.1109__1031.13	197.111	1031.13	2.0628	1.0446	0.053114	1.2748	Naftopidil (Flivas)	HRRBJVNMSRJFHQ-UHFFFAOYSA-N	C24H28N2O3	25.97	GNPS	Cyclo(L-Val-L-Pro)	XLUAWXQORJEMBD-YUMQZZPRSA-N	C10H16N2O2	21.07	GNPS	NA	NA	NA	NA	NA	NA	NA	NA	NA	NA	NA	NA	NA	NA	NA
471.272__1516.57	471.272	1516.57	0.012686	-6.3006	1.48e-07	6.831	NCGC00180796-02_C28H38O6_(4beta,5beta,6beta,22R)-4,27-Dihydroxy-5,6:22,26-diepoxyergosta-2,24-diene-1,26-dione	DBRXOUCRJQVYJQ-CKNDUULBSA-N	C28H38O6	50.79	GNPS	Desisobutyrylciclesonide	OXPLANUPKBHPMS-UHFFFAOYSA-N	C28H38O6	46.33	HMDB_predicted	NA	NA	NA	NA	NA	NA	NA	NA	NA	NA	NA	NA	NA	NA	NA
414.26__942.52	414.26	942.52	0.42003	-1.2515	0.00043643	3.3601	Norbuprenorphine	YOYLLRBMGQRFTN-IOMBULRVSA-N	C25H35NO4	12.9	MoNA	NA	NA	NA	NA	NA	NA	NA	NA	NA	NA	NA	NA	NA	NA	NA	NA	NA	NA	NA	NA
455.2137__578.19	455.214	578.19	0.00062224	-10.65	4.86e-07	6.3132	Obacunone	MAYJEFRPIKEYBL-OASIGRBWSA-N	C26H30O7	17.69	BMDMS	NA	NA	NA	NA	NA	NA	NA	NA	NA	NA	NA	NA	NA	NA	NA	NA	NA	NA	NA	NA
154.0838__163.16	154.084	163.16	2.0826	1.0584	0.090294	1.0443	OCTOPAMINE	QHGUCRYDKWKLMG-QMMMGPOBSA-N	C8H11NO2	26.15	MSDIAL	DOPAMINE - 70.0 eV	VYFYYTLLBUKUHU-UHFFFAOYSA-N	C8H11NO2	26.05	GNPS	4-Deoxypyridoxine	KKOWAYISKWGDBG-UHFFFAOYSA-N	C8H11NO2	24.73	HMDB_predicted	NA	NA	NA	NA	NA	NA	NA	NA	NA	NA
770.4817__879.34	770.482	879.34	2.2071	1.1421	0.0037671	2.424	Pesticide7_Spinetoram_C42H69NO10_1H-as-Indaceno[3,2-d]oxacyclododecin-7,15-dione, 2-[(6-deoxy-3-O-ethyl-2,4-di-O-methyl-alpha-L-mannopyranosyl)oxy]-13-[[(2R,5S,6R)-5-(dimethylamino)tetrahydro-6-methyl-2H-pyran-2-yl]oxy]-9-ethyl-2,3,3a,4,5,5a,5b,6,9,10,11,12,13,14,16a,16b-hexadecahydro-14-methyl-, (3aR,5aR,9S,13S,14R,16aS,16bR)-	GOENIMGKWNZVDA-OAMCMWGQSA-N	C42H69NO10	57.27	MoNA	NA	NA	NA	NA	NA	NA	NA	NA	NA	NA	NA	NA	NA	NA	NA	NA	NA	NA	NA	NA
346.2224__1327.86	346.222	1327.86	0.39447	-1.342	0.0069662	2.157	Sebacoyl-L-carnitine	GBFPILOKXGQZKW-UHFFFAOYSA-N	C17H31NO6	58.03	HMDB_predicted	2-[4-[4-(4-Carbamimidoylphenyl)piperazin-1-yl]piperidin-1-yl]acetic acid	QGEGSJUSWLLZLH-UHFFFAOYSA-N	C18H27N5O2	49.03	HMDB_predicted	NA	NA	NA	NA	NA	NA	NA	NA	NA	NA	NA	NA	NA	NA	NA
392.1817__333.29	392.182	333.29	0.44552	-1.1664	0.00088157	3.0547	S-HEXYL-GLUTATHIONE	HXJDWCWJDCOHDG-RYUDHWBXSA-N	C16H29N3O6S	36.64	MoNA	NA	NA	NA	NA	NA	NA	NA	NA	NA	NA	NA	NA	NA	NA	NA	NA	NA	NA	NA	NA
782.5693__1664.68	782.569	1664.68	0.037985	-4.7184	0.0037126	2.4303	Spectral Match to 1-Hexadecanoyl-2-(9Z-octadecenoyl)-sn-glycero-3-phosphocholine from NIST14	WTJKGGKOPKCXLL-VYOBOKEXSA-N	C42H82NO8P	85.1	GNPS	Spectral Match to 1,2-Dilinoleoyl-sn-glycero-3-phosphocholine from NIST14	FVXDQWZBHIXIEJ-LNDKUQBDSA-N	C44H80NO8P	79.93	GNPS	NA	NA	NA	NA	NA	NA	NA	NA	NA	NA	NA	NA	NA	NA	NA
157.1224__1430.61	157.122	1430.61	0.23447	-2.0925	0.098286	1.0075	Spectral Match to 4-Hydroxynonenal from NIST14	JVJFIQYAHPMBBX-FNORWQNLSA-N	C9H16O2	75.76	GNPS	2-Nonenal, 4-hydroxy-, (2E,4R)-	JVJFIQYAHPMBBX-UHFFFAOYSA-N	C9H16O2	68.07	HMDB_predicted	hydroxynonenal	STRVVRPNBAHXRJ-UHFFFAOYSA-N	C9H16O2	65.35	HMDB_predicted	NA	NA	NA	NA	NA	NA	NA	NA	NA	NA
198.1278__687.26	198.128	687.26	0.4808	-1.0565	0.038213	1.4178	Spectral Match to Dibenzylamine from NIST14	BWLUMTFWVZZZND-UHFFFAOYSA-N	C14H15N	81.38	GNPS	NA	NA	NA	NA	NA	NA	NA	NA	NA	NA	NA	NA	NA	NA	NA	NA	NA	NA	NA	NA
205.1952__1519.7	205.195	1519.7	2.9396	1.5556	0.013433	1.8718	Spectral Match to Farnesol from NIST14	CRDAMVZIKSXKFV-YFVJMOTDSA-N	C15H26O	84.16	GNPS	(-)-cis-beta-Elemene	OPFTUNCRGUEPRZ-UHFFFAOYSA-N	C15H24	73.73	HMDB_predicted	alpha-Farnesene	CXENHBSYCFFKJS-VDQVFBMKSA-N	C15H24	72.05	HMDB_predicted	beta-Farnesene	JSNRRGGBADWTMC-QINSGFPZSA-N	C15H24	71.3	HMDB_predicted	trans-beta-Farnesene	JSNRRGGBADWTMC-NTCAYCPXSA-N	C15H24	71.3	HMDB_predicted
127.0506__275.44	127.051	275.44	2.0884	1.0624	0.036617	1.4363	Thymine	RWQNBRDOKXIBIV-UHFFFAOYSA-N	C5H6N2O2	79.69	MSDIAL	NA	NA	NA	NA	NA	NA	NA	NA	NA	NA	NA	NA	NA	NA	NA	NA	NA	NA	NA	NA

## Sheet: MS2 annotation HT1 vs HT3 pos
ID	M/Z	Retention time	Fold change	log2.FC.	raw.Pval	X.log10.p.	Compound_1	InchiKey_1	Formula_1	Score_1	Database_1	Compound_2	InchiKey_2	Formula_2	Score_2	Database_2	Compound_3	InchiKey_3	Formula_3	Score_3	Database_3	Compound_4	InchiKey_4	Formula_4	Score_4	Database_4	Compound_5	InchiKey_5	Formula_5	Score_5	Database_5
448.3054__1231.13	448.305	1231.13	789.42	9.6246	0.00030952	3.5093	"((4R)-4-((3R,5S,6R,7S,9S,10R,13R,14S,17R)-3,6,7-trihydroxy-10,13-dimethylhexadecahydro-1H-cyclopenta[a]phenanthren-17-yl)pentanoyl)glycine"	ZQYUKJFJPJDMMR-ZDWCHQGWSA-N	C26H43NO6	62.33	MoNA	NA	NA	NA	NA	NA	NA	NA	NA	NA	NA	NA	NA	NA	NA	NA	NA	NA	NA	NA	NA
967.6182__664.75	967.618	664.75	5.226	2.3857	1.4237e-05	4.8466	"2-((4R)-4-((3R,5R,9S,10S,13R,14S,17R)-3-hydroxy-10,13-dimethylhexadecahydro-1H-cyclopenta[a]phenanthren-17-yl)pentanamido)ethane-1-sulfonic acid"	QBYUNVOYXHFVKC-GBURMNQMSA-N	C26H45NO5S	22.69	MoNA	NA	NA	NA	NA	NA	NA	NA	NA	NA	NA	NA	NA	NA	NA	NA	NA	NA	NA	NA	NA
480.2816__651.44	480.282	651.44	3.0668	1.6167	3.6268e-05	4.4405	"2-((4R)-4-((3R,5S,7R,9S,10S,12S,13R,14S,17R)-3,7,12-trihydroxy-10,13-dimethylhexadecahydro-1H-cyclopenta[a]phenanthren-17-yl)pentanamido)ethane-1-sulfonic acid"	WBWWGRHZICKQGZ-HZAMXZRMSA-N	C26H45NO7S	25.42	MoNA	Cytochalasin B	GBOGMAARMMDZGR-UHFFFAOYSA-N	C29H37NO5	12.4	HMDB_predicted	NA	NA	NA	NA	NA	NA	NA	NA	NA	NA	NA	NA	NA	NA	NA
197.1537__1291.26	197.154	1291.26	3.9709	1.9895	0.0010104	2.9955	(-)-Linalyl acetate	UWKAYLJWKGQEPM-LBPRGKRZSA-N	C12H20O2	59.93	HMDB_predicted	Ethyl 2Z,4E-decadienoic acid	OPCRGEVPIBLWAY-QNRZBPGKSA-N	C12H20O2	54.53	HMDB_predicted	Geranyl acetate	HIGQPQRQIQDZMP-DHZHZOJOSA-N	C12H20O2	54.19	HMDB_predicted	NA	NA	NA	NA	NA	NA	NA	NA	NA	NA
265.1409__1048.06	265.141	1048.06	4114.5	12.006	8.8053e-05	4.0553	(+)-Abscisic acid	JLIDBLDQVAYHNE-YKALOCIXSA-N	C15H20O4	35.17	GNPS	NCGC00247310-03_C15H20O4_(3S,3aS,5aR,9R,9aS,9bS)-9-Hydroxy-3,5a,9-trimethyl-3a,5,5a,9,9a,9b-hexahydronaphtho[1,2-b]furan-2,6(3H,4H)-dione	NGPDZEACIWDCKX-WUDKWMPASA-N	C15H20O4	34.8	GNPS	NCGC00380393-01_C15H20O4_Pentaleno[1,6a-c]pyran-9-carboxylic acid, 1,3,4,5,6,7,7a,9a-octahydro-4,6,6-trimethyl-3-oxo-, (4S,4aR,7aS,9aR)-	MRLXXQBBRNRWDA-LIEMUPCESA-N	C15H20O4	34.3	GNPS	NA	NA	NA	NA	NA	NA	NA	NA	NA	NA
257.1381__1245.89	257.138	1245.89	0.37025	-1.4334	0.0031561	2.5009	(+)-Elaeocarpine	DXTYYNIKCKARPP-UHFFFAOYSA-N	C16H19NO2	20.4	MINEs	7,12-Dimethylbenz[a]anthracene	ARSRBNBHOADGJU-UHFFFAOYSA-N	C20H16	18.07	HMDB_predicted	Benz(a)anthracene, 1,2-dimethyl-	YQRNVIBATHFHCC-UHFFFAOYSA-N	C20H16	17.79	HMDB_predicted	NA	NA	NA	NA	NA	NA	NA	NA	NA	NA
381.2423__1555.74	381.242	1555.74	43.716	5.4501	0.0045248	2.3444	(16R,17R)-3-Cyclopentyloxy-17-ethynyl-13-methyl-7,8,9,11,12,14,15,16-octahydro-6H-cyclopenta[a]phenanthrene-16,17-diol	CHZJRGNDJLJLAW-UHFFFAOYSA-N	C25H32O3	55.19	HMDB_predicted	NA	NA	NA	NA	NA	NA	NA	NA	NA	NA	NA	NA	NA	NA	NA	NA	NA	NA	NA	NA
351.1952__484.87	351.195	484.87	5.3111	2.409	0.0039316	2.4054	(1R)-trans-Phenothrin	SBNFWQZLDJGRLK-UHFFFAOYSA-N	C23H26O3	39.62	HMDB_predicted	NA	NA	NA	NA	NA	NA	NA	NA	NA	NA	NA	NA	NA	NA	NA	NA	NA	NA	NA	NA
589.2729__524.77	589.273	524.77	8.7171	3.1238	0.010935	1.9612	(1RS,2RS)-2-(4-Hydroxyphenyl)-2-methyl-1-(9-(4,4,5,5,5-pentafluoropentyl)sulfinylnonyl)-1,2,3,4-tetrahydronaphth-6-ol	FSMUFBPBKQSSHZ-UHFFFAOYSA-N	C31H41F5O3S	15.9	HMDB_predicted	Cfp-aaf-pab	UZKWDJFXHHHJFU-UHFFFAOYSA-N	C32H36N4O7	3.61	HMDB_predicted	NA	NA	NA	NA	NA	NA	NA	NA	NA	NA	NA	NA	NA	NA	NA
427.2914__700.54	427.291	700.54	0.34035	-1.5549	2.088e-05	4.6803	(23R)-1alpha-Hydroxy-25,27-didehydrovitamin D3 26,23-lactone	SAODSJHDCZTVAT-UHFFFAOYSA-N	C27H38O4	15.37	HMDB_predicted	NA	NA	NA	NA	NA	NA	NA	NA	NA	NA	NA	NA	NA	NA	NA	NA	NA	NA	NA	NA
437.2643__1045.49	437.264	1045.49	5.786	2.5326	4.4778e-05	4.3489	(2-Hydroxy-3-phosphonooxypropyl) octadec-9-enoate	WRGQSWVCFNIUNZ-UHFFFAOYSA-N	C21H41O7P	35.59	HMDB_predicted	DHAP(18:0)	GTPATKZCXDKGQS-UHFFFAOYSA-N	C21H41O7P	31.75	HMDB_predicted	NA	NA	NA	NA	NA	NA	NA	NA	NA	NA	NA	NA	NA	NA	NA
471.2565__478.77	471.257	478.77	0.25289	-1.9834	0.0049856	2.3023	(2S)-2-Hexylsulfanyl-N-[6-methyl-2,4-bis(methylsulfanyl)pyridin-3-yl]decanamide	XAMYAYIMCKELIP-UHFFFAOYSA-N	C24H42N2OS3	31.23	HMDB_predicted	NA	NA	NA	NA	NA	NA	NA	NA	NA	NA	NA	NA	NA	NA	NA	NA	NA	NA	NA	NA
219.2107__1432.95	219.211	1432.95	53.748	5.7481	1.0279e-06	5.988	(3E,7E)-4,8,12-Trimethyl-1,3,7,11-tridecatetraene	CWLVBFJCJXHUCF-RNPYNJAESA-N	C16H26	49.36	HMDB_predicted	NA	NA	NA	NA	NA	NA	NA	NA	NA	NA	NA	NA	NA	NA	NA	NA	NA	NA	NA	NA
188.0917__843.27	188.092	843.27	3598.7	11.813	7.1398e-08	7.1463	(3R)-3-Hydroxy-N-[(3S)-2-oxooxolan-3-yl]butanamide	FIXDIFPJOFIIEC-UHFFFAOYSA-N	C8H13NO4	59.28	HMDB_predicted	NA	NA	NA	NA	NA	NA	NA	NA	NA	NA	NA	NA	NA	NA	NA	NA	NA	NA	NA	NA
567.2851__1789.23	567.285	1789.23	1132.7	10.146	0.00017177	3.7651	(4r,5s,6s,7r)-4,7-Dibenzyl-5,6-dihydroxy-1,3-bis[4-(hydroxymethyl)benzyl]-1,3-diazepan-2-one	XCVGQMUMMDXKCY-UHFFFAOYSA-N	C35H38N2O5	44.13	HMDB_predicted	NA	NA	NA	NA	NA	NA	NA	NA	NA	NA	NA	NA	NA	NA	NA	NA	NA	NA	NA	NA
227.1793__1211.62	227.179	1211.62	5.8894	2.5581	4.2367e-05	4.373	(6E)-7,11-dimethyl-3-methylene-1,6,10-dodecatriene	JSNRRGGBADWTMC-NTCAYCPXSA-N	C15H24	52.86	MSDIAL	NA	NA	NA	NA	NA	NA	NA	NA	NA	NA	NA	NA	NA	NA	NA	NA	NA	NA	NA	NA
310.2123__913.61	310.212	913.61	4.8671	2.2831	0.00025042	3.6013	(E)-11-(3-amyloxiran-2-yl)-9-keto-undec-10-enoic acid	RCMABBHQYMBYKV-BUHFOSPRSA-N	C18H30O4	17.33	MINEs	Benproperine	JTUQXGZRVLWBCR-UHFFFAOYSA-N	C21H27NO	4.33	MoNA	Methadone	USSIQXCVUWKGNF-UHFFFAOYSA-N	C21H27NO	3.96	MoNA	NA	NA	NA	NA	NA	NA	NA	NA	NA	NA
377.192__481.44	377.192	481.44	17.606	4.138	8.383e-07	6.0766	(His(1-ME)2)-trh	SFHRGIWZPBPAKE-UHFFFAOYSA-N	C17H24N6O4	54.58	HMDB_predicted	MeTRH	DJLHRAHTTSWYAW-UHFFFAOYSA-N	C17H24N6O4	53.19	HMDB_predicted	L-Prolinamide, 5-oxo-L-prolyl-1-methyl-L-histidyl-	PBGMJEFISXYLCY-UHFFFAOYSA-N	C17H24N6O4	51.8	HMDB_predicted	Pyroglutamyl-3-methylhistidyl-prolinamide	QQOVFOJJOXRGOK-UHFFFAOYSA-N	C17H24N6O4	51.78	HMDB_predicted	NA	NA	NA	NA	NA
325.1047__1229.09	325.105	1229.09	0.35911	-1.4775	0.0017795	2.7497	(R)-6-Hydroxywarfarin	IQWPEJBUOJQPDE-UHFFFAOYSA-N	C19H16O5	25.5	HMDB_predicted	S-4'-Hydroxywarfarin	UNTPHJKCRGFOFJ-HNNXBMFYSA-N	C19H16O5	25.04	HMDB_predicted	R-4'-Hydroxywarfarin	UNTPHJKCRGFOFJ-OAHLLOKOSA-N	C19H16O5	25.04	HMDB_predicted	NA	NA	NA	NA	NA	NA	NA	NA	NA	NA
527.3187__733.32	527.319	733.32	3.4277	1.7772	0.0705	1.1518	(S)-1-(Sec-Butyl)-N-((4,6-dimethyl-2-oxo-1,2-dihydropyridin-3-yl)methyl)-3-methyl-6-(6-(piperazin-1-yl)pyridin-3-yl)-1H-indole-4-carboxamide	FKSFKBQGSFSOSM-UHFFFAOYSA-N	C31H38N6O2	21.13	HMDB_predicted	NA	NA	NA	NA	NA	NA	NA	NA	NA	NA	NA	NA	NA	NA	NA	NA	NA	NA	NA	NA
289.2372__1092.72	289.237	1092.72	246.26	7.944	0.00010225	3.9904	(S)-10,16-Dihydroxyhexadecanoic acid	VJZBXAQGWLMYMS-UHFFFAOYSA-N	C16H32O4	38.7	HMDB_predicted	NA	NA	NA	NA	NA	NA	NA	NA	NA	NA	NA	NA	NA	NA	NA	NA	NA	NA	NA	NA
558.2883__508.91	558.288	508.91	0.21942	-2.1882	9.0892e-06	5.0415	(S)-6-Acetamido-2-(2-((S)-2-acetamido-4-methylpentanamido)acetamido)-N-(4-methyl-2-oxo-2H-chromen-7-yl)hexanamide	YLJRILGAXBHXDZ-UHFFFAOYSA-N	C28H39N5O7	30.12	HMDB_predicted	NA	NA	NA	NA	NA	NA	NA	NA	NA	NA	NA	NA	NA	NA	NA	NA	NA	NA	NA	NA
360.1922__688.46	360.192	688.46	0.096495	-3.3734	0.00056026	3.2516	(S)-N-Benzyl-2-((S)-2-(2-hydroxyacetyl)pyrrolidine-1-carbonyl)pyrrolidine-1-carboxamide	ICULFJDHZQTNRB-UHFFFAOYSA-N	C19H25N3O4	59.1	HMDB_predicted	LOBELINE HYDROCHLORIDE	MXYUKLILVYORSK-HBMCJLEFSA-N	C22H27NO2	54.73	GNPS	NA	NA	NA	NA	NA	NA	NA	NA	NA	NA	NA	NA	NA	NA	NA
333.2579__1788.11	333.258	1788.11	11.963	3.5805	5.4757e-07	6.2616	(Z)-7-[(1S,4R,6R)-4-[(E)-Oct-6-enyl]-2,3-diazabicyclo[2.2.1]hept-2-en-6-yl]hept-5-enoic acid	PEZZZRQWIOKEBE-UHFFFAOYSA-N	C20H32N2O2	24.38	HMDB_predicted	Floionolic acid	OISFHODBOQNZAG-UHFFFAOYSA-N	C18H36O5	20.98	HMDB_predicted	NA	NA	NA	NA	NA	NA	NA	NA	NA	NA	NA	NA	NA	NA	NA
207.1745__1283.88	207.174	1283.88	9.8604	3.3016	7.7493e-06	5.1107	(Z)-alpha-Irone	JZQOJFLIJNRDHK-HWELFCKPSA-N	C14H22O	71.79	HMDB_predicted	4-(2,5,6,6-Tetramethylcyclohexen-1-yl)but-3-en-2-one	BGKCUGPVLVNPSG-UHFFFAOYSA-N	C14H22O	70.77	HMDB_predicted	NA	NA	NA	NA	NA	NA	NA	NA	NA	NA	NA	NA	NA	NA	NA
605.3559__1304.1	605.356	1304.1	18912	14.207	0.00017211	3.7642	[(S)-1-Carboxy-2-phenyl-ethyl]-carbamoyl-Arg-Val-Arg-aldehyde	SDNYTAYICBFYFH-UHFFFAOYSA-N	C27H44N10O6	17.8	HMDB_predicted	NA	NA	NA	NA	NA	NA	NA	NA	NA	NA	NA	NA	NA	NA	NA	NA	NA	NA	NA	NA
772.4233__758.23	772.423	758.23	2.8056	1.4883	0.0032478	2.4884	[3-Hexadecanoyloxy-2-[6-[(4-nitro-2,1,3-benzoxadiazol-7-yl)amino]hexanoyloxy]propyl] 2-(trimethylazaniumyl)ethyl phosphate	RIWWBDCNFJKLCV-UHFFFAOYSA-N	C36H62N5O11P	49.31	HMDB_predicted	NA	NA	NA	NA	NA	NA	NA	NA	NA	NA	NA	NA	NA	NA	NA	NA	NA	NA	NA	NA
573.2877__555.34	573.288	555.34	0.23163	-2.1101	0.0095662	2.0193	[5,7,8-trihydroxy-6,16,18-trimethoxy-13-(methoxymethyl)-11-methyl-11-azahexacyclo[7.7.2.12,5.01,10.03,8.013,17]nonadecan-4-yl] benzoate	MDFCJNFOINXVSU-UHFFFAOYSA-N	C31H43NO9	23.28	MINEs	NA	NA	NA	NA	NA	NA	NA	NA	NA	NA	NA	NA	NA	NA	NA	NA	NA	NA	NA	NA
374.2287__689.4	374.229	689.4	75.674	6.2417	8.1007e-07	6.0915	1-(3,5-Dimethyl-1-phenyl-4-pyrazolyl)-N-[4-(phenylmethyl)-1-piperazinyl]methanimine	FOORCIAZMIWALX-UHFFFAOYSA-N	C23H27N5	16.41	HMDB_predicted	NA	NA	NA	NA	NA	NA	NA	NA	NA	NA	NA	NA	NA	NA	NA	NA	NA	NA	NA	NA
135.092__884.34	135.092	884.34	25.413	4.6675	0.0019864	2.7019	1,2,3,4-Tetrahydroquinoxaline	HORKYAIEVBUXGM-UHFFFAOYSA-N	C8H10N2	63.86	HMDB_predicted	NA	NA	NA	NA	NA	NA	NA	NA	NA	NA	NA	NA	NA	NA	NA	NA	NA	NA	NA	NA
412.208__363.3	412.208	363.3	206.69	7.6913	0.0011341	2.9453	1,2-Dihexanoyl-sn-glycero-3-phosphoethanolamine	PELYUHWUVHDSSU-UHFFFAOYSA-N	C17H34NO8P	49.88	HMDB_predicted	Carphenazine	DYCNETKPCXPXNW-UHFFFAOYSA-N	C23H29N3O2S	36.91	HMDB_predicted	NA	NA	NA	NA	NA	NA	NA	NA	NA	NA	NA	NA	NA	NA	NA
628.3711__812.09	628.371	812.09	51.688	5.6918	0.0001871	3.7279	1,2-Dilauroyl-sn-glycero-3-phosphocholine	IJFVSSZAOYLHEE-UHFFFAOYSA-N	C32H64NO8P	19.04	HMDB_predicted	NA	NA	NA	NA	NA	NA	NA	NA	NA	NA	NA	NA	NA	NA	NA	NA	NA	NA	NA	NA
171.1166__1513.3	171.117	1513.3	37.347	5.2229	0.00040462	3.393	1,4,5-Trimethyl-naphtalene	FSAWRQYDMHSDRN-UHFFFAOYSA-N	C13H14	65.74	HMDB_predicted	1,6,7-Trimethylnaphthalene	JBXULKRNHAQMAS-UHFFFAOYSA-N	C13H14	65.01	HMDB_predicted	NA	NA	NA	NA	NA	NA	NA	NA	NA	NA	NA	NA	NA	NA	NA
233.1319__965.31	233.132	965.31	0.051374	-4.2828	8.1617e-05	4.0882	1,6-Diphenyl-1,3,5-hexatriene	BOBLSBAZCVBABY-UHFFFAOYSA-N	C18H16	55.77	HMDB_predicted	1,1-Diphenylhexatriene	AYOFRULTZJKQEA-UHFFFAOYSA-N	C18H16	54.76	HMDB_predicted	NA	NA	NA	NA	NA	NA	NA	NA	NA	NA	NA	NA	NA	NA	NA
439.2917__827.22	439.292	827.22	0.18425	-2.4402	6.3394e-05	4.198	1-[(2R)-2-(1,3-Benzodioxol-4-yl)heptyl]-3-[2,6-di(propan-2-yl)phenyl]urea	XCRLPASVMPBQHF-UHFFFAOYSA-N	C27H38N2O3	27.03	HMDB_predicted	Ochrolifuanine A	BYHWAEAVIGYEBJ-QJTMEEEXSA-N	C29H34N4	20.04	MSDIAL	NA	NA	NA	NA	NA	NA	NA	NA	NA	NA	NA	NA	NA	NA	NA
302.1959__1105.89	302.196	1105.89	380.85	8.5731	1.3119e-05	4.8821	1-[(5-Methoxy-3-indolylidene)methylamino]-2-pentylguanidine	IKBKZGMPCYNSLU-UHFFFAOYSA-N	C16H23N5O	33.67	HMDB_predicted	Allethrin 1	ZCVAOQKBXKSDMS-UHFFFAOYSA-N	C19H26O3	10.83	MassBank	NA	NA	NA	NA	NA	NA	NA	NA	NA	NA	NA	NA	NA	NA	NA
355.1722__149.11	355.172	149.11	128.93	7.0105	0.0029807	2.5257	10-[3-(4-methylpiperazino)propyl]phenothiazine 5-oxide	QGGFCTLXKUUQAT-UHFFFAOYSA-N	C20H25N3OS	54.57	MINEs	Valganciclovir	WPVFJKSGQUFQAP-GKAPJAKFSA-N	C14H22N6O5	51.31	HMDB_predicted	NA	NA	NA	NA	NA	NA	NA	NA	NA	NA	NA	NA	NA	NA	NA
491.2866__697.02	491.287	697.02	0.17417	-2.5214	7.127e-07	6.1471	10-Hydroxy-octadec-12Z-enoate-9-beta-D-glucuronide	IRADJQUIAYBZPY-WKVBQAANSA-N	C24H42O10	48.51	HMDB_predicted	NA	NA	NA	NA	NA	NA	NA	NA	NA	NA	NA	NA	NA	NA	NA	NA	NA	NA	NA	NA
621.2915__1095.27	621.292	1095.27	0.49916	-1.0024	0.018675	1.7287	10-methoxy-4-methyl-12-oxa-4-azapentacyclo[9.6.1.0,.0?,?.0?,?]octadeca-7(18),8,10,15-tetraen-14-ol	OROGSEYTTFOCAN-UHFFFAOYSA-N	C18H21NO3	33.03	GNPS	NA	NA	NA	NA	NA	NA	NA	NA	NA	NA	NA	NA	NA	NA	NA	NA	NA	NA	NA	NA
326.1714__450.86	326.171	450.86	9.5704	3.2586	0.028224	1.5494	10-Piperazinylpropylphenothiazine	YWSUKAVVJWNXMP-UHFFFAOYSA-N	C19H23N3S	24.74	HMDB_predicted	Benalaxyl	CJPQIRJHIZUAQP-UHFFFAOYSA-N	C20H23NO3	18.02	MoNA	NA	NA	NA	NA	NA	NA	NA	NA	NA	NA	NA	NA	NA	NA	NA
357.2608__1466.58	357.261	1466.58	5.9401	2.5705	2.846e-05	4.5458	13,14-Dihydroprostaglandin F2alpha	LLQBSJQTCKVWTD-UHFFFAOYSA-N	C20H36O5	34.16	HMDB_predicted	7-[3-Hydroxy-2-(3-hydroxyoctyl)-5-oxocyclopentyl]heptanoic acid	DPOINJQWXDTOSF-UHFFFAOYSA-N	C20H36O5	33.77	HMDB_predicted	8-Epi pgf1alpha	DZUXGQBLFALXCR-UHFFFAOYSA-N	C20H36O5	33.77	HMDB_predicted	NA	NA	NA	NA	NA	NA	NA	NA	NA	NA
338.3419__1714.88	338.342	1714.88	0.39753	-1.3309	0.020252	1.6935	13-Docosenamide	UAUDZVJPLUQNMU-UHFFFAOYSA-N	C22H43NO	73.48	HMDB_predicted	NA	NA	NA	NA	NA	NA	NA	NA	NA	NA	NA	NA	NA	NA	NA	NA	NA	NA	NA	NA
357.2425__1137.06	357.243	1137.06	5.2717	2.3983	3.7755e-07	6.423	14-HDoHE	CWSPVLXISZCJGY-YUMKVNNGSA-N	C23H32O3	67.22	HMDB_predicted	Estradiol 3-Valerate	IFDPLCRWEBQEAJ-UHFFFAOYSA-N	C23H32O3	67.19	HMDB_predicted	Pelanin	RSEPBGGWRJCQGY-RBRWEJTLSA-N	C23H32O3	66.78	HMDB_predicted	Estradiol valerate	RSEPBGGWRJCQGY-UHFFFAOYSA-N	C23H32O3	66.17	HMDB_predicted	NA	NA	NA	NA	NA
305.2109__996.17	305.211	996.17	86.774	6.4392	0.0097716	2.01	16beta-Hydroxydehydroepiandrosterone	QQIVKFZWLZJXJT-UHFFFAOYSA-N	C19H28O3	62.09	HMDB_predicted	3beta,7-Dihydroxyandrosta-5-ene-17-one	OLPSAOWBSPXZEA-UHFFFAOYSA-N	C19H28O3	60.97	HMDB_predicted	15-Hydroxytestosterone	KYGUQDTWUBBBSD-UHFFFAOYSA-N	C19H28O3	60.85	HMDB_predicted	4-Androsten-6-beta,17-beta-diol-3-one	XSEGWEUVSZRCBC-UHFFFAOYSA-N	C19H28O3	60.25	HMDB_predicted	w Hydroxy testosterone	YLTCTXBDDHSLCS-KOUJMVCDSA-N	C19H28O3	60.09	HMDB_predicted
385.3169__1125.4	385.317	1125.4	323.74	8.3387	3.0967e-07	6.5091	16-Nitroxystearate	RPAZYIOIDZRJOO-UHFFFAOYSA-N	C22H42NO4	45.57	HMDB_predicted	NA	NA	NA	NA	NA	NA	NA	NA	NA	NA	NA	NA	NA	NA	NA	NA	NA	NA	NA	NA
354.225__1096.01	354.225	1096.01	379.07	8.5663	0.00061744	3.2094	17-acetyl-17-hydroxy-6,10,13-trimethyl-16-methylene-1,2,8,9,11,12,14,15-octahydrocyclopenta[a]phenanthren-3-one	OKHAOBQKCCIRLO-UHFFFAOYSA-N	C23H30O3	21.07	MINEs	NA	NA	NA	NA	NA	NA	NA	NA	NA	NA	NA	NA	NA	NA	NA	NA	NA	NA	NA	NA
243.1593__1048.58	243.159	1048.58	1791.7	10.807	0.0007153	3.1455	17-azatetracyclo[7.5.3.01,10.02,7]heptadeca-2(7),3,5-trien-4-ol	IYNWSQDZXMGGGI-UHFFFAOYSA-N	C16H21NO	6.35	MINEs	NA	NA	NA	NA	NA	NA	NA	NA	NA	NA	NA	NA	NA	NA	NA	NA	NA	NA	NA	NA
425.3051__1412.8	425.305	1412.8	5.8479	2.5479	2.1703e-05	4.6635	17-Estradiol cyclooctyl acetate	CZCGBAHDFURTGU-UHFFFAOYSA-N	C28H40O3	56.46	HMDB_predicted	LysoPA(O-18:0/0:0)	HUUYDUFSUADEJQ-UHFFFAOYSA-N	C21H45O6P	40.99	HMDB_predicted	NA	NA	NA	NA	NA	NA	NA	NA	NA	NA	NA	NA	NA	NA	NA
415.2549__652.64	415.255	652.64	0.32511	-1.621	0.0245	1.6108	17-hydroxy-13-methyl-11-[4-(methylamino)phenyl]-17-prop-1-ynyl-1,2,6,7,8,11,12,14,15,16-decahydrocyclopenta[a]phenanthren-3-one	IBLXOBHABOVXDY-UHFFFAOYSA-N	C28H33NO2	26	MINEs	2-[2-[(1R,2R)-1-(5-Tert-butyl-2-methoxyphenyl)-2-(dimethylamino)-1-hydroxypropyl]phenoxy]acetamide	DLGGQRFVOGBFAX-UHFFFAOYSA-N	C24H34N2O4	24.43	HMDB_predicted	NA	NA	NA	NA	NA	NA	NA	NA	NA	NA	NA	NA	NA	NA	NA
560.3288__659.83	560.329	659.83	2.8152	1.4932	9.0289e-06	5.0444	1-acyl-PAF	XPAXRSJGGFVTFM-UHFFFAOYSA-N	C26H52NO8P	18.56	HMDB_predicted	NA	NA	NA	NA	NA	NA	NA	NA	NA	NA	NA	NA	NA	NA	NA	NA	NA	NA	NA	NA
188.1281__164.51	188.128	164.51	66.911	6.0642	0.026762	1.5725	1-Hydroxy-2,2,5,5-tetramethylpyrrolidine-3-carboxylic acid	CLKPVQZFNYXFCY-UHFFFAOYSA-N	C9H17NO3	61.42	HMDB_predicted	Pivagabine	SRPNQDXRVRCTNK-UHFFFAOYSA-N	C9H17NO3	52.25	HMDB_predicted	NA	NA	NA	NA	NA	NA	NA	NA	NA	NA	NA	NA	NA	NA	NA
135.0805__1302.65	135.081	1302.65	0.48949	-1.0307	0.0033944	2.4692	1-indanol	YIAPLDFPUUJILH-UHFFFAOYSA-N	C9H10O	69.15	MoNA	Isochroman	HEBMCVBCEDMUOF-UHFFFAOYSA-N	C9H10O	68.03	HMDB_predicted	Chromane	VZWXIQHBIQLMPN-UHFFFAOYSA-N	C9H10O	66.74	HMDB_predicted	NA	NA	NA	NA	NA	NA	NA	NA	NA	NA
542.3185__748.18	542.318	748.18	5.6465	2.4974	5.1012e-05	4.2923	1-Isopropyl-N-((6-methyl-2-oxo-4-propyl-1,2-dihydropyridin-3-yl)methyl)-6-(2-(4-methylpiperazin-1-yl)pyridin-4-yl)-1H-indazole-4-carboxamide	ULNXAWLQFZMIHX-UHFFFAOYSA-N	C31H39N7O2	10.19	HMDB_predicted	LysoPC(20:5(5Z,8Z,11Z,14Z,17Z)/0:0)	PDIGSOAOQOXRDU-WJPZTBRDSA-N	C28H48NO7P	7.24	HMDB_predicted	NA	NA	NA	NA	NA	NA	NA	NA	NA	NA	NA	NA	NA	NA	NA
149.1326__1014.9	149.133	1014.9	19.488	4.2845	0.00081285	3.09	1-Methyl-4-(1-methylpropyl)-benzene	LWCFXYMSEGQWNB-UHFFFAOYSA-N	C11H16	65.97	HMDB_predicted	2,4-Dimethyl-1-(1-methylethyl)-benzene	AADQFNAACHHRLT-UHFFFAOYSA-N	C11H16	60.53	HMDB_predicted	NA	NA	NA	NA	NA	NA	NA	NA	NA	NA	NA	NA	NA	NA	NA
461.3334__465.24	461.333	465.24	1394.6	10.446	0.00014903	3.8267	2-(2-amino-3-hydroxyoctadec-4-enoxy)-6-(hydroxymethyl)oxane-3,4,5-triol	HHJTWTPUPVQKNA-UHFFFAOYSA-N	C24H47NO7	46.15	MINEs	NA	NA	NA	NA	NA	NA	NA	NA	NA	NA	NA	NA	NA	NA	NA	NA	NA	NA	NA	NA
213.1636__1555.74	213.164	1555.74	8.0899	3.0161	0.00080436	3.0945	2-(2-Cyclohexylethylhydrazono)propionic acid	IPGKROMWTLUUOT-UHFFFAOYSA-N	C11H20N2O2	11.93	HMDB_predicted	Spectral Match to Val-Leu from NIST14	XCTHZFGSVQBHBW-IUCAKERBSA-N	C11H22N2O3	11.35	GNPS	Brivaracetam	MSYKRHVOOPPJKU-UHFFFAOYSA-N	C11H20N2O2	10.18	HMDB_predicted	NA	NA	NA	NA	NA	NA	NA	NA	NA	NA
207.138__1048.64	207.138	1048.64	432.45	8.7564	0.00025595	3.5918	2-(3-Pentylphenyl)acetic acid	PEGQOIGYZLJMIB-UHFFFAOYSA-N	C13H18O2	46.2	HMDB_predicted	Ibuprofen	HEFNNWSXXWATRW-JTQLQIEISA-N	C13H18O2	45.8	MassBank	NA	NA	NA	NA	NA	NA	NA	NA	NA	NA	NA	NA	NA	NA	NA
318.2062__1155.19	318.206	1155.19	12519	13.612	5.7359e-05	4.2414	2-(4-Morpholino)ethyl-1-phenylcyclohexane-1-carboxylate	RQHKZUBCUZVZEF-UHFFFAOYSA-N	C19H27NO3	59.7	HMDB_predicted	Nateglinide	OELFLUMRDSZNSF-YJEKIOLLSA-N	C19H27NO3	55.66	HMDB_predicted	NATEGLINIDE	OELFLUMRDSZNSF-OFLPRAFFSA-N	C19H27NO3	54.48	MoNA	NA	NA	NA	NA	NA	NA	NA	NA	NA	NA
275.1389__653.8	275.139	653.8	10.365	3.3737	5.8635e-05	4.2318	2-(p-Acetamidophenyl)-2-ethylglutarimide	PBWKSBSBPBMFIS-UHFFFAOYSA-N	C15H18N2O3	54.18	HMDB_predicted	4-((6-Methoxyquinolin-8-yl)amino)pentanoic acid	KIMKJIXTIWKABF-UHFFFAOYSA-N	C15H18N2O3	51.5	HMDB_predicted	NA	NA	NA	NA	NA	NA	NA	NA	NA	NA	NA	NA	NA	NA	NA
321.2211__1244.45	321.221	1244.45	88.514	6.4678	0.025391	1.5953	2,3-Thioepoxy Madol	UPLPHRJJTCUQAY-UHFFFAOYSA-N	C20H32OS	31.61	HMDB_predicted	Iprovalicarb	NWUWYYSKZYIQAE-UHFFFAOYSA-N	C18H28N2O3	24.64	HMDB_predicted	Iprovalicarb	NWUWYYSKZYIQAE-WMCAAGNKSA-N	C18H28N2O3	24.2	MoNA	NA	NA	NA	NA	NA	NA	NA	NA	NA	NA
243.1339__354.34	243.134	354.34	4792.2	12.226	8.7455e-05	4.0582	2,4,6(1H,3H,5H)-Pyrimidinetrione, 5-ethyl-5-(3-hydroxy-1-methylbutyl)-	XYOPMDJVSWQZTM-UHFFFAOYSA-N	C11H18N2O4	60.13	HMDB_predicted	3'-Hydroxyamobarbital	PUVZPWLDMBLALZ-UHFFFAOYSA-N	C11H18N2O4	60.12	HMDB_predicted	NA	NA	NA	NA	NA	NA	NA	NA	NA	NA	NA	NA	NA	NA	NA
109.0765__638.06	109.076	638.06	0.27835	-1.845	0.00036601	3.4365	2,5-Dimethylpyrazine	LCZUOKDVTBMCMX-UHFFFAOYSA-N	C6H8N2	80.25	HMDB_predicted	p-Phenylenediamine	CBCKQZAAMUWICA-UHFFFAOYSA-N	C6H8N2	77.71	HMDB_experimental	2,6-Dimethylpyrazine	HJFZAYHYIWGLNL-UHFFFAOYSA-N	C6H8N2	77.23	HMDB_predicted	NA	NA	NA	NA	NA	NA	NA	NA	NA	NA
361.1719__157.76	361.172	157.76	34.797	5.1209	0.025719	1.5897	2,9-Dimethyl-4,7-diphenyl-1,10-phenanthroline	STTGYIUESPWXOW-UHFFFAOYSA-N	C26H20N2	36.73	HMDB_predicted	NA	NA	NA	NA	NA	NA	NA	NA	NA	NA	NA	NA	NA	NA	NA	NA	NA	NA	NA	NA
415.2552__564.64	415.255	564.64	0.29604	-1.7562	3.3385e-05	4.4764	2-[2-[(1R,2R)-1-(5-Tert-butyl-2-methoxyphenyl)-2-(dimethylamino)-1-hydroxypropyl]phenoxy]acetamide	DLGGQRFVOGBFAX-UHFFFAOYSA-N	C24H34N2O4	28.81	HMDB_predicted	17-hydroxy-13-methyl-11-[4-(methylamino)phenyl]-17-prop-1-ynyl-1,2,6,7,8,11,12,14,15,16-decahydrocyclopenta[a]phenanthren-3-one	IBLXOBHABOVXDY-UHFFFAOYSA-N	C28H33NO2	23.98	MINEs	NA	NA	NA	NA	NA	NA	NA	NA	NA	NA	NA	NA	NA	NA	NA
294.1371__594.47	294.137	594.47	20.592	4.364	0.0049069	2.3092	2-[3-Ethyl-5-(4-methoxyphenyl)-1H-pyrazol-4-yl]phenol	ODGRMKHYFIFZML-UHFFFAOYSA-N	C18H18N2O2	48.46	MINEs	Paclobutrazol	RMOGWMIKYWRTKW-UHFFFAOYSA-N	C15H20ClN3O	47.89	HMDB_experimental	NA	NA	NA	NA	NA	NA	NA	NA	NA	NA	NA	NA	NA	NA	NA
515.2921__802.59	515.292	802.59	0.17816	-2.4887	7.4885e-06	5.1256	2-[4-(3,7,12-trihydroxy-10,13-dimethyl-2,3,4,5,6,7,8,9,11,12,14,15,16,17-tetradecahydro-1H-cyclopenta[a]phenanthren-17-yl)pentanoylamino]ethanesulfonic acid	WBWWGRHZICKQGZ-UHFFFAOYSA-N	C26H45NO7S	51.82	MINEs	Taurohyocholate	XSOLDPYUICCHJX-UHFFFAOYSA-N	C26H45NO7S	51.82	MINEs	NA	NA	NA	NA	NA	NA	NA	NA	NA	NA	NA	NA	NA	NA	NA
545.263__775.35	545.263	775.35	14.767	3.8843	0.0050137	2.2998	2-[4-(7,12-dihydroxy-10,13-dimethyl-3-sulfooxy-2,3,4,5,6,7,8,9,11,12,14,15,16,17-tetradecahydro-1H-cyclopenta[a]phenanthren-17-yl)pentanoylamino]acetic acid	ZXUWKFXQTSOVDY-UHFFFAOYSA-N	C26H43NO9S	36.37	MINEs	Perindopril Acyl-beta-D-glucuronide	VEYBPHDESXGJIN-VEYQHAJCSA-N	C25H40N2O11	14.69	HMDB_predicted	NA	NA	NA	NA	NA	NA	NA	NA	NA	NA	NA	NA	NA	NA	NA
413.3482__1216.54	413.348	1216.54	11445	13.482	4.5452e-08	7.3424	25-Hydroxyvitamin D2	KJKIIUAXZGLUND-BJWBXCNSSA-N	C28H44O2	18.57	HMDB_predicted	25-hydoxyergocalciferol	KJKIIUAXZGLUND-UHFFFAOYSA-N	C28H44O2	18.11	HMDB_predicted	Doxercalciferol	HKXBNHCUPKIYDM-UHFFFAOYSA-N	C28H44O2	17.67	HMDB_predicted	NA	NA	NA	NA	NA	NA	NA	NA	NA	NA
514.2665__663.02	514.266	663.02	2.5007	1.3224	0.0021149	2.6747	2-Amino-N-[1-[[2-[[1-(2-hydroxyethylamino)-1-oxo-3-phenylpropan-2-yl]-methylamino]-2-oxoethyl]amino]-1-oxopropan-2-yl]-3-(4-hydroxyphenyl)propanamide	HPZJMUBDEAMBFI-UHFFFAOYSA-N	C26H35N5O6	52.48	HMDB_predicted	NA	NA	NA	NA	NA	NA	NA	NA	NA	NA	NA	NA	NA	NA	NA	NA	NA	NA	NA	NA
258.17__1078.35	258.17	1078.35	2096.3	11.034	8.4911e-06	5.071	2-Hexenoylcarnitine	JUAQYRSUSCWTQK-BQYQJAHWSA-N	C13H23NO4	41.95	HMDB_predicted	NA	NA	NA	NA	NA	NA	NA	NA	NA	NA	NA	NA	NA	NA	NA	NA	NA	NA	NA	NA
271.2267__1128.63	271.227	1128.63	8688.8	13.085	6.8518e-05	4.1642	2-Hydroxydodecyl methacrylate	RDFIICFCNKXLHC-UHFFFAOYSA-N	C16H30O3	60.91	HMDB_predicted	NA	NA	NA	NA	NA	NA	NA	NA	NA	NA	NA	NA	NA	NA	NA	NA	NA	NA	NA	NA
388.3055__1159.58	388.305	1159.58	7.6511	2.9357	0.00011074	3.9557	2-Hydroxymyristoylcarnitine	WWDZVVWQNWNRDM-UHFFFAOYSA-N	C21H41NO5	54.98	HMDB_predicted	3-Hydroxytetradecanoyl carnitine	GFAZJTUXMHGTOC-UHFFFAOYSA-N	C21H41NO5	54.98	HMDB_predicted	NA	NA	NA	NA	NA	NA	NA	NA	NA	NA	NA	NA	NA	NA	NA
323.1464__1302.5	323.146	1302.5	0.46542	-1.1034	0.006197	2.2078	2-Hydroxyphenylacetic acid glucuronide	MLBYCKGONSBJSK-IYJSFKGYSA-N	C17H22O6	10.14	HMDB_predicted	Dimefline hydrochloride	ZXFQRFXLFWWKLX-UHFFFAOYSA-N	C20H21NO3	1.16	MINEs	NA	NA	NA	NA	NA	NA	NA	NA	NA	NA	NA	NA	NA	NA	NA
153.1023__601.91	153.102	601.91	7.8355	2.97	0.00012316	3.9095	2-Isopropyl-6-methyl-pyrimidin-4-ol	AJPIUNPJBFBUKK-UHFFFAOYSA-N	C8H12N2O	72.87	MSDIAL	NA	NA	NA	NA	NA	NA	NA	NA	NA	NA	NA	NA	NA	NA	NA	NA	NA	NA	NA	NA
288.1918__538.33	288.192	538.33	52.482	5.7138	0.063126	1.1998	2-nonylquinoline-3,4-diol:Series 3 HAQ C9	CEIUIHOQDSVZJQ-UHFFFAOYSA-N	C16H21NO2	1.94	MSDIAL	NA	NA	NA	NA	NA	NA	NA	NA	NA	NA	NA	NA	NA	NA	NA	NA	NA	NA	NA	NA
318.2027__312.06	318.203	312.06	21.1	4.3992	0.00090856	3.0416	3-(2-ethoxyethyl)-2-(4-methyl-1,4-diazepan-1-yl)benzimidazol-5-ol	YDYQGSLFCJVMNN-UHFFFAOYSA-N	C17H26N4O2	20.65	MINEs	1-(2-ethoxyethyl)-2-(4-methyl-1,4-diazepan-1-yl)benzimidazol-5-ol	JNLXTCQXMDMAOC-UHFFFAOYSA-N	C17H26N4O2	20.64	MINEs	Phenmedipham	IDOWTHOLJBTAFI-UHFFFAOYSA-N	C16H16N2O4	17.24	MSDIAL	NA	NA	NA	NA	NA	NA	NA	NA	NA	NA
332.1819__457.23	332.182	457.23	21.217	4.4071	0.057165	1.2429	3,4,5-trihydroxy-6-(2-isopropyl-5-methyl-cyclohexoxy)tetrahydropyran-2-carboxylic acid	CLJGMBYGTHRUNF-UHFFFAOYSA-N	C16H28O7	41.78	MINEs	"MLS001048980-01!4-hydroxy-3-[1-(5-hydroxy-2,6,6-trimethyloxan-2-yl)ethyl]-1H-quinolin-2-one"	FNNBYKQCHDQXOO-UHFFFAOYSA-N	C19H25NO4	20.88	GNPS	Cocapropylene	VNLZTPINKMHMPX-UHFFFAOYSA-N	C19H25NO4	20.07	HMDB_predicted	NA	NA	NA	NA	NA	NA	NA	NA	NA	NA
273.1601__885.56	273.16	885.56	3.0234	1.5962	0.019153	1.7178	3',4',7-Trihydroxyflavanone	MJBPUQUGJNAPAZ-UHFFFAOYSA-N	C15H12O5	0	MSDIAL	NA	NA	NA	NA	NA	NA	NA	NA	NA	NA	NA	NA	NA	NA	NA	NA	NA	NA	NA	NA
110.0714__280.9	110.071	280.9	20.134	4.3316	0.040131	1.3965	3,4-Diaminopyridine	OYTKINVCDFNREN-UHFFFAOYSA-N	C5H7N3	78.82	HMDB_predicted	2-Hydrazinopyridine	NWELCUKYUCBVKK-UHFFFAOYSA-N	C5H7N3	77.56	HMDB_predicted	NA	NA	NA	NA	NA	NA	NA	NA	NA	NA	NA	NA	NA	NA	NA
151.1231__492.04	151.123	492.04	8.2702	3.0479	0.0036341	2.4396	3,5-Diethyl-2-methylpyrazine	MRWLZECVHMHMGI-UHFFFAOYSA-N	C9H14N2	68.49	HMDB_predicted	NA	NA	NA	NA	NA	NA	NA	NA	NA	NA	NA	NA	NA	NA	NA	NA	NA	NA	NA	NA
363.3105__1593.07	363.31	1593.07	30.228	4.9178	0.00063759	3.1955	3,6,9,12-Tetraoxatetracosan-1-ol	WPMWEFXCIYCJSA-UHFFFAOYSA-N	C20H42O5	68.01	MassBank	NA	NA	NA	NA	NA	NA	NA	NA	NA	NA	NA	NA	NA	NA	NA	NA	NA	NA	NA	NA
181.0971__743.43	181.097	743.43	2.2113	1.1449	0.016353	1.7864	3-Anilinoalanine	HLZOBKHLQBRIJP-UHFFFAOYSA-N	C9H12N2O2	63.97	HMDB_predicted	Dulcin	GGLIEWRLXDLBBF-UHFFFAOYSA-N	C9H12N2O2	61.51	MSDIAL	NA	NA	NA	NA	NA	NA	NA	NA	NA	NA	NA	NA	NA	NA	NA
460.2765__573.89	460.276	573.89	0.26603	-1.9104	0.0047861	2.32	3-Benzyl-5-(6-carboxyhexyl)-1-(2-cyclohexyl-2-hydroxyethylamino)hydantoin	YZJVWSKJHGEIBL-UHFFFAOYSA-N	C25H37N3O5	19.95	HMDB_predicted	NA	NA	NA	NA	NA	NA	NA	NA	NA	NA	NA	NA	NA	NA	NA	NA	NA	NA	NA	NA
243.1342__308.42	243.134	308.42	24.979	4.6426	0.025695	1.5902	3'-Hydroxyamobarbital	PUVZPWLDMBLALZ-UHFFFAOYSA-N	C11H18N2O4	52.12	HMDB_predicted	2,4,6(1H,3H,5H)-Pyrimidinetrione, 5-ethyl-5-(3-hydroxy-1-methylbutyl)-	XYOPMDJVSWQZTM-UHFFFAOYSA-N	C11H18N2O4	51.73	HMDB_predicted	NA	NA	NA	NA	NA	NA	NA	NA	NA	NA	NA	NA	NA	NA	NA
386.2901__1555.04	386.29	1555.04	65.666	6.0371	0.00015016	3.8234	3-Hydroxy-cis-5-tetradecenoylcarnitine	CJMUXNONVZSQIX-ZDOLJLSUSA-N	C21H39NO5	42.28	HMDB_predicted	NA	NA	NA	NA	NA	NA	NA	NA	NA	NA	NA	NA	NA	NA	NA	NA	NA	NA	NA	NA
332.2429__1136.21	332.243	1136.21	6507.2	12.668	7.4777e-05	4.1262	3-hydroxydecanoyl carnitine	VCRSQDIROUELAR-UHFFFAOYSA-N	C17H33NO5	51.79	HMDB_predicted	NA	NA	NA	NA	NA	NA	NA	NA	NA	NA	NA	NA	NA	NA	NA	NA	NA	NA	NA	NA
360.2747__1290.09	360.275	1290.09	2798.6	11.451	0.00017655	3.7531	3-hydroxydodecanoyl carnitine	ULWDPUHFMOBGFJ-UHFFFAOYSA-N	C19H37NO5	39.46	HMDB_predicted	NA	NA	NA	NA	NA	NA	NA	NA	NA	NA	NA	NA	NA	NA	NA	NA	NA	NA	NA	NA
223.1441__969.58	223.144	969.58	8.4936	3.0864	0.0033123	2.4799	3-Hydroxymonoethylglycinexylidide	YITCMQBVWIHTTA-UHFFFAOYSA-N	C12H18N2O2	49.97	HMDB_predicted	MLS001333720-01!NEOSTIGMINE METHYL SULFATE	OSZNNLWOYWAHSS-UHFFFAOYSA-M	C13H22N2O6S	48.42	GNPS	Isophorone diisocyanate	NIMLQBUJDJZYEJ-UHFFFAOYSA-N	C12H18N2O2	47.46	HMDB_predicted	NA	NA	NA	NA	NA	NA	NA	NA	NA	NA
304.212__971.85	304.212	971.85	22.688	4.5039	3.5857e-05	4.4454	3-hydroxyoctanoyl carnitine	LUBMSOHGUAAXAM-UHFFFAOYSA-N	C15H29NO5	54.04	HMDB_predicted	1-butyl-N-(4-hydroxy-2,6-dimethyl-phenyl)pipecolinamide	YVPPHAUZYVAQNM-UHFFFAOYSA-N	C18H28N2O2	23.58	MINEs	NA	NA	NA	NA	NA	NA	NA	NA	NA	NA	NA	NA	NA	NA	NA
389.2389__139.82	389.239	139.82	9.5626	3.2574	0.080372	1.0949	3-keto-Digoxigenin	POWMMMXVDBMFMP-QPMAGJLNSA-N	C23H32O5	0.12	HMDB_predicted	Corticosterone acetate	WKQCPUMQBMFPLC-UHFFFAOYSA-N	C23H32O5	0.12	HMDB_predicted	NA	NA	NA	NA	NA	NA	NA	NA	NA	NA	NA	NA	NA	NA	NA
207.1745__970.97	207.174	970.97	56.89	5.8301	0.00097642	3.0104	4-(2,5,6,6-Tetramethylcyclohexen-1-yl)but-3-en-2-one	BGKCUGPVLVNPSG-UHFFFAOYSA-N	C14H22O	51.58	HMDB_predicted	(Z)-alpha-Irone	JZQOJFLIJNRDHK-HWELFCKPSA-N	C14H22O	49.8	HMDB_predicted	4-Octylphenol	NTDQQZYCCIDJRK-UHFFFAOYSA-N	C14H22O	48.93	HMDB_predicted	4-(1,1-Dimethylhexyl)phenol	BTTSZRJAGSFTPE-UHFFFAOYSA-N	C14H22O	47.83	HMDB_predicted	NA	NA	NA	NA	NA
151.0964__1442.5	151.096	1442.5	415.18	8.6976	0.00010762	3.9681	4-(2-aminopropyl)phenol	GIKNHHRFLCDOEU-UHFFFAOYSA-N	C9H13NO	6.2	MINEs	Gepefrine	WTDGMHYYGNJEKQ-UHFFFAOYSA-N	C9H13NO	5.69	MINEs	N-Methylphenylethanolamine	ZCTYHONEGJTYQV-UHFFFAOYSA-N	C9H13NO	5.43	MINEs	2-amino-3-phenyl-propan-1-ol	STVVMTBJNDTZBF-UHFFFAOYSA-N	C9H13NO	5.34	MINEs	N-Methyltyramine	AXVZFRBSCNEKPQ-UHFFFAOYSA-N	C9H13NO	5.03	MINEs
248.1316__1019.28	248.132	1019.28	4.1085	2.0386	0.00069666	3.157	4-(3-Benzoylpropionyl)morpholine	NKHOEIIMKOSLOM-UHFFFAOYSA-N	C14H17NO3	17.17	HMDB_predicted	2-Ethoxy-1-ethoxycarbonyl-1,2-dihydroquinoline	GKQLYSROISKDLL-UHFFFAOYSA-N	C14H17NO3	16.41	HMDB_predicted	NA	NA	NA	NA	NA	NA	NA	NA	NA	NA	NA	NA	NA	NA	NA
227.1541__640.22	227.154	640.22	2.8723	1.5222	0.015443	1.8113	4,4'-Methylenebis(2-methylaniline)	WECDUOXQLAIPQW-UHFFFAOYSA-N	C15H18N2	54.91	MoNA	NA	NA	NA	NA	NA	NA	NA	NA	NA	NA	NA	NA	NA	NA	NA	NA	NA	NA	NA	NA
255.1226__1303.06	255.123	1303.06	0.40385	-1.3081	0.067451	1.171	4,5-Dihydro-6-(4-(imidazol-1-yl)phenyl)-5-methyl-3(2H)-pyridazinone	AEZZPAQOEUQNBB-UHFFFAOYSA-N	C14H14N4O	30.69	HMDB_predicted	1-Methyl-6-(1,2,3,4-tetrahydro-6-hydroxy-2-naphthyl)-2(1H)-pyridone	APBIVLKQBBISBA-UHFFFAOYSA-N	C16H17NO2	13.15	MINEs	6-(1,2,3,4-Tetrahydro-6-methoxy-2-naphthyl)-2(1H)-pyridone	ZJPDJIYPZYRXEC-UHFFFAOYSA-N	C16H17NO2	12.92	MINEs	NA	NA	NA	NA	NA	NA	NA	NA	NA	NA
179.1541__1242.4	179.154	1242.4	0.17087	-2.549	0.043046	1.3661	4-[(2S)-2-Aminopropyl]-N,3-dimethylaniline	ADMXVTGQLULJGR-UHFFFAOYSA-N	C11H18N2	68.1	HMDB_predicted	6,7-Dihydroxycoumarin;esculetin	ILEDWLMCKZNDJK-UHFFFAOYSA-N	C9H6O4	18.17	BMDMS	NA	NA	NA	NA	NA	NA	NA	NA	NA	NA	NA	NA	NA	NA	NA
181.1082__129.66	181.108	129.66	0.029227	-5.0966	0.0019201	2.7167	4-[1-hydroxy-2-(methylamino)propyl]phenol	OXFGTKPPFSCSMA-UHFFFAOYSA-N	C10H15NO2	11.96	MINEs	Prednisolone	OIGNJSKKLXVSLS-VWUMJDOOSA-N	C21H28O5	7.73	MoNA	NA	NA	NA	NA	NA	NA	NA	NA	NA	NA	NA	NA	NA	NA	NA
280.1293__216.96	280.129	216.96	11.327	3.5018	0.0022623	2.6455	4-[2-(4-carbamimidoylphenyl)ethenyl]-3-hydroxybenzenecarboximidamide	TUESWZZJYCLFNL-UHFFFAOYSA-N	C16H16N4O	21.12	MINEs	NA	NA	NA	NA	NA	NA	NA	NA	NA	NA	NA	NA	NA	NA	NA	NA	NA	NA	NA	NA
467.2429__1248.72	467.243	1248.72	5.7302	2.5186	2.6184e-05	4.582	4-[3-[4-(Diphenylmethyl)-1-piperazinyl]-2-hydroxypropoxy]-1H-indole-2-carbonitrile	BYBYHCOEAFHGJL-UHFFFAOYSA-N	C29H30N4O2	55.98	HMDB_predicted	Bufotalin	VOZHMAYHYHEWBW-NVOOAVKYSA-N	C26H36O6	33.34	BMDMS	NA	NA	NA	NA	NA	NA	NA	NA	NA	NA	NA	NA	NA	NA	NA
294.1449__504.59	294.145	504.59	21.604	4.4332	5.8436e-06	5.2333	4-amino-2-[6-(dimethylamino)purin-9-yl]-5-methylol-tetrahydrofuran-3-ol	RYSMHWILUNYBFW-UHFFFAOYSA-N	C12H18N6O3	41.81	MINEs	Irinotecan hydrochloride	UWKQSNNFCGGAFS-XIFFEERXSA-N	C33H38N4O6	27	GNPS	2-(2-ethyl-5-hydroxy-hexoxy)carbonylbenzoic acid	RYPQSGURZSTFSX-UHFFFAOYSA-N	C16H22O5	25.82	MINEs	NA	NA	NA	NA	NA	NA	NA	NA	NA	NA
195.0766__192.23	195.077	192.23	2.5251	1.3363	0.072702	1.1385	4-Aminohippuric acid	HSMNQINEKMPTIC-UHFFFAOYSA-N	C9H10N2O3	60.49	HMDB_experimental	NA	NA	NA	NA	NA	NA	NA	NA	NA	NA	NA	NA	NA	NA	NA	NA	NA	NA	NA	NA
183.1131__548.79	183.113	548.79	15.434	3.948	0.00025525	3.593	4-Azaspiro[bicyclo[2.2.2]octane-2,2'-[1,4]oxazolidine]-5'-one	TYAGAVRSOFABFO-UHFFFAOYSA-N	C9H14N2O2	56.2	HMDB_predicted	Alaptide	LTRSPDHUDXWHRY-UHFFFAOYSA-N	C9H14N2O2	55.97	HMDB_predicted	NA	NA	NA	NA	NA	NA	NA	NA	NA	NA	NA	NA	NA	NA	NA
150.0914__759.69	150.091	759.69	865.95	9.7581	0.00021022	3.6773	4-Dimethylaminobenzaldehyde	BGNGWHSBYQYVRX-UHFFFAOYSA-N	C9H11NO	80.94	MoNA	NA	NA	NA	NA	NA	NA	NA	NA	NA	NA	NA	NA	NA	NA	NA	NA	NA	NA	NA	NA
123.0919__654.34	123.092	654.34	3.7548	1.9087	0.0061828	2.2088	4-Dimethylaminopyridine	VHYFNPMBLIVWCW-UHFFFAOYSA-N	C7H10N2	71.46	HMDB_experimental	NA	NA	NA	NA	NA	NA	NA	NA	NA	NA	NA	NA	NA	NA	NA	NA	NA	NA	NA	NA
441.3071__749.86	441.307	749.86	0.20108	-2.3142	0.0011108	2.9543	4-Methylumbelliferyl oleate	NKQFKJYKCVDLPT-UHFFFAOYSA-N	C28H40O4	17.22	HMDB_predicted	NA	NA	NA	NA	NA	NA	NA	NA	NA	NA	NA	NA	NA	NA	NA	NA	NA	NA	NA	NA
200.1285__871.13	200.129	871.13	59.703	5.8997	0.00017757	3.7506	4-octenoylglycine	MCGXHOZUYMVMBX-UHFFFAOYSA-N	C10H17NO3	61.87	HMDB_predicted	3-octenoylglycine	ZKBXYYNCFKRKEJ-UHFFFAOYSA-N	C10H17NO3	61.84	HMDB_predicted	2-octenoylglycine	HNXMRPDBOJFZES-UHFFFAOYSA-N	C10H17NO3	61.72	HMDB_predicted	5-octenoylglycine	MUPWSWBISABXLE-UHFFFAOYSA-N	C10H17NO3	61.64	HMDB_predicted	7-octenoylglycine	UUPYXUVDNAZANT-UHFFFAOYSA-N	C10H17NO3	61.43	HMDB_predicted
315.1958__902.34	315.196	902.34	1014.6	9.9867	1.1615e-09	8.935	4-oxo-Retinoic acid	GGCUJPCCTQNTJF-FRCNGJHJSA-N	C20H26O3	59	HMDB_predicted	NCGC00385928-01_C20H28O4_Gibbane-1,10-dicarboxylic acid, 1,4a-dimethyl-8-methylene-, (1alpha,4aalpha,4bbeta,10beta)-	UJFQJDAESQJXTG-UFUZVNNQSA-N	C20H28O4	58.66	GNPS	NA	NA	NA	NA	NA	NA	NA	NA	NA	NA	NA	NA	NA	NA	NA
137.0961__1161.16	137.096	1161.16	8.9415	3.1605	0.00015334	3.8143	4-Propylphenol	KLSLBUSXWBJMEC-UHFFFAOYSA-N	C9H12O	62.87	HMDB_predicted	1-Phenyl-1-propanol	DYUQAZSOFZSPHD-UHFFFAOYSA-N	C9H12O	55.1	HMDB_predicted	3-Phenyl-1-propanol	VAJVDSVGBWFCLW-UHFFFAOYSA-N	C9H12O	54.48	HMDB_predicted	NA	NA	NA	NA	NA	NA	NA	NA	NA	NA
167.107__882.59	167.107	882.59	38.11	5.2521	2.9278e-06	5.5335	4-tert-Butylcatechol	XESZUVZBAMCAEJ-UHFFFAOYSA-N	C10H14O2	71.08	MoNA	NA	NA	NA	NA	NA	NA	NA	NA	NA	NA	NA	NA	NA	NA	NA	NA	NA	NA	NA	NA
467.2614__487.99	467.261	487.99	0.29955	-1.7391	0.0010141	2.9939	5alpha-Androstan-17beta-ol-3-one glucosiduronate	CLQMBSSRTBUNDV-UHFFFAOYSA-N	C25H38O8	36.11	HMDB_predicted	Androsterone glucuronide	VFUIRAVTUVCQTF-BSOWLZGZSA-N	C25H38O8	30.66	HMDB_predicted	NA	NA	NA	NA	NA	NA	NA	NA	NA	NA	NA	NA	NA	NA	NA
614.3142__594.48	614.314	594.48	2.9581	1.5647	8.8867e-06	5.0513	5-amino-2-(aminomethyl)-6-[4,6-diamino-2-[4-[3-amino-6-(aminomethyl)-4,5-dihydroxyoxan-2-yl]oxy-3-hydroxy-5-(hydroxymethyl)oxolan-2-yl]oxy-3-hydroxycyclohexyl]oxyoxane-3,4-diol	PGBHMTALBVVCIT-UHFFFAOYSA-N	C23H46N6O13	32.94	MINEs	NA	NA	NA	NA	NA	NA	NA	NA	NA	NA	NA	NA	NA	NA	NA	NA	NA	NA	NA	NA
296.0644__179.37	296.064	179.37	0.49303	-1.0203	0.080112	1.0963	5-Aminoimidazole ribonucleotide	PDACUKOKVHBVHJ-XVFCMESISA-N	C8H14N3O7P	55.74	HMDB_predicted	2-(4-Chlorophenyl)-1H-pyrazolo[4,3-c]quinolin-3-one	QCBUAKLOWCOUCR-UHFFFAOYSA-N	C16H10ClN3O	18.56	HMDB_predicted	NA	NA	NA	NA	NA	NA	NA	NA	NA	NA	NA	NA	NA	NA	NA
364.2232__688.04	364.223	688.04	103.03	6.6869	0.0019693	2.7057	5beta-Pregnane-11beta,17alpha,21-triol-3,20-dione	ACSFOIGNUQUIGE-UHFFFAOYSA-N	C21H32O5	31.69	MINEs	1-(11,18-dihydroxy-14-methyl-17-oxapentacyclo[14.2.1.01,5.06,15.09,14]nonadecan-2-yl)-2-hydroxyethanone	JDEYOKPHRJVBQO-UHFFFAOYSA-N	C21H32O5	31.69	MINEs	NA	NA	NA	NA	NA	NA	NA	NA	NA	NA	NA	NA	NA	NA	NA
472.2403__207.33	472.24	207.33	5.1696	2.3701	0.057479	1.2405	5'-Guanidinonaltrindole	VLNHDKDBGWXJEE-UHFFFAOYSA-N	C27H29N5O3	15.87	HMDB_predicted	Zanubrutinib	RNOAOAWBMHREKO-QFIPXVFZSA-N	C27H29N5O3	15.66	HMDB_predicted	NA	NA	NA	NA	NA	NA	NA	NA	NA	NA	NA	NA	NA	NA	NA
145.1012__1512.57	145.101	1512.57	14.081	3.8156	5.1387e-05	4.2891	5-HYDROXYLYSINE	YSMODUONRAFBET-UHNVWZDZSA-N	C6H14N2O3	18.31	MoNA	4-Amino-1-piperidinecarboxylic acid	NQNQKLBWDARKDG-UHFFFAOYSA-N	C6H12N2O2	17.94	HMDB_predicted	ISOVALERYLUREA	KBJPBSNKRUDROY-UHFFFAOYSA-N	C6H12N2O2	17.92	HMDB_predicted	NA	NA	NA	NA	NA	NA	NA	NA	NA	NA
216.1233__904.23	216.123	904.23	1937.9	10.92	0.00013676	3.864	5-hydroxyoct-5-enoylglycine	GEWWIDJOSLRKMC-UHFFFAOYSA-N	C10H17NO4	60.58	HMDB_predicted	5-hydroxyoct-4-enoylglycine	JKPSZHUBXXECMA-UHFFFAOYSA-N	C10H17NO4	60.49	HMDB_predicted	7-hydroxyoct-2-enoylglycine	BTQMNEMSSZOMIF-UHFFFAOYSA-N	C10H17NO4	60.24	HMDB_predicted	6-hydroxyoct-4-enoylglycine	CZJHTBIDGHMPJQ-UHFFFAOYSA-N	C10H17NO4	60.19	HMDB_predicted	6-hydroxyoct-3-enoylglycine	YJAKETZIMWSAQN-UHFFFAOYSA-N	C10H17NO4	59.96	HMDB_predicted
282.1812__764.37	282.181	764.37	9.2412	3.2081	3.7483e-05	4.4262	5-methoxy-4-[2-methyl-3-(3-methylbut-2-enyl)oxiran-2-yl]-1-oxaspiro[2.5]octan-6-ol	CEVCTNCUIVEQOY-UHFFFAOYSA-N	C16H26O4	32.22	MINEs	1-(Naphthalen-2-yl)-2-(pyrrolidin-1-yl)pentan-1-one	DTNUPBSOODGRKW-UHFFFAOYSA-N	C19H23NO	19.16	HMDB_predicted	NA	NA	NA	NA	NA	NA	NA	NA	NA	NA	NA	NA	NA	NA	NA
308.1972__615.63	308.197	615.63	42.824	5.4203	0.0041435	2.3826	5-O-Methylembelin	KHBJLRRAMCJZLZ-UHFFFAOYSA-N	C18H28O4	33.16	MINEs	Benztropinum	GIJXKZJWITVLHI-UHFFFAOYSA-N	C21H25NO	28.77	HMDB_predicted	Benzatropine	GIJXKZJWITVLHI-PMOLBWCYSA-N	C21H25NO	27.4	HMDB_predicted	NA	NA	NA	NA	NA	NA	NA	NA	NA	NA
378.2027__560.52	378.203	560.52	25.747	4.6863	3.5949e-07	6.4443	6alpha-Hydroxycortisol	GNFTWPCIRXSCQF-UHFFFAOYSA-N	C21H30O6	45.1	MINEs	1,11,17-trihydroxy-17-(2-hydroxyacetyl)-10,13-dimethyl-2,6,7,8,9,11,12,14,15,16-decahydro-1H-cyclopenta[a]phenanthren-3-one	BCALPEWDVGLCAU-UHFFFAOYSA-N	C21H30O6	45.1	MINEs	NA	NA	NA	NA	NA	NA	NA	NA	NA	NA	NA	NA	NA	NA	NA
546.2408__523.73	546.241	523.73	2.0676	1.0479	0.014089	1.8511	7-(1,5-dimethyl-3-(phenoxymethyl)-1H-pyrazol-4-yl)-3-(3-(naphthalen-1-yloxy)propyl)-1H-indole-2-carboxylic acid	BAQCJHZNIFESNU-UHFFFAOYSA-N	C34H31N3O4	42.72	HMDB_predicted	NA	NA	NA	NA	NA	NA	NA	NA	NA	NA	NA	NA	NA	NA	NA	NA	NA	NA	NA	NA
253.2161__1128.7	253.216	1128.7	31696	14.952	2.7721e-08	7.5572	7-Hexadecynoic acid	XNLVWARRDCVUBL-UHFFFAOYSA-N	C16H28O2	66.01	HMDB_predicted	7Z,10Z-Hexadecadienoic acid	WPJGPAAPSBVXNU-HZJYTTRNSA-N	C16H28O2	61.88	HMDB_predicted	NA	NA	NA	NA	NA	NA	NA	NA	NA	NA	NA	NA	NA	NA	NA
415.2261__780.93	415.226	780.93	3.3875	1.7602	5.5818e-06	5.2532	7-Hydroxymitragynine	RYENLSMHLCNXJT-UHFFFAOYSA-N	C23H30N2O5	11.76	MassBank	NA	NA	NA	NA	NA	NA	NA	NA	NA	NA	NA	NA	NA	NA	NA	NA	NA	NA	NA	NA
294.2178__917.39	294.218	917.39	15.329	3.9382	0.00025327	3.5964	9(S)-HOT	RIGGEAZDTKMXSI-UHFFFAOYSA-N	C18H30O3	38.22	MINEs	9-KODE	LUZSWWYKKLTDHU-UHFFFAOYSA-N	C18H30O3	37.07	MINEs	NA	NA	NA	NA	NA	NA	NA	NA	NA	NA	NA	NA	NA	NA	NA
330.2388__643.52	330.239	643.52	22.043	4.4623	3.1614e-06	5.5001	9,10-Dihydroxy-12,13-epoxyoctadecanoate	ZOMBDDWLMOSVKT-UHFFFAOYSA-N	C18H34O5	32.59	MINEs	9,10,13-TriHOME	NTVFQBIHLSPEGQ-BUHFOSPRSA-N	C18H34O5	32.58	MINEs	NA	NA	NA	NA	NA	NA	NA	NA	NA	NA	NA	NA	NA	NA	NA
327.1956__1512.29	327.196	1512.29	12.267	3.6167	0.00045547	3.3415	9-cis Acitretin	IHUNBGSDBOWDMA-UHFFFAOYSA-N	C21H26O3	50.25	HMDB_predicted	Acitretin	IHUNBGSDBOWDMA-AQFIFDHZSA-N	C21H26O3	49.07	HMDB_predicted	Docebenone	WDEABJKSGGRCQA-UHFFFAOYSA-N	C21H26O3	48.86	HMDB_predicted	NA	NA	NA	NA	NA	NA	NA	NA	NA	NA
314.2326__1032	314.233	1032	18.134	4.1806	0.00037806	3.4224	9-Decenoylcarnitine	GOOOCIIXFLVRAG-UHFFFAOYSA-N	C17H31NO4	53.51	HMDB_predicted	NA	NA	NA	NA	NA	NA	NA	NA	NA	NA	NA	NA	NA	NA	NA	NA	NA	NA	NA	NA
417.2746__1117.28	417.275	1117.28	8.0028	3.0005	2.5365e-05	4.5958	9-Octadecenoic acid (9Z)-, (2-hydroxy-2-oxido-1,2-oxaphospholan-4-yl)methyl ester	PUPWWTUVIZOPTB-UHFFFAOYSA-N	C22H41O5P	43.63	HMDB_predicted	NA	NA	NA	NA	NA	NA	NA	NA	NA	NA	NA	NA	NA	NA	NA	NA	NA	NA	NA	NA
287.1603__828.03	287.16	828.03	39.325	5.2974	0.00012396	3.9067	Abacavir sulfate	WMHSRBZIJNQHKT-FFKFEZPRSA-N	C28H38N12O6S	48.84	MoNA	Abacavir	MCGSCOLBFJQGHM-SCZZXKLOSA-N	C14H18N6O	41.05	HMDB_predicted	ent-Abacavir	MCGSCOLBFJQGHM-UHFFFAOYSA-N	C14H18N6O	41.05	HMDB_predicted	NA	NA	NA	NA	NA	NA	NA	NA	NA	NA
994.6436__1650.2	994.644	1650.2	523.76	9.0328	0.00057692	3.2389	Abt-510	RIWLPSIAFBLILR-UHFFFAOYSA-N	C46H83N13O11	55.71	HMDB_predicted	NA	NA	NA	NA	NA	NA	NA	NA	NA	NA	NA	NA	NA	NA	NA	NA	NA	NA	NA	NA
501.266__538.89	501.266	538.89	0.29739	-1.7496	0.0025166	2.5992	Adavosertib	BKWJAKQVGHWELA-UHFFFAOYSA-N	C27H32N8O2	17.5	HMDB_predicted	NA	NA	NA	NA	NA	NA	NA	NA	NA	NA	NA	NA	NA	NA	NA	NA	NA	NA	NA	NA
347.1926__336.34	347.193	336.34	9.0724	3.1815	0.032166	1.4926	Adenosine-5'-monophosphate	UDMBCSSLTHHNCD-KQYNXXCUSA-N	C10H14N5O7P	28.61	MSDIAL	AMP	UDMBCSSLTHHNCD-UHFFFAOYSA-N	C10H14N5O7P	28.58	MassBank	NCGC00380833-01_C20H28O5_Gibbane-1,10-dicarboxylic acid, 2-hydroxy-1,4a-dimethyl-8-methylene-, (1alpha,2beta,4aalpha,4bbeta,10beta)-	NJEWNTGSXKRWKA-MJPABCAUSA-N	C20H28O5	16.81	GNPS	NA	NA	NA	NA	NA	NA	NA	NA	NA	NA
260.1857__1164.19	260.186	1164.19	458.63	8.8412	2.1776e-06	5.662	Afrin	WYWIFABBXFUGLM-UHFFFAOYSA-N	C16H24N2O	3.27	MINEs	Ropinirole	UHSKFQJFRQCDBE-UHFFFAOYSA-N	C16H24N2O	2.63	MINEs	NA	NA	NA	NA	NA	NA	NA	NA	NA	NA	NA	NA	NA	NA	NA
237.1233__421.49	237.123	421.49	10.968	3.4552	0.01434	1.8434	Ala-Phe	OMNVYXHOSHNURL-WPRPVWTQSA-N	C12H16N2O3	93.31	MSDIAL	Spectral Match to Phe-Ala from NIST14	MIDZLCFIAINOQN-WPRPVWTQSA-N	C12H16N2O3	85.58	GNPS	NA	NA	NA	NA	NA	NA	NA	NA	NA	NA	NA	NA	NA	NA	NA
417.2607__1448.29	417.261	1448.29	44.968	5.4908	4.1184e-05	4.3853	Alfentanil	IDBPHNDTYPBSNI-UHFFFAOYSA-N	C21H32N6O3	67.64	HMDB_predicted	Efegatran	KAGLWQUWUNBAOO-UHFFFAOYSA-N	C21H32N6O3	66.48	HMDB_predicted	NA	NA	NA	NA	NA	NA	NA	NA	NA	NA	NA	NA	NA	NA	NA
301.2484__911.91	301.248	911.91	3.2255	1.6895	0.00043267	3.3638	Allylestrenol	ATXHVCQZZJYMCF-XUDSTZEESA-N	C21H32O	5.18	HMDB_predicted	NA	NA	NA	NA	NA	NA	NA	NA	NA	NA	NA	NA	NA	NA	NA	NA	NA	NA	NA	NA
220.1373__244.81	220.137	244.81	45.635	5.5121	0.065401	1.1844	Alminoprofen	FPHLBGOJWPEVME-UHFFFAOYSA-N	C13H17NO2	18.24	HMDB_predicted	Meperidinic acid	KHUPPYUUMRDAAX-UHFFFAOYSA-N	C13H17NO2	16.54	HMDB_predicted	Ritalinic acid; LC-tDDA; CE20	INGSNVSERUZOAK-UHFFFAOYSA-N	C13H17NO2	16.28	MoNA	NA	NA	NA	NA	NA	NA	NA	NA	NA	NA
443.2866__315.4	443.287	315.4	9.4906	3.2465	9.3485e-07	6.0293	Alnespirone	DLLULNTXJPATBC-UHFFFAOYSA-N	C26H38N2O4	28	HMDB_predicted	NA	NA	NA	NA	NA	NA	NA	NA	NA	NA	NA	NA	NA	NA	NA	NA	NA	NA	NA	NA
751.4559__1212.12	751.456	1212.12	2966.8	11.535	0.00010342	3.9854	Alpha-Hederin	KEOITPILCOILGM-LLJOFIFVSA-N	C41H66O12	37.22	BMDMS	NA	NA	NA	NA	NA	NA	NA	NA	NA	NA	NA	NA	NA	NA	NA	NA	NA	NA	NA	NA
193.1589__1355.75	193.159	1355.75	7.1671	2.8414	0.00013643	3.8651	alpha-Ionone	UZFLPKAIBPNNCA-BQYQJAHWSA-N	C13H20O	68.38	HMDB_predicted	beta-Jonone	PSQYTAPXSHCGMF-UHFFFAOYSA-N	C13H20O	68.22	HMDB_predicted	4-(2,6,6-Trimethyl-1,3-cyclohexadien-1-yl)-2-butanone	SQFRYZPEWOZAKJ-UHFFFAOYSA-N	C13H20O	67.65	HMDB_predicted	beta-Ionone	PSQYTAPXSHCGMF-BQYQJAHWSA-N	C13H20O	66.74	HMDB_predicted	NA	NA	NA	NA	NA
299.1004__353.89	299.1	353.89	10.363	3.3734	0.018683	1.7285	Amlexanox	SGRYPYWGNKJSDL-UHFFFAOYSA-N	C16H14N2O4	38.35	MoNA	NA	NA	NA	NA	NA	NA	NA	NA	NA	NA	NA	NA	NA	NA	NA	NA	NA	NA	NA	NA
370.2355__1354.98	370.236	1354.98	14.304	3.8384	8.7822e-06	5.0564	AmorolfineHCL	XZKWIPVTHGWDCF-KUZYQSSXSA-N	C21H35ClNO	39.05	GNPS	Diprafenone	VDKMYSMWQCFYBQ-UHFFFAOYSA-N	C23H31NO3	25.61	HMDB_predicted	NA	NA	NA	NA	NA	NA	NA	NA	NA	NA	NA	NA	NA	NA	NA
402.2349__540.54	402.235	540.54	0.37644	-1.4095	1.6869e-06	5.7729	Amperozide	NNAIYOXJNVGUOM-UHFFFAOYSA-N	C23H29F2N3O	52.52	HMDB_predicted	Isoquinoline, 1,2,3,4-tetrahydro-2-(4-amino-6-((4-phenyl-1-piperazinyl)methyl)-s-triazin-2-yl)-	RICSVCCWQXYHPI-UHFFFAOYSA-N	C23H27N7	13.75	HMDB_predicted	Telocinobufagin	PBSOJKPTQWWJJD-UHFFFAOYSA-N	C24H34O5	13.58	MINEs	NA	NA	NA	NA	NA	NA	NA	NA	NA	NA
408.2127__632.72	408.213	632.72	124.92	6.9648	0.001001	2.9996	Ancistrocladine	XUFOYASAFNKRRE-UHFFFAOYSA-N	C25H29NO4	5.9	HMDB_predicted	NA	NA	NA	NA	NA	NA	NA	NA	NA	NA	NA	NA	NA	NA	NA	NA	NA	NA	NA	NA
373.2086__506.87	373.209	506.87	0.35407	-1.4979	0.00040761	3.3898	Androstane-3,17-diol 17-sulfate	KWYNDVHEQWYGIL-UHFFFAOYSA-N	C19H32O5S	19.49	HMDB_predicted	MLS001077317-01!17BETA-ESTRADIOL 17-HEMISUCCINATE	YJPIDPAGJSWWBE-FNIAAEIWSA-N	C22H28O5	15.94	GNPS	NA	NA	NA	NA	NA	NA	NA	NA	NA	NA	NA	NA	NA	NA	NA
402.3213__1198.48	402.321	1198.48	9963.5	13.282	6.7204e-05	4.1726	Anisperimus	PZDPVSFZTKORSP-UHFFFAOYSA-N	C18H39N7O3	33.93	HMDB_predicted	NA	NA	NA	NA	NA	NA	NA	NA	NA	NA	NA	NA	NA	NA	NA	NA	NA	NA	NA	NA
316.1294__784.79	316.129	784.79	0.45031	-1.151	0.00081462	3.089	Antramycin	VGQOVCHZGQWAOI-UHFFFAOYSA-N	C16H17N3O4	41.55	HMDB_predicted	N-(5-Fluoro-2-piperidin-1-ylphenyl)pyridine-4-carbothioamide	VRKZHYSJZOUICG-UHFFFAOYSA-N	C17H18FN3S	27.11	HMDB_predicted	NA	NA	NA	NA	NA	NA	NA	NA	NA	NA	NA	NA	NA	NA	NA
624.3713__688.52	624.371	688.52	0.1183	-3.0795	0.0009187	3.0368	apicidin	JWOGUUIOCYMBPV-UHFFFAOYSA-N	C34H49N5O6	18.85	HMDB_predicted	NA	NA	NA	NA	NA	NA	NA	NA	NA	NA	NA	NA	NA	NA	NA	NA	NA	NA	NA	NA
578.3237__1554.05	578.324	1554.05	8.7789	3.134	0.0010094	2.9959	Aplaviroc	GWNOTCOIYUNTQP-UHFFFAOYSA-N	C33H43N3O6	55.7	HMDB_predicted	NA	NA	NA	NA	NA	NA	NA	NA	NA	NA	NA	NA	NA	NA	NA	NA	NA	NA	NA	NA
318.1664__485.21	318.166	485.21	15.265	3.9322	1.3226e-06	5.8786	Arbutamine	IIRWWTKISYTTBL-SFHVURJKSA-N	C18H23NO4	23.68	HMDB_predicted	Denopamine	VHSBBVZJABQOSG-UHFFFAOYSA-N	C18H23NO4	22.12	HMDB_predicted	NA	NA	NA	NA	NA	NA	NA	NA	NA	NA	NA	NA	NA	NA	NA
417.2163__610.26	417.216	610.26	0.39987	-1.3224	2.9452e-05	4.5309	Arenobufagin	JGDCRWYOMWSTFC-AZGSIFHYSA-N	C24H32O6	26.73	BMDMS	NA	NA	NA	NA	NA	NA	NA	NA	NA	NA	NA	NA	NA	NA	NA	NA	NA	NA	NA	NA
446.243__279.43	446.243	279.43	39.98	5.3212	0.0094103	2.0264	Arginyl-glycyl-aspartyl-valine	MDNRBNZIOBQHHK-UHFFFAOYSA-N	C17H31N7O7	21.73	HMDB_predicted	NA	NA	NA	NA	NA	NA	NA	NA	NA	NA	NA	NA	NA	NA	NA	NA	NA	NA	NA	NA
429.3192__1591.46	429.319	1591.46	24.009	4.5855	0.0011059	2.9563	Arlacel	NWGKJDSIEKMTRX-UHFFFAOYSA-N	C24H44O6	39.88	HMDB_predicted	10,20-dihydroxy-6,10,23-trimethyl-4-azahexacyclo[12.11.0.02,11.04,9.015,24.018,23]pentacosan-17-one	IQDIERHFZVCNRZ-UHFFFAOYSA-N	C27H43NO3	4.5	MINEs	NA	NA	NA	NA	NA	NA	NA	NA	NA	NA	NA	NA	NA	NA	NA
247.1288__536.56	247.129	536.56	2.2315	1.158	0.014808	1.8295	Aspartyl-Leucine	ZVDPYSVOZFINEE-UHFFFAOYSA-N	C10H18N2O5	71.85	HMDB_predicted	Isoleucyl-Aspartate	WKXVAXOSIPTXEC-UHFFFAOYSA-N	C10H18N2O5	65.91	HMDB_predicted	Glutamylvaline	SITLTJHOQZFJGG-XPUUQOCRSA-N	C10H18N2O5	60.96	HMDB_predicted	NA	NA	NA	NA	NA	NA	NA	NA	NA	NA
281.1133__303.48	281.113	303.48	39.758	5.3132	0.0011673	2.9328	ASP-PHE	YZQCXOFQZKCETR-UWVGGRQHSA-N	C13H16N2O5	61.48	MoNA	NA	NA	NA	NA	NA	NA	NA	NA	NA	NA	NA	NA	NA	NA	NA	NA	NA	NA	NA	NA
807.4473__479.35	807.447	479.35	3.0519	1.6097	0.0039356	2.405	Astragaloside IV	QMNWISYXSJWHRY-YLNUDOOFSA-N	C41H68O14	46.98	BMDMS	NA	NA	NA	NA	NA	NA	NA	NA	NA	NA	NA	NA	NA	NA	NA	NA	NA	NA	NA	NA
213.1386__1224.1	213.139	1224.1	0.3688	-1.4391	0.015578	1.8075	Atipamezole	HSWPZIDYAHLZDD-UHFFFAOYSA-N	C14H16N2	59.64	HMDB_predicted	Ergoline	RHGUXDUPXYFCTE-UHFFFAOYSA-N	C14H16N2	59.64	HMDB_predicted	3,3`-Dimethylbenzidine	NUIURNJTPRWVAP-UHFFFAOYSA-N	C14H16N2	57.29	MassBank	NA	NA	NA	NA	NA	NA	NA	NA	NA	NA
787.4772__1212.36	787.477	1212.36	6.594	2.7212	1.1592e-06	5.9358	Azithromycin - Dark Web Drugs	MQTOSJVFKKJCRP-BICOPXKESA-N	C38H72N2O12	19.09	MSDIAL	NA	NA	NA	NA	NA	NA	NA	NA	NA	NA	NA	NA	NA	NA	NA	NA	NA	NA	NA	NA
883.2625__955.21	883.263	955.21	719.11	9.4901	0.00023625	3.6266	Bacillibactin	RCQTVEFBFUNTGM-BDVHUIKKSA-N	C39H42N6O18	51.03	GNPS	NA	NA	NA	NA	NA	NA	NA	NA	NA	NA	NA	NA	NA	NA	NA	NA	NA	NA	NA	NA
769.4667__1212.36	769.467	1212.36	6.3753	2.6725	2.7117e-06	5.5668	Bacoside A	LKCTWIIDXXXXAR-UHFFFAOYSA-N	C41H68O13	23.92	HMDB_predicted	NA	NA	NA	NA	NA	NA	NA	NA	NA	NA	NA	NA	NA	NA	NA	NA	NA	NA	NA	NA
539.309__1181.29	539.309	1181.29	6.0218	2.5902	6.4822e-06	5.1883	BATRACHOTOXIN	ISNYUQWBWALXEY-UHFFFAOYSA-N	C31H42N2O6	40.33	HMDB_predicted	NA	NA	NA	NA	NA	NA	NA	NA	NA	NA	NA	NA	NA	NA	NA	NA	NA	NA	NA	NA
520.2252__513.15	520.225	513.15	334.48	8.3858	2.5037e-05	4.6014	Beclometasone dipropionate	KUVIULQEHSCUHY-UHFFFAOYSA-N	C28H37O7Cl	25.96	MINEs	NA	NA	NA	NA	NA	NA	NA	NA	NA	NA	NA	NA	NA	NA	NA	NA	NA	NA	NA	NA
465.204__1300.72	465.204	1300.72	6.084	2.605	1.5152e-06	5.8195	Beclomethasone 17-monopropionate	OHYGPBKGZGRQKT-UHFFFAOYSA-N	C25H33ClO6	57.29	HMDB_predicted	S9947	FLOLVFLAXFXKBU-UHFFFAOYSA-N	C29H27N3O3	54.49	MINEs	NA	NA	NA	NA	NA	NA	NA	NA	NA	NA	NA	NA	NA	NA	NA
292.1519__940.49	292.152	940.49	5.8686	2.553	0.00038947	3.4095	Befunolol	ZPQPDBIHYCBNIG-UHFFFAOYSA-N	C16H21NO4	37.67	HMDB_predicted	2-benzamido-5-guanidino-valeric acid methyl ester	KAOMIKSYDXLMCD-UHFFFAOYSA-N	C14H20N4O3	32.21	MINEs	(2R,4S)-1-(Tert-butoxycarbonyl)-4-phenylpyrrolidine-2-carboxylic acid	JDAQDIQHICLYKH-UHFFFAOYSA-N	C16H21NO4	27.04	HMDB_predicted	NA	NA	NA	NA	NA	NA	NA	NA	NA	NA
599.2533__1591.19	599.253	1591.19	3379.8	11.723	9.8992e-05	4.0044	BEKANAMYCIN SULFATE	YGTPKDKJVZOVCO-KELBJJLKSA-N	C18H39N5O14S	52.32	MoNA	NA	NA	NA	NA	NA	NA	NA	NA	NA	NA	NA	NA	NA	NA	NA	NA	NA	NA	NA	NA
324.2283__961.55	324.228	961.55	52.912	5.7255	3.9893e-06	5.3991	BENZHEXOL	HWHLPVGTWGOCJO-UHFFFAOYSA-N	C20H31NO	36.26	MoNA	Decylubiquinol	FZPHMACGWIAGFA-UHFFFAOYSA-N	C19H32O4	32.13	MINEs	NA	NA	NA	NA	NA	NA	NA	NA	NA	NA	NA	NA	NA	NA	NA
366.2022__655.15	366.202	655.15	2.2588	1.1756	1.5071e-05	4.8219	beta-Butoxyethyl phthalate	CMCJNODIWQEOAI-UHFFFAOYSA-N	C20H30O6	25.99	MINEs	5-O-Desmethyldonepezil	DSMISVLYMKJMLP-UHFFFAOYSA-N	C23H27NO3	6.63	HMDB_predicted	NA	NA	NA	NA	NA	NA	NA	NA	NA	NA	NA	NA	NA	NA	NA
580.2776__544.36	580.278	544.36	6.1831	2.6283	0.069103	1.1605	Beta-Casomorphin-5	PKKIDZFGRQACGB-UHFFFAOYSA-N	C30H37N5O7	61.8	HMDB_predicted	NA	NA	NA	NA	NA	NA	NA	NA	NA	NA	NA	NA	NA	NA	NA	NA	NA	NA	NA	NA
693.36__781.75	693.36	781.75	0.21421	-2.2229	0.011945	1.9228	beta-Casomorphin-7	OCQPPGYEROVGBR-UHFFFAOYSA-N	C36H48N6O8	65.04	HMDB_predicted	NA	NA	NA	NA	NA	NA	NA	NA	NA	NA	NA	NA	NA	NA	NA	NA	NA	NA	NA	NA
346.1974__631.65	346.197	631.65	53.007	5.7281	0.003729	2.4284	Bevantolol	HXLAFSUPPDYFEO-UHFFFAOYSA-N	C20H27NO4	17.78	HMDB_predicted	NA	NA	NA	NA	NA	NA	NA	NA	NA	NA	NA	NA	NA	NA	NA	NA	NA	NA	NA	NA
349.2161__1309.58	349.216	1309.58	7.516	2.91	4.3923e-05	4.3573	Bexarotene	NAVMQTYZDKMPEU-UHFFFAOYSA-N	C24H28O2	69.23	MoNA	NA	NA	NA	NA	NA	NA	NA	NA	NA	NA	NA	NA	NA	NA	NA	NA	NA	NA	NA	NA
324.1322__352.54	324.132	352.54	42.236	5.4004	0.0058504	2.2328	Bialaphos	GINJFDRNADDBIN-UHFFFAOYSA-N	C11H22N3O6P	55.49	HMDB_predicted	ISOFEBRIFUGINE (B604866K055)	YLYLCQRQSRDSQR-ADTLFGHVSA-N	C16H19N3O3	32.71	MSDIAL	NA	NA	NA	NA	NA	NA	NA	NA	NA	NA	NA	NA	NA	NA	NA
357.2133__500.26	357.213	500.26	2.5698	1.3617	0.029258	1.5337	bilobol	TUGAUFMQYWZJAB-FPLPWBNLSA-N	C21H34O2	23.26	MoNA	NA	NA	NA	NA	NA	NA	NA	NA	NA	NA	NA	NA	NA	NA	NA	NA	NA	NA	NA	NA
281.1748__806.06	281.175	806.06	6.0376	2.594	5.1027e-07	6.2922	Brefeldin A	KQNZDYYTLMIZCT-UHFFFAOYSA-N	C16H24O4	54.19	MassBank	NA	NA	NA	NA	NA	NA	NA	NA	NA	NA	NA	NA	NA	NA	NA	NA	NA	NA	NA	NA
432.2383__1326.02	432.238	1326.02	2.2057	1.1413	0.067068	1.1735	Buclizine	MOYGZHXDRJNJEP-UHFFFAOYSA-N	C28H33N2Cl	20.38	MINEs	NA	NA	NA	NA	NA	NA	NA	NA	NA	NA	NA	NA	NA	NA	NA	NA	NA	NA	NA	NA
444.2459__478.32	444.246	478.32	0.27044	-1.8866	0.044311	1.3535	Bufotalin	VOZHMAYHYHEWBW-UHFFFAOYSA-N	C26H36O6	14.94	MINEs	Crenolanib	DYNHJHQFHQTFTP-UHFFFAOYSA-N	C26H29N5O2	12.55	HMDB_predicted	NA	NA	NA	NA	NA	NA	NA	NA	NA	NA	NA	NA	NA	NA	NA
306.166__210.8	306.166	210.8	18.6	4.2173	0.022191	1.6538	Buprofezin	PRLVTUNWOQKEAI-UHFFFAOYSA-N	C16H23N3OS	23.37	MSDIAL	NA	NA	NA	NA	NA	NA	NA	NA	NA	NA	NA	NA	NA	NA	NA	NA	NA	NA	NA	NA
229.1436__937.29	229.144	937.29	35.112	5.1339	0.02842	1.5464	Butanedioic acid, octenyl-	GUOCOOQWZHQBJI-UHFFFAOYSA-N	C12H20O4	57.37	HMDB_predicted	Traumatic acid	MAZWDMBCPDUFDJ-VQHVLOKHSA-N	C12H20O4	53.9	HMDB_predicted	NA	NA	NA	NA	NA	NA	NA	NA	NA	NA	NA	NA	NA	NA	NA
318.2276__1254.38	318.228	1254.38	132.84	7.0535	2.6903e-05	4.5702	Butenafine HCl	LJBSAUIFGPSHCN-UHFFFAOYSA-N	C23H28ClN	10.69	MoNA	Butenafine	ABJKWBDEJIDSJZ-UHFFFAOYSA-N	C23H27N	10.39	HMDB_predicted	NA	NA	NA	NA	NA	NA	NA	NA	NA	NA	NA	NA	NA	NA	NA
213.1234__548.29	213.123	548.29	3.8462	1.9434	0.023378	1.6312	Butethal	STDBAQMTJLUMFW-UHFFFAOYSA-N	C10H16N2O3	59.16	HMDB_predicted	Butabarbital	ZRIHAIZYIMGOAB-UHFFFAOYSA-N	C10H16N2O3	54.45	HMDB_predicted	NA	NA	NA	NA	NA	NA	NA	NA	NA	NA	NA	NA	NA	NA	NA
555.2773__611.5	555.277	611.5	3.0857	1.6256	8.329e-06	5.0794	Butirosin A	XEQLFNPSYWZPOW-UHFFFAOYSA-N	C21H41N5O12	32.14	MINEs	Clopenthixol decanoate	QRUAPADZILXULG-UHFFFAOYSA-N	C32H43ClN2O2S	23.83	HMDB_predicted	NA	NA	NA	NA	NA	NA	NA	NA	NA	NA	NA	NA	NA	NA	NA
328.2232__614.43	328.223	614.43	0.020251	-5.6259	0.00011527	3.9383	Butorphanol	IFKLAQQSCNILHL-PWRODBHTSA-N	C21H29NO2	19.57	HMDB_predicted	Norelgestromin	ISHXLNHNDMZNMC-UHFFFAOYSA-N	C21H29NO2	19.57	HMDB_predicted	NA	NA	NA	NA	NA	NA	NA	NA	NA	NA	NA	NA	NA	NA	NA
232.1546__897.64	232.155	897.64	9.9486	3.3145	0.010074	1.9968	Butyrylcarnitine	QWYFHHGCZUCMBN-SECBINFHSA-N	C11H21NO4	54.77	HMDB_experimental	NA	NA	NA	NA	NA	NA	NA	NA	NA	NA	NA	NA	NA	NA	NA	NA	NA	NA	NA	NA
341.2109__1513.24	341.211	1513.24	47.044	5.5559	0.0031707	2.4988	Canrenone	UJVLDDZCTMKXJK-WNHSNXHDSA-N	C22H28O3	77.73	MoNA	NA	NA	NA	NA	NA	NA	NA	NA	NA	NA	NA	NA	NA	NA	NA	NA	NA	NA	NA	NA
506.2753__1334.52	506.275	1334.52	5.8033	2.5369	2.7878e-05	4.5547	Capromorelin	KVLLHLWBPNCVNR-UHFFFAOYSA-N	C28H35N5O4	57.03	HMDB_predicted	NA	NA	NA	NA	NA	NA	NA	NA	NA	NA	NA	NA	NA	NA	NA	NA	NA	NA	NA	NA
202.1438__1036.73	202.144	1036.73	9.3642	3.2272	9.2602e-05	4.0334	CAPRYLOYL GLYCINE	SAVLIIGUQOSOEP-UHFFFAOYSA-N	C10H19NO3	74.07	MoNA	NA	NA	NA	NA	NA	NA	NA	NA	NA	NA	NA	NA	NA	NA	NA	NA	NA	NA	NA	NA
306.2018__150.39	306.202	150.39	15.306	3.936	3.5305e-06	5.4522	Capsaicin	YKPUWZUDDOIDPM-SOFGYWHQSA-N	C18H27NO3	30.34	MSDIAL	NA	NA	NA	NA	NA	NA	NA	NA	NA	NA	NA	NA	NA	NA	NA	NA	NA	NA	NA	NA
299.1754__804.94	299.175	804.94	13.524	3.7574	0.018044	1.7437	Carazolol	BQXQGZPYHWWCEB-UHFFFAOYSA-N	C18H22N2O2	62.73	HMDB_predicted	(7-hydroxy-5,6,7,8-tetrahydro-3H-pyrrolizin-1-yl)methyl 2-hydroxy-2-(1-hydroxyethyl)-3-methylbutanoate	SFVVQRJOGUKCEG-UHFFFAOYSA-N	C15H25NO5	19.34	MINEs	NA	NA	NA	NA	NA	NA	NA	NA	NA	NA	NA	NA	NA	NA	NA
334.2377__1297.43	334.238	1297.43	18.19	4.1851	0.001024	2.9897	Carbetapentane	CFJMRBQWBDQYMK-UHFFFAOYSA-N	C20H31NO3	64.99	HMDB_predicted	MLS000859895-01!23142-01-0	AKJDEXBCRLOVTH-UHFFFAOYSA-N	C26H39NO10	28.78	GNPS	Emopamil	DWAWDSVKAUWFHC-UHFFFAOYSA-N	C23H30N2	27.41	MINEs	NA	NA	NA	NA	NA	NA	NA	NA	NA	NA
343.2661__1345.73	343.266	1345.73	0.15337	-2.7049	0.079135	1.1016	Cardenolide	JIUWTCXNUNHEGP-UHFFFAOYSA-N	C23H34O2	32.44	HMDB_predicted	NA	NA	NA	NA	NA	NA	NA	NA	NA	NA	NA	NA	NA	NA	NA	NA	NA	NA	NA	NA
366.2138__480.43	366.214	480.43	2.5413	1.3456	0.011559	1.9371	Caroverine	MSPRUJDUTKRMLM-UHFFFAOYSA-N	C22H27N3O2	22.65	HMDB_predicted	NA	NA	NA	NA	NA	NA	NA	NA	NA	NA	NA	NA	NA	NA	NA	NA	NA	NA	NA	NA
305.1532__852.56	305.153	852.56	2.3452	1.2297	1.5655e-05	4.8053	Cedpht	SINKVNIAFSCCOS-UHFFFAOYSA-N	C21H20O2	52.2	HMDB_predicted	Buprofezin	PRLVTUNWOQKEAI-UHFFFAOYSA-N	C16H23N3OS	20.03	MINEs	NA	NA	NA	NA	NA	NA	NA	NA	NA	NA	NA	NA	NA	NA	NA
260.1494__959.98	260.149	959.98	31.387	4.9721	9.0932e-05	4.0413	Celgosivir	HTJGLYIJVSDQAE-UHFFFAOYSA-N	C12H21NO5	40.68	HMDB_predicted	NA	NA	NA	NA	NA	NA	NA	NA	NA	NA	NA	NA	NA	NA	NA	NA	NA	NA	NA	NA
320.1857__1168.1	320.186	1168.1	72.395	6.1778	0.0011837	2.9268	CHLOROQUINE	WHTVZRBIWZFKQO-UHFFFAOYSA-N	C18H26ClN3	7.57	MoNA	NA	NA	NA	NA	NA	NA	NA	NA	NA	NA	NA	NA	NA	NA	NA	NA	NA	NA	NA	NA
739.4344__717.46	739.434	717.46	2.2062	1.1416	2.0891e-06	5.68	Cilostazol	RRGUKTPIGVIEKM-UHFFFAOYSA-N	C20H27N5O2	10.47	GNPS	NA	NA	NA	NA	NA	NA	NA	NA	NA	NA	NA	NA	NA	NA	NA	NA	NA	NA	NA	NA
675.3738__743.72	675.374	743.72	2.6062	1.382	0.00023589	3.6273	Cimicifugoside	XUJMHSCMPCZWOV-UHFFFAOYSA-N	C37H54O11	54.65	HMDB_predicted	NA	NA	NA	NA	NA	NA	NA	NA	NA	NA	NA	NA	NA	NA	NA	NA	NA	NA	NA	NA
201.1122__1048.52	201.112	1048.52	263.17	8.0398	0.0006599	3.1805	cis-4-Decenedioic acid	CXGDCGIPEJKSCK-IWQZZHSRSA-N	C10H16O4	46.07	HMDB_predicted	cis-5-Decenedioic acid	WAGQZQAZCIOEDU-UPHRSURJSA-N	C10H16O4	45.12	HMDB_predicted	NA	NA	NA	NA	NA	NA	NA	NA	NA	NA	NA	NA	NA	NA	NA
195.138__999.2	195.138	999.2	4.9154	2.2973	0.05587	1.2528	Cnidilide	UXDIXFDKSPCUIX-AXFHLTTASA-N	C12H18O2	67.47	HMDB_predicted	Neocnidolide	UPJFTVFLSIQQAV-KOLCDFICSA-N	C12H18O2	63.93	HMDB_predicted	Hexylresorcinol	WFJIVOKAWHGMBH-UHFFFAOYSA-N	C12H18O2	61.09	HMDB_predicted	NA	NA	NA	NA	NA	NA	NA	NA	NA	NA
379.305__1465.52	379.305	1465.52	298.09	8.2196	0.013497	1.8698	Conessine	GPLGAQQQNWMVMM-MYAJQUOBSA-N	C24H40N2	31.38	MoNA	NA	NA	NA	NA	NA	NA	NA	NA	NA	NA	NA	NA	NA	NA	NA	NA	NA	NA	NA	NA
473.2749__839.69	473.275	839.69	0.2215	-2.1746	2.6961e-05	4.5693	Cortistatin A	KSGZCKSNTAJOJS-UHFFFAOYSA-N	C30H36N2O3	23.81	HMDB_predicted	NA	NA	NA	NA	NA	NA	NA	NA	NA	NA	NA	NA	NA	NA	NA	NA	NA	NA	NA	NA
531.2847__706.71	531.285	706.71	20.129	4.3312	0.0016674	2.778	Cortivazol	RKHQGWMMUURILY-UHFFFAOYSA-N	C32H38N2O5	54.86	HMDB_predicted	NA	NA	NA	NA	NA	NA	NA	NA	NA	NA	NA	NA	NA	NA	NA	NA	NA	NA	NA	NA
543.2871__1587.73	543.287	1587.73	6.1588	2.6227	7.1785e-05	4.144	Cortolone-3-glucuronide	OKNSFVSKHQJVRN-XAYCFROHSA-N	C27H42O11	21.18	HMDB_predicted	NA	NA	NA	NA	NA	NA	NA	NA	NA	NA	NA	NA	NA	NA	NA	NA	NA	NA	NA	NA
227.1755__927.13	227.175	927.13	0.096143	-3.3787	2.03e-05	4.6925	Crotetamide	LSAMUAYPDHUBQD-RMKNXTFCSA-N	C12H22N2O2	76.85	MassBank	NA	NA	NA	NA	NA	NA	NA	NA	NA	NA	NA	NA	NA	NA	NA	NA	NA	NA	NA	NA
407.1926__493.73	407.193	493.73	5.1134	2.3543	0.00013698	3.8633	Curcumin	VFLDPWHFBUODDF-FCXRPNKRSA-N	C21H20O6	47.37	VaniyaNP	NA	NA	NA	NA	NA	NA	NA	NA	NA	NA	NA	NA	NA	NA	NA	NA	NA	NA	NA	NA
611.3225__564.73	611.322	564.73	4.8672	2.2831	0.039647	1.4018	Cyclo(D-trp-D-asp-pro-D-val-leu)	VYCMAAOURFJIHD-UHFFFAOYSA-N	C31H42N6O7	32.52	HMDB_predicted	NA	NA	NA	NA	NA	NA	NA	NA	NA	NA	NA	NA	NA	NA	NA	NA	NA	NA	NA	NA
245.1283__1006.27	245.128	1006.27	40.316	5.3333	0.00067346	3.1717	Cyclo(L-Phe-L-Pro)	QZBUWPVZSXDWSB-UHFFFAOYSA-N	C14H16N2O2	72.63	HMDB_predicted	3,3'-Dimethoxybenzidine	JRBJSXQPQWSCCF-UHFFFAOYSA-N	C14H16N2O2	71.76	MSDIAL	NA	NA	NA	NA	NA	NA	NA	NA	NA	NA	NA	NA	NA	NA	NA
541.2198__1248.46	541.22	1248.46	5.4005	2.4331	2.3142e-06	5.6356	Cyclo[(2Z)-2-amino-2-butenoyl-L-valyl-(3S,4E)-3-hydroxy-7-mercapto-4-heptenoyl-D-valyl-D-cysteinyl],cyclic (3Â¬Â¨Â¬Â®â€šÃ Ã¶âˆšÃº5)-disulfide	OHRURASPPZQGQM-UHFFFAOYSA-N	C24H36N4O6S2	25.84	HMDB_predicted	NA	NA	NA	NA	NA	NA	NA	NA	NA	NA	NA	NA	NA	NA	NA	NA	NA	NA	NA	NA
85.1015__1442.89	85.1015	1442.89	1380.8	10.431	0.000937	3.0283	Cyclohexane	XDTMQSROBMDMFD-UHFFFAOYSA-N	C6H12	47.4	HMDB_predicted	Methylcyclopentane	GDOPTJXRTPNYNR-UHFFFAOYSA-N	C6H12	47.4	HMDB_predicted	NA	NA	NA	NA	NA	NA	NA	NA	NA	NA	NA	NA	NA	NA	NA
404.3006__1074.83	404.301	1074.83	1076.1	10.072	0.00019261	3.7153	Cytidine-5'-diphosphate sodium salt hydrate,from yeast	ZWIADYZPOWUWEW-UHFFFAOYSA-N	C9H15N3O11P2	55.35	MassBank	NA	NA	NA	NA	NA	NA	NA	NA	NA	NA	NA	NA	NA	NA	NA	NA	NA	NA	NA	NA
394.1972__738.3	394.197	738.3	18.51	4.2102	5.875e-05	4.231	Daprodustat	RUEYEZADQJCKGV-UHFFFAOYSA-N	C19H27N3O6	50.11	HMDB_predicted	Pirenperone	HXCNRYXBZNHDNE-UHFFFAOYSA-N	C23H24FN3O2	25.96	HMDB_experimental	NA	NA	NA	NA	NA	NA	NA	NA	NA	NA	NA	NA	NA	NA	NA
316.2481__1195.47	316.248	1195.47	57.785	5.8526	0.00018329	3.7369	Decanoyl-carnitine; AIF; CE30; CorrDec	LZOSYCMHQXPBFU-OAHLLOKOSA-N	C17H33NO4	51.77	MoNA	NA	NA	NA	NA	NA	NA	NA	NA	NA	NA	NA	NA	NA	NA	NA	NA	NA	NA	NA	NA
418.2589__1265.24	418.259	1265.24	5.5783	2.4798	7.6843e-06	5.1144	Decoquinate	JHAYEQICABJSTP-UHFFFAOYSA-N	C24H35NO5	61.77	HMDB_predicted	NA	NA	NA	NA	NA	NA	NA	NA	NA	NA	NA	NA	NA	NA	NA	NA	NA	NA	NA	NA
403.2478__1087.81	403.248	1087.81	118.15	6.8845	0.028403	1.5466	DEHYDROCHOLIC ACID	OHXPGWPVLFPUSM-KLRNGDHRSA-N	C24H34O5	78.4	MoNA	NA	NA	NA	NA	NA	NA	NA	NA	NA	NA	NA	NA	NA	NA	NA	NA	NA	NA	NA	NA
231.1382__1558.84	231.138	1558.84	6.273	2.6492	0.02128	1.672	dehydrocostus lactone	NETSQGRTUNRXEO-XUXIUFHCSA-N	C15H18O2	73.66	MoNA	NA	NA	NA	NA	NA	NA	NA	NA	NA	NA	NA	NA	NA	NA	NA	NA	NA	NA	NA	NA
369.1883__152.32	369.188	152.32	24.437	4.611	1.8402e-07	6.7351	DEHYDROEPIANDROSTERONE SULFATE	CZWCKYRVOZZJNM-USOAJAOKSA-N	C19H28O5S	21.93	MoNA	1-Naphthalenyl[4-(pentyloxy)-1-naphthalenyl]methanone	RSUMDJRTAFBISX-UHFFFAOYSA-N	C26H24O2	20.56	HMDB_predicted	NA	NA	NA	NA	NA	NA	NA	NA	NA	NA	NA	NA	NA	NA	NA
326.1349__239.05	326.135	239.05	8.3819	3.0673	0.067769	1.169	Deoxyaminopteroic acid	LWCXZSDKANNOAR-UHFFFAOYSA-N	C15H15N7O2	47.99	HMDB_predicted	2,2,4-Trimethyl-3-(4-fluorophenyl)-2H-1-benzopyran-7-ol acetate	HAPOCDJXLNLUQM-UHFFFAOYSA-N	C20H19O3F	22.63	MINEs	NA	NA	NA	NA	NA	NA	NA	NA	NA	NA	NA	NA	NA	NA	NA
373.2447__552.41	373.245	552.41	2.456	1.2963	0.086725	1.0619	DEOXYCORTICOSTERONE	VPGRYOFKCNULNK-ACXQXYJUSA-N	C23H32O4	11.5	MoNA	Gentian Violet	LGLFFNDHMLKUMI-UHFFFAOYSA-N	C25H30N3	8.68	HMDB_predicted	NA	NA	NA	NA	NA	NA	NA	NA	NA	NA	NA	NA	NA	NA	NA
198.1127__904.01	198.113	904.01	749.85	9.5505	1.078e-06	5.9674	Desglymidodrine	VFRCNXKYZVQYLX-UHFFFAOYSA-N	C10H15NO3	59.79	HMDB_predicted	4,7-octadienoylglycine	LHRZHKACFRCJHF-UHFFFAOYSA-N	C10H15NO3	59.5	HMDB_predicted	6,7-octadienoylglycine	ZYCAEIRAAUWYJD-UHFFFAOYSA-N	C10H15NO3	58.5	HMDB_predicted	1,7-octadienoylglycine	OEFQVBVKPTYRNN-UHFFFAOYSA-N	C10H15NO3	58.42	HMDB_predicted	2,7-octadienoylglycine	XUOFUOHNFITKNA-UHFFFAOYSA-N	C10H15NO3	58.4	HMDB_predicted
215.1393__306.79	215.139	306.79	54.887	5.7784	0.0047057	2.3274	DETHIOBIOTIN	AUTOLBMXDDTRRT-UHFFFAOYSA-N	C10H18N2O3	52.35	MoNA	Cycloate	DFCAFRGABIXSDS-UHFFFAOYSA-N	C11H21NOS	20.19	MINEs	NA	NA	NA	NA	NA	NA	NA	NA	NA	NA	NA	NA	NA	NA	NA
511.2309__1241.45	511.231	1241.45	1258.4	10.297	0.0018399	2.7352	Deuteroporphyrin	VAJVGAQAYOAJQI-LMKUSPAJSA-N	C30H30N4O4	30.83	HMDB_predicted	4-(Cyclohexyloxy)-2-(1-(4-[(4-methoxybenzene)sulfonyl]piperazin-1-yl)ethyl)quinazoline	FJNFVCAHHFNREI-UHFFFAOYSA-N	C27H34N4O4S	14.63	HMDB_predicted	NA	NA	NA	NA	NA	NA	NA	NA	NA	NA	NA	NA	NA	NA	NA
236.1283__587.04	236.128	587.04	10.384	3.3762	0.00067794	3.1688	Dibutylone	USEBIPUIVPERGC-UHFFFAOYSA-N	C13H17NO3	53.55	HMDB_predicted	(2Z)-2-(3-Phenylpropoxyimino)butanoic acid	TVHDNHNLJMQXMI-UHFFFAOYSA-N	C13H17NO3	52.55	HMDB_predicted	NA	NA	NA	NA	NA	NA	NA	NA	NA	NA	NA	NA	NA	NA	NA
163.1329__848.8	163.133	848.8	9.7602	3.2869	0.0060378	2.2191	Diethylene glycol monobutyl ether	OAYXUHPQHDHDDZ-UHFFFAOYSA-N	C8H18O3	53.17	MoNA	NA	NA	NA	NA	NA	NA	NA	NA	NA	NA	NA	NA	NA	NA	NA	NA	NA	NA	NA	NA
395.2029__235.83	395.203	235.83	0.17996	-2.4743	0.059243	1.2274	Diflucortolone	OGPWIDANBSLJPC-UHFFFAOYSA-N	C22H28F2O4	56.94	HMDB_predicted	Brucine	RRKTZKIUPZVBMF-IBTVXLQLSA-N	C23H26N2O4	53.73	MSDIAL	NA	NA	NA	NA	NA	NA	NA	NA	NA	NA	NA	NA	NA	NA	NA
375.2529__1137.43	375.253	1137.43	5.2441	2.3907	9.2685e-07	6.033	Digitoxigenin	XZTUSOXSLKTKJQ-UHFFFAOYSA-N	C23H34O4	63.69	HMDB_predicted	Calcitroic acid	MBLYZRMZFUWLOZ-WLWRUGSRSA-N	C23H34O4	57.9	HMDB_predicted	NA	NA	NA	NA	NA	NA	NA	NA	NA	NA	NA	NA	NA	NA	NA
781.4463__788.76	781.446	788.76	4.4592	2.1568	0.031721	1.4987	Digoxin	LTMHDMANZUZIPE-PUGKRICDSA-N	C41H64O14	17.21	HMDB_predicted	NA	NA	NA	NA	NA	NA	NA	NA	NA	NA	NA	NA	NA	NA	NA	NA	NA	NA	NA	NA
330.2025__559.1	330.202	559.1	3.6214	1.8565	0.00066279	3.1786	dihydrocapsaicin	XJQPQKLURWNAAH-UHFFFAOYSA-N	C18H29NO3	54.01	MSDIAL	NA	NA	NA	NA	NA	NA	NA	NA	NA	NA	NA	NA	NA	NA	NA	NA	NA	NA	NA	NA
611.3031__805.61	611.303	805.61	9.5268	3.252	0.00033075	3.4805	Dihydroergocristine mesylate	DEQITUUQPICUMR-UHFFFAOYSA-N	C35H41N5O5	15.08	MINEs	NA	NA	NA	NA	NA	NA	NA	NA	NA	NA	NA	NA	NA	NA	NA	NA	NA	NA	NA	NA
583.2792__1515.41	583.279	1515.41	646.08	9.3356	0.0013173	2.8803	Dihydroergotamine	LUZRJRNZXALNLM-UHFFFAOYSA-N	C33H37N5O5	43.27	MINEs	Dihydrostreptomycin	ASXBYYWOLISCLQ-UHFFFAOYSA-N	C21H41N7O12	30.71	MINEs	NA	NA	NA	NA	NA	NA	NA	NA	NA	NA	NA	NA	NA	NA	NA
485.2535__1248.59	485.253	1248.59	5279.5	12.366	7.9927e-05	4.0973	Dimerum acid	MKDKGLNKTMDNHY-UHFFFAOYSA-N	C22H36N4O8	15.24	HMDB_predicted	NA	NA	NA	NA	NA	NA	NA	NA	NA	NA	NA	NA	NA	NA	NA	NA	NA	NA	NA	NA
356.2794__1494.75	356.279	1494.75	6.6945	2.743	8.2078e-05	4.0858	Dimethylsphingosine	JKBAAUMLHIUPKO-UHFFFAOYSA-N	C20H37NO4	49.43	HMDB_predicted	NA	NA	NA	NA	NA	NA	NA	NA	NA	NA	NA	NA	NA	NA	NA	NA	NA	NA	NA	NA
453.261__1388.77	453.261	1388.77	0.00073779	-10.404	0.00022215	3.6534	Diphenoxylate	HYPPXZBJBPSRLK-UHFFFAOYSA-N	C30H32N2O2	21.84	HMDB_experimental	NA	NA	NA	NA	NA	NA	NA	NA	NA	NA	NA	NA	NA	NA	NA	NA	NA	NA	NA	NA
821.3852__720.98	821.385	720.98	3.3211	1.7316	0.070433	1.1522	Dipotassium Glycyrrhizinate	BIVBRWYINDPWKA-VLQRKCJKSA-L	C42H60K2O16	35.48	BMDMS	NA	NA	NA	NA	NA	NA	NA	NA	NA	NA	NA	NA	NA	NA	NA	NA	NA	NA	NA	NA
342.2389__713.66	342.239	713.66	47.848	5.5804	4.9126e-06	5.3087	Diprotin A	JNTMAZFVYNDPLB-UHFFFAOYSA-N	C17H31N3O4	77.37	HMDB_predicted	NA	NA	NA	NA	NA	NA	NA	NA	NA	NA	NA	NA	NA	NA	NA	NA	NA	NA	NA	NA
339.2319__1470.43	339.232	1470.43	7407.8	12.855	0.00055059	3.2592	Disopyramide	UVTNFZQICZKOEM-UHFFFAOYSA-N	C21H29N3O	35.93	MINEs	Pregnenolone	ORNBQBCIOKFOEO-QGVNFLHTSA-N	C21H32O2	21.51	MSDIAL	NA	NA	NA	NA	NA	NA	NA	NA	NA	NA	NA	NA	NA	NA	NA
131.0855__1211.73	131.085	1211.73	161.06	7.3314	0.00030492	3.5158	Divinylbenzene (m- and p- mixture)	MYRTYDVEIRVNKP-UHFFFAOYSA-N	C10H10	55.14	MassBank	1,2-Dihydronaphthalene	KEIFWROAQVVDBN-UHFFFAOYSA-N	C10H10	54.16	HMDB_predicted	NA	NA	NA	NA	NA	NA	NA	NA	NA	NA	NA	NA	NA	NA	NA
203.1393__307.19	203.139	307.19	105.78	6.7249	3.3143e-06	5.4796	DL-Alanyl-DL-leucine	RDIKFPRVLJLMER-UHFFFAOYSA-N	C9H18N2O3	79.48	HMDB_experimental	Leucylalanine	HSQGMTRYSIHDAC-BQBZGAKWSA-N	C9H18N2O3	77.27	HMDB_experimental	NA	NA	NA	NA	NA	NA	NA	NA	NA	NA	NA	NA	NA	NA	NA
374.2539__1305.82	374.254	1305.82	48.673	5.605	9.4011e-06	5.0268	Dodecanedioylcarnitine	VJPIDPQNAYWULC-INIZCTEOSA-N	C19H35NO6	42.45	HMDB_predicted	Curvacin A	LUEYTMPPCOCKBX-KWYHTCOPSA-N	C23H35NOS	15.35	HMDB_predicted	NA	NA	NA	NA	NA	NA	NA	NA	NA	NA	NA	NA	NA	NA	NA
511.3129__974.39	511.313	974.39	16.195	4.0175	6.6233e-05	4.1789	Dodecyl-beta-D-maltoside	NLEBIOOXCVAHBD-UHFFFAOYSA-N	C24H46O11	36.78	HMDB_predicted	NA	NA	NA	NA	NA	NA	NA	NA	NA	NA	NA	NA	NA	NA	NA	NA	NA	NA	NA	NA
261.2426__1493.17	261.243	1493.17	349.05	8.4473	3.2891e-06	5.4829	Dodecylglycerol	HISQRFFCSVGSGI-UHFFFAOYSA-N	C15H32O3	47.34	HMDB_predicted	3-Dodecyloxypropane-1,2-diol	GBXRUYNQDDTQQS-UHFFFAOYSA-N	C15H32O3	44.18	HMDB_predicted	NA	NA	NA	NA	NA	NA	NA	NA	NA	NA	NA	NA	NA	NA	NA
521.2819__203.85	521.282	203.85	382.85	8.5807	0.00027697	3.5576	Dolichyl diphosphate	MXGLYEVGJRXBTP-QOLULZROSA-N	(C5H8)nC20H38O7P2	41.92	HMDB_predicted	rac-4-Hydroxy-4-O-(beta-D-glucuronide)-all-trans-retinyl acetate	LFXATGINAILLFU-BSJULFBXSA-N	C28H40O9	17.47	HMDB_predicted	NA	NA	NA	NA	NA	NA	NA	NA	NA	NA	NA	NA	NA	NA	NA
380.2178__615.1	380.218	615.1	19.775	4.3056	0.0020767	2.6826	Donepezil	ADEBPBSSDYVVLD-UHFFFAOYSA-N	C24H29NO3	16.98	MoNA	NA	NA	NA	NA	NA	NA	NA	NA	NA	NA	NA	NA	NA	NA	NA	NA	NA	NA	NA	NA
528.3034__816.27	528.303	816.27	720.38	9.4926	9.1778e-09	8.0373	Doramapimod	MVCOAUNKQVWQHZ-UHFFFAOYSA-N	C31H37N5O3	17.68	HMDB_predicted	NA	NA	NA	NA	NA	NA	NA	NA	NA	NA	NA	NA	NA	NA	NA	NA	NA	NA	NA	NA
311.2191__1127.95	311.219	1127.95	3119.7	11.607	1.8995e-06	5.7214	D-Ribulose-1,5-bisphosphate	YAHZABJORDUQGO-UHFFFAOYSA-N	C5H12O11P2	52.15	MassBank	Spectral Match to trans-EKODE-(E)-Ib from NIST14	RCMABBHQYMBYKV-BUHFOSPRSA-N	C18H30O4	40.24	GNPS	Spectral Match to trans-EKODE-(E)-Ib from NIST14	RCMABBHQYMBYKV-UHFFFAOYSA-N	C18H30O4	39.83	GNPS	NA	NA	NA	NA	NA	NA	NA	NA	NA	NA
367.2265__1009.4	367.226	1009.4	144.37	7.1736	0.00084138	3.075	Drospirenone	METQSPRSQINEEU-HXCATZOESA-N	C24H30O3	85.53	MoNA	NA	NA	NA	NA	NA	NA	NA	NA	NA	NA	NA	NA	NA	NA	NA	NA	NA	NA	NA	NA
200.1283__914.39	200.128	914.39	63.29	5.9839	0.00095156	3.0216	Ecgonine methyl ester	QIQNNBXHAYSQRY-ABIFROTESA-N	C10H17NO3	43.07	HMDB_experimental	NA	NA	NA	NA	NA	NA	NA	NA	NA	NA	NA	NA	NA	NA	NA	NA	NA	NA	NA	NA
401.2665__1592.31	401.267	1592.31	22.615	4.4992	0.00030014	3.5227	Eicosa-5,8,11,14-tetraenoic acid 1,3-dihydroxypropan-2-yl ester	RCRCTBLIHCHWDZ-UHFFFAOYSA-N	C23H38O4	49.98	HMDB_predicted	Ajulemic acid	YCHYFHOSGQABSW-UHFFFAOYSA-N	C25H36O4	39.6	HMDB_predicted	NA	NA	NA	NA	NA	NA	NA	NA	NA	NA	NA	NA	NA	NA	NA
525.2459__1248.55	525.246	1248.55	9291	13.182	6.1425e-05	4.2117	Elgodipine	ZGRIPYHIFXGCHR-UHFFFAOYSA-N	C29H33FN2O6	9.1	HMDB_predicted	NA	NA	NA	NA	NA	NA	NA	NA	NA	NA	NA	NA	NA	NA	NA	NA	NA	NA	NA	NA
603.3502__614.03	603.35	614.03	228.11	7.8336	0.00043244	3.3641	Elsibucol	YHFUPQNXMNMQAK-UHFFFAOYSA-N	C35H54O4S2	38.02	HMDB_predicted	NA	NA	NA	NA	NA	NA	NA	NA	NA	NA	NA	NA	NA	NA	NA	NA	NA	NA	NA	NA
302.2075__600.82	302.207	600.82	18.076	4.176	2.8789e-05	4.5408	Emedastine	KBUZBQVCBVDWKX-UHFFFAOYSA-N	C17H26N4O	24.66	MINEs	(1R,9R,13R)-1,13-Dimethyl-10-[[(2R)-oxolan-2-yl]methyl]-10-azatricyclo[7.3.1.02,7]trideca-2(7),3,5-trien-4-ol	NLKLXMMOJZHSCB-UHFFFAOYSA-N	C19H27NO2	15.84	HMDB_predicted	NA	NA	NA	NA	NA	NA	NA	NA	NA	NA	NA	NA	NA	NA	NA
338.1962__1047.17	338.196	1047.17	4.2038	2.0717	0.0016663	2.7782	Epicainide	LMXFPUVUUSHCMM-UHFFFAOYSA-N	C21H26N2O2	28.5	MINEs	4-hydroxy-N-[2-[2-(1-methyl-2-piperidyl)ethyl]phenyl]benzamide	QMHJFCPHRGVEAF-UHFFFAOYSA-N	C21H26N2O2	27	MINEs	NA	NA	NA	NA	NA	NA	NA	NA	NA	NA	NA	NA	NA	NA	NA
286.1764__300.27	286.176	300.27	2.7795	1.4748	0.0010095	2.9959	EQUILIN	WKRLQDKEXYKHJB-HFTRVMKXSA-N	C18H20O2	28.05	MoNA	NA	NA	NA	NA	NA	NA	NA	NA	NA	NA	NA	NA	NA	NA	NA	NA	NA	NA	NA	NA
429.3435__991.36	429.344	991.36	38.041	5.2495	0.011192	1.9511	Ercalcitriol	ZGLHBRQAEXKACO-XJRQOBMKSA-N	C28H44O3	19	HMDB_predicted	NA	NA	NA	NA	NA	NA	NA	NA	NA	NA	NA	NA	NA	NA	NA	NA	NA	NA	NA	NA
447.2448__588.07	447.245	588.07	0.37764	-1.4049	7.3e-05	4.1367	Erdafitinib	OLAHOMJCDNXHFI-UHFFFAOYSA-N	C25H30N6O2	20.05	HMDB_predicted	CHOLIC ACID	BHQCQFFYRZLCQQ-OELDTZBJSA-N	C24H40O5	18.54	MoNA	NA	NA	NA	NA	NA	NA	NA	NA	NA	NA	NA	NA	NA	NA	NA
271.1329__1245.37	271.133	1245.37	70.388	6.1373	0.012096	1.9174	E-Resveratrol trimethyl ether; PlaSMA ID-1228	GDHNBPHYVRHYCC-UHFFFAOYSA-N	C17H18O3	67.64	MSDIAL	NA	NA	NA	NA	NA	NA	NA	NA	NA	NA	NA	NA	NA	NA	NA	NA	NA	NA	NA	NA
561.2973__1555.04	561.297	1555.04	6.1065	2.6103	3.5154e-05	4.454	Ergocornine	UJYGDMFEEDNVBF-UHFFFAOYSA-N	C31H39N5O5	49.05	MINEs	NA	NA	NA	NA	NA	NA	NA	NA	NA	NA	NA	NA	NA	NA	NA	NA	NA	NA	NA	NA
296.1859__909.43	296.186	909.43	605.27	9.2414	8.5917e-07	6.0659	ESMOLOL HYDROCHLORIDE	AQNDDEOPVVGCPG-UHFFFAOYSA-N	C16H25NO4	46.3	GNPS	NA	NA	NA	NA	NA	NA	NA	NA	NA	NA	NA	NA	NA	NA	NA	NA	NA	NA	NA	NA
419.2497__575.41	419.25	575.41	0.050294	-4.3135	0.00040673	3.3907	Ethamoxytriphetol	KDYQVUUCWUPJGE-UHFFFAOYSA-N	C27H33NO3	27.44	MINEs	NA	NA	NA	NA	NA	NA	NA	NA	NA	NA	NA	NA	NA	NA	NA	NA	NA	NA	NA	NA
396.2168__1155.07	396.217	1155.07	5.3679	2.4244	2.4927e-06	5.6033	Ethaverine	ZOWYFYXTIWQBEP-UHFFFAOYSA-N	C24H29NO4	57.55	HMDB_predicted	MLS001076321-01!	DKGZKTPJOSAWFA-UHFFFAOYSA-N	C23H26FN3O2	18.24	GNPS	NA	NA	NA	NA	NA	NA	NA	NA	NA	NA	NA	NA	NA	NA	NA
216.1598__792.86	216.16	792.86	5.1637	2.3684	6.6505e-08	7.1771	Ethyl butylacetylaminopropionate	VZRKEAFHFMSHCD-UHFFFAOYSA-N	C11H21NO3	57.14	HMDB_predicted	Hexaminolevulinate	RYQOILLJDKPETL-UHFFFAOYSA-N	C11H21NO3	54.22	HMDB_predicted	NA	NA	NA	NA	NA	NA	NA	NA	NA	NA	NA	NA	NA	NA	NA
355.2268__1550.97	355.227	1550.97	9.4591	3.2417	0.0015826	2.8006	Etretinate	HQMNCQVAMBCHCO-UHFFFAOYSA-N	C23H30O3	60.93	HMDB_predicted	Melengestrol	OKHAOBQKCCIRLO-UHFFFAOYSA-N	C23H30O3	57.7	HMDB_predicted	Levonorgestrel acetate	YDQDJLTYVZAOQX-UHFFFAOYSA-N	C23H30O3	57.51	HMDB_predicted	NA	NA	NA	NA	NA	NA	NA	NA	NA	NA
304.1504__270.25	304.15	270.25	3.0986	1.6316	0.00054318	3.2651	evodiamine	TXDUTHBFYKGSAH-UHFFFAOYSA-N	C19H17N3O	57.04	BMDMS	NA	NA	NA	NA	NA	NA	NA	NA	NA	NA	NA	NA	NA	NA	NA	NA	NA	NA	NA	NA
887.4658__824.79	887.466	824.79	2.8951	1.5336	0.00013571	3.8674	Examorelin	RVWNMGKSNGWLOL-UHFFFAOYSA-N	C47H58N12O6	50.28	HMDB_predicted	PIP(16:2(9Z,12Z)/16:0)	IQIUZAVCJONSBD-YZKKZSOASA-N	C41H76O16P2	40.43	HMDB_predicted	NA	NA	NA	NA	NA	NA	NA	NA	NA	NA	NA	NA	NA	NA	NA
292.2268__1005.77	292.227	1005.77	25.183	4.6544	0.011181	1.9515	Exaprolol	ABXHHEZNIJUQFM-UHFFFAOYSA-N	C18H29NO2	56.5	HMDB_predicted	Ketocaine	UXAWFWFJXIANHZ-UHFFFAOYSA-N	C18H29NO2	54.37	HMDB_predicted	Penbutolol	KQXKVJAGOJTNJS-HNNXBMFYSA-N	C18H29NO2	54.08	HMDB_predicted	NA	NA	NA	NA	NA	NA	NA	NA	NA	NA
468.3899__1588.68	468.39	1588.68	7.4057	2.8886	0.00251	2.6003	FA 15 (antioxidant)	UCQIYQJHXVLJTD-UHFFFAOYSA-N	C31H49NO2	16.73	HMDB_predicted	Lupeol acetate	ODSSDTBFHAYYMD-UHFFFAOYSA-N	C32H52O2	16.56	MINEs	NA	NA	NA	NA	NA	NA	NA	NA	NA	NA	NA	NA	NA	NA	NA
609.299__460.94	609.299	460.94	0.10146	-3.301	0.0093217	2.0305	Fangchinoline	IIQSJHUEZBTSAT-UHFFFAOYSA-N	C37H40N2O6	39.64	HMDB_predicted	BERBAMINE	DFOCUWZXJBAUSQ-UHFFFAOYSA-N	C37H40N2O6	39.58	HMDB_predicted	Oxyacanthine	HGNHIFJNOKGSKI-WDYNHAJCSA-N	C37H40N2O6	39.44	GNPS	NA	NA	NA	NA	NA	NA	NA	NA	NA	NA
316.2119__1140.61	316.212	1140.61	139.89	7.1282	5.1909e-06	5.2848	Fendiline	NMKSAYKQLCHXDK-UHFFFAOYSA-N	C23H25N	7.38	HMDB_predicted	MLS001076126-01!	NJXWZWXCHBNOOG-UHFFFAOYSA-N	C23H25ClN	6.99	GNPS	NA	NA	NA	NA	NA	NA	NA	NA	NA	NA	NA	NA	NA	NA	NA
423.2141__1263.8	423.214	1263.8	5.2335	2.3878	7.8855e-07	6.1032	Fludrocortisone	SYWHXTATXSMDSB-GSLJADNHSA-N	C23H31FO6	45.04	MassBank	Idanpramine	HVYGXNYMNHSBGD-UHFFFAOYSA-N	C24H29N3O4	44.8	MINEs	NA	NA	NA	NA	NA	NA	NA	NA	NA	NA	NA	NA	NA	NA	NA
422.2118__619.03	422.212	619.03	0.025543	-5.2909	7.7141e-05	4.1127	Fludrocortisone acetate	SYWHXTATXSMDSB-UHFFFAOYSA-N	C23H31O6F	32.77	MINEs	Spectral Match to Fenpyroximate from NIST14	YYJNOYZRYGDPNH-MFKUBSTISA-N	C24H27N3O4	17.17	GNPS	Fenpyroximate (Z,E)	YYJNOYZRYGDPNH-UHFFFAOYSA-N	C24H27N3O4	5.7	MoNA	NA	NA	NA	NA	NA	NA	NA	NA	NA	NA
365.2115__1417.04	365.212	1417.04	691.59	9.4338	2.2735e-06	5.6433	Flugestone	OFSXGKOMEGSTSE-UHFFFAOYSA-N	C21H29FO4	56.02	HMDB_predicted	NA	NA	NA	NA	NA	NA	NA	NA	NA	NA	NA	NA	NA	NA	NA	NA	NA	NA	NA	NA
475.2915__775.3	475.291	775.3	0.34605	-1.5309	0.0017521	2.7564	Fluocortolone caproate	WHZRCUIISKRTJL-UHFFFAOYSA-N	C28H39FO5	19.64	HMDB_predicted	NA	NA	NA	NA	NA	NA	NA	NA	NA	NA	NA	NA	NA	NA	NA	NA	NA	NA	NA	NA
217.1592__863.79	217.159	863.79	1147.9	10.165	0.00019687	3.7058	Furanodiene	VMDXHYHOJPKFEK-IAVOFVOCSA-N	C15H20O	60.39	HMDB_predicted	Isofuranodiene	VMDXHYHOJPKFEK-UHFFFAOYSA-N	C15H20O	56.25	HMDB_predicted	2-Hexyl-3-phenyl-2-propenal	GUUHFMWKWLOQMM-NTCAYCPXSA-N	C15H20O	56.18	HMDB_predicted	NA	NA	NA	NA	NA	NA	NA	NA	NA	NA
539.3329__940.49	539.333	940.49	5.9765	2.5793	0.00011946	3.9228	FUSIDIC ACID	IECPWNUMDGFDKC-MZJAQBGESA-N	C31H48O6	52.5	MoNA	NA	NA	NA	NA	NA	NA	NA	NA	NA	NA	NA	NA	NA	NA	NA	NA	NA	NA	NA	NA
322.1763__635.93	322.176	635.93	34.322	5.101	1.3802e-09	8.86	Gabexate	YKGYIDJEEQRWQH-UHFFFAOYSA-N	C16H23N3O4	56.23	HMDB_predicted	MLS001401400-01!	DNTNDFLIKUKKOC-UHFFFAOYSA-N	C17H27N3O7S	55.87	GNPS	NA	NA	NA	NA	NA	NA	NA	NA	NA	NA	NA	NA	NA	NA	NA
631.3236__1451.46	631.324	1451.46	0.186	-2.4266	0.0037986	2.4204	Gambogenic Acid	RCWNBHCZYXWDOV-UHFFFAOYSA-N	C38H46O8	44.84	HMDB_predicted	NA	NA	NA	NA	NA	NA	NA	NA	NA	NA	NA	NA	NA	NA	NA	NA	NA	NA	NA	NA
261.1447__205.75	261.145	205.75	34.513	5.1091	0.0026719	2.5732	gamma-Glutamylleucine	MYFMARDICOWMQP-YUMQZZPRSA-N	C11H20N2O5	78.46	MoNA	Isoleucyl-Glutamate	KTGFOCFYOZQVRJ-UHFFFAOYSA-N	C11H20N2O5	74.7	HMDB_predicted	Leucyl-Glutamate	NFNVDJGXRFEYTK-UHFFFAOYSA-N	C11H20N2O5	72.27	HMDB_predicted	Glutamylleucine	YBAFDPFAUTYYRW-YUMQZZPRSA-N	C11H20N2O5	70.7	HMDB_predicted	NA	NA	NA	NA	NA
279.1009__150.26	279.101	150.26	590.9	9.2068	0.00023782	3.6237	gamma-Glutamylmethionine	RQNSKRXMANOPQY-BQBZGAKWSA-N	C10H18N2O5S	61.27	MoNA	N-gamma-Glutamylcysteine ethyl ester	IVEKVTHFAJJKGA-UHFFFAOYSA-N	C10H18N2O5S	56.29	HMDB_predicted	NA	NA	NA	NA	NA	NA	NA	NA	NA	NA	NA	NA	NA	NA	NA
311.1234__282.81	311.123	282.81	5.0132	2.3257	0.03262	1.4865	gamma-Glutamyltyrosine	VVLXCWVSSLFQDS-QWRGUYRKSA-N	C14H18N2O6	67.8	MoNA	Glutamyltyrosine	YSWHPLCDIMUKFE-QWRGUYRKSA-N	C14H18N2O6	65.41	HMDB_predicted	NA	NA	NA	NA	NA	NA	NA	NA	NA	NA	NA	NA	NA	NA	NA
444.2747__1168.32	444.275	1168.32	11.439	3.5159	0.00025669	3.5906	GDP	QGWNDRXFNXRZMB-UHFFFAOYSA-N	C10H15N5O11P2	15.09	MassBank	Guanosine-5'-diphosphate sodium salt	QGWNDRXFNXRZMB-UUOKFMHZSA-N	C10H15N5O11P2	15.09	MoNA	NA	NA	NA	NA	NA	NA	NA	NA	NA	NA	NA	NA	NA	NA	NA
251.1642__1043.51	251.164	1043.51	409.81	8.6788	4.4717e-05	4.3495	Gemfibrozil	HEMJJKBWTPKOJG-UHFFFAOYSA-N	C15H22O3	48.55	HMDB_predicted	NA	NA	NA	NA	NA	NA	NA	NA	NA	NA	NA	NA	NA	NA	NA	NA	NA	NA	NA	NA
169.1223__1230.23	169.122	1230.23	0.43894	-1.1879	0.0094367	2.0252	Geranic acid	ZHYZQXUYZJNEHD-VQHVLOKHSA-N	C10H16O2	68.52	MoNA	(+/-)-2-Hydroxypiperitone	QSIMLPCPCXVYDD-UHFFFAOYSA-N	C10H16O2	65.47	HMDB_predicted	(3S)-3-hydroxycyclocitral	SWPMTVXRLXPNDP-MRVPVSSYSA-N	C10H16O2	63.15	HMDB_predicted	NA	NA	NA	NA	NA	NA	NA	NA	NA	NA
311.2002__1512.58	311.2	1512.58	879.47	9.7805	7.5404e-06	5.1226	Gestoden	SIGSPDASOTUPFS-XUDSTZEESA-N	C21H26O2	60.69	MoNA	NA	NA	NA	NA	NA	NA	NA	NA	NA	NA	NA	NA	NA	NA	NA	NA	NA	NA	NA	NA
639.4444__818.49	639.444	818.49	2.0329	1.0235	0.0085905	2.066	Ginsenoside F1	XNGXWSFSJIQMNC-FIYORUNESA-N	C36H62O9	46.98	MSDIAL	NA	NA	NA	NA	NA	NA	NA	NA	NA	NA	NA	NA	NA	NA	NA	NA	NA	NA	NA	NA
417.2456__245.96	417.246	245.96	35.394	5.1455	0.012017	1.9202	Glutamylleucylarginine	VSRCAOIHMGCIJK-UHFFFAOYSA-N	C17H32N6O6	59.46	HMDB_predicted	Spectral Match to Ramipril from NIST14	HDACQVRGBOVJII-JBDAPHQKSA-N	C23H32N2O5	49.03	GNPS	NA	NA	NA	NA	NA	NA	NA	NA	NA	NA	NA	NA	NA	NA	NA
247.1289__155.65	247.129	155.65	57.2	5.8379	0.00080215	3.0957	Glutamylvaline	SITLTJHOQZFJGG-XPUUQOCRSA-N	C10H18N2O5	68.07	HMDB_predicted	gamma-Glutamylvaline	AQAKHZVPOOGUCK-XPUUQOCRSA-N	C10H18N2O5	65.03	HMDB_predicted	Aspartyl-Leucine	ZVDPYSVOZFINEE-UHFFFAOYSA-N	C10H18N2O5	63.45	HMDB_predicted	NA	NA	NA	NA	NA	NA	NA	NA	NA	NA
350.1381__318.1	350.138	318.1	14.401	3.8481	0.011154	1.9526	Glutathione monoisopropyl ester	MVNCPACIPXNJIW-UHFFFAOYSA-N	C13H23N3O6S	58.79	HMDB_predicted	Fentrazamide	LLQPHQFNMLZJMP-UHFFFAOYSA-N	C16H20ClN5O2	58.33	HMDB_predicted	NA	NA	NA	NA	NA	NA	NA	NA	NA	NA	NA	NA	NA	NA	NA
173.1286__276.84	173.129	276.84	60.398	5.9164	0.0024823	2.6051	glycero-1P	AWUCVROLDVIAJX-UHFFFAOYSA-N	C3H9O6P	26.04	MassBank	rac-Glycerol 3-phosphoate disodium salt hexahydrate	AWUCVROLDVIAJX-GSVOUGTGSA-N	C3H9O6P	26.04	MoNA	NA	NA	NA	NA	NA	NA	NA	NA	NA	NA	NA	NA	NA	NA	NA
536.2355__541.39	536.236	541.39	2.4274	1.2794	0.01393	1.856	Gossypol	QBKSWRVVCFFDOT-UHFFFAOYSA-N	C30H30O8	2.04	MoNA	NA	NA	NA	NA	NA	NA	NA	NA	NA	NA	NA	NA	NA	NA	NA	NA	NA	NA	NA	NA
313.2013__877.35	313.201	877.35	321.88	8.3304	1.8084e-07	6.7427	Granisetron	MFWNKCLOYSRHCJ-AGUYFDCRSA-N	C18H24N4O	50.08	MoNA	Arteether	NLYNIRQVMRLPIQ-UHFFFAOYSA-N	C17H28O5	48.59	HMDB_predicted	NA	NA	NA	NA	NA	NA	NA	NA	NA	NA	NA	NA	NA	NA	NA
314.2073__543.25	314.207	543.25	10.104	3.3369	0.0010971	2.9598	GranisetronHCl	QYZRTBKYBJRGJB-PCMHIUKPSA-N	C18H24ClN4O	53.81	GNPS	(1R,9S,10R)-17-(Cyclopropylmethyl)-17-azatetracyclo[7.5.3.01,10.02,7]heptadeca-2(7),3,5-triene-4,10-diol	STBZIDOIKQNFCQ-UHFFFAOYSA-N	C20H27NO2	15.64	HMDB_predicted	NA	NA	NA	NA	NA	NA	NA	NA	NA	NA	NA	NA	NA	NA	NA
376.1542__486.75	376.154	486.75	19.344	4.2738	2.2858e-06	5.641	Haloperidol	LNEPOXFFQSENCJ-UHFFFAOYSA-N	C21H23ClFNO2	42.18	MoNA	8,13-dihydroxy-1-methyl-7-propan-2-yl-3,6,10,16-tetraoxaheptacyclo[11.7.0.02,4.02,9.05,7.09,11.014,18]icos-14(18)-en-17-one	OKRSVUYYCJPECG-UHFFFAOYSA-N	C20H24O7	36.48	MINEs	NA	NA	NA	NA	NA	NA	NA	NA	NA	NA	NA	NA	NA	NA	NA
313.1873__458.39	313.187	458.39	10.403	3.3789	0.0014849	2.8283	Heliotrine	LMFKRLGHEKVMNT-UHFFFAOYSA-N	C16H27NO5	36.32	MINEs	Praziquantel (Biltricide)	FSVJFNAIGNNGKK-UHFFFAOYSA-N	C19H24N2O2	14.59	GNPS	NA	NA	NA	NA	NA	NA	NA	NA	NA	NA	NA	NA	NA	NA	NA
303.1916__369.02	303.192	369.02	16.733	4.0646	0.0065242	2.1855	Hesperetin	AIONOLUJZLIMTK-AWEZNQCLSA-N	C16H14O6	55.94	VaniyaNP	NA	NA	NA	NA	NA	NA	NA	NA	NA	NA	NA	NA	NA	NA	NA	NA	NA	NA	NA	NA
252.1594__938.81	252.159	938.81	198.84	7.6355	8.4614e-07	6.0726	Hexazinone	CAWXEEYDBZRFPE-UHFFFAOYSA-N	C12H20N4O2	42.7	MINEs	3-(5,6-dihydrobenzo[b][1]benzazepin-11-yl)propylamine	XJWJQDZWUYUIEM-UHFFFAOYSA-N	C17H20N2	11.36	MINEs	NA	NA	NA	NA	NA	NA	NA	NA	NA	NA	NA	NA	NA	NA	NA
999.4707__1241.6	999.471	1241.6	5.7444	2.5222	4.4713e-06	5.3496	HGluValLeuPnsAspAlaGluPheOH	XZLFSKMZGRMIHM-UHFFFAOYSA-N	C47H66N8O16	44.84	HMDB_predicted	NA	NA	NA	NA	NA	NA	NA	NA	NA	NA	NA	NA	NA	NA	NA	NA	NA	NA	NA	NA
311.1465__1246.63	311.147	1246.63	0.15998	-2.644	0.012176	1.9145	HISTIDINE	HNDVDQJCIGZPNO-YFKPBYRVSA-N	C6H9N3O2	68.33	MoNA	N-(Dimethylamino)methylene-9-((2-hydroxy-1-(hydroxymethyl)ethoxy)methyl)guanine	GDQDKKCGUKUZBT-UHFFFAOYSA-N	C12H18N6O4	62.39	HMDB_predicted	NA	NA	NA	NA	NA	NA	NA	NA	NA	NA	NA	NA	NA	NA	NA
303.1447__137.77	303.145	137.77	148.27	7.2121	0.0014755	2.8311	Histidylphenylalanine	XMAUFHMAAVTODF-STQMWFEESA-N	C15H18N4O3	40.39	HMDB_predicted	Nicotianamine	KRGPXXHMOXVMMM-UHFFFAOYSA-N	C12H21N3O6	23.71	MINEs	NA	NA	NA	NA	NA	NA	NA	NA	NA	NA	NA	NA	NA	NA	NA
263.1641__806.44	263.164	806.44	13.548	3.76	0.0055896	2.2526	Homosalate	WSSJONWNBBTCMG-UHFFFAOYSA-N	C16H22O3	51.56	HMDB_predicted	NA	NA	NA	NA	NA	NA	NA	NA	NA	NA	NA	NA	NA	NA	NA	NA	NA	NA	NA	NA
362.2072__674.4	362.207	674.4	5.7973	2.5354	0.0082999	2.0809	Humulone	VMSLCPKYRPDHLN-UHFFFAOYSA-N	C21H30O5	34.49	MINEs	1,11-dihydroxy-17-(2-hydroxyacetyl)-10,13-dimethyl-1,2,6,7,8,9,11,12,14,15,16,17-dodecahydrocyclopenta[a]phenanthren-3-one	YAHNLJYKDPTSTN-UHFFFAOYSA-N	C21H30O5	33.92	MINEs	NA	NA	NA	NA	NA	NA	NA	NA	NA	NA	NA	NA	NA	NA	NA
969.5604__621.29	969.56	621.29	12.125	3.5999	7.6042e-05	4.1189	H-Val-pro-asn-leu-pro-gln-arg-phe-NH2	JFZCLMZUABKABL-UHFFFAOYSA-N	C45H72N14O10	51.52	HMDB_predicted	NA	NA	NA	NA	NA	NA	NA	NA	NA	NA	NA	NA	NA	NA	NA	NA	NA	NA	NA	NA
193.17__1202.11	193.17	1202.11	6.9817	2.8036	0.016561	1.7809	Hydroxypropylcellulose	RRHXDYJWVYFMKV-UHFFFAOYSA-N	C12H20N2	59.74	HMDB_predicted	Amiflamina	HFQMYSHATTXRTC-UHFFFAOYSA-N	C12H20N2	57.47	HMDB_predicted	NA	NA	NA	NA	NA	NA	NA	NA	NA	NA	NA	NA	NA	NA	NA
387.2238__515.3	387.224	515.3	0.40594	-1.3007	0.00012695	3.8964	Hydroxytamoxifen	TXUZVZSFRXZGTL-UHFFFAOYSA-N	C26H29NO2	22	MINEs	NA	NA	NA	NA	NA	NA	NA	NA	NA	NA	NA	NA	NA	NA	NA	NA	NA	NA	NA	NA
441.2037__1310.59	441.204	1310.59	5.3206	2.4116	2.0088e-07	6.6971	Ibrutinib	XYFPWWZEPKGCCK-UHFFFAOYSA-N	C25H24N6O2	57.96	HMDB_predicted	NA	NA	NA	NA	NA	NA	NA	NA	NA	NA	NA	NA	NA	NA	NA	NA	NA	NA	NA	NA
193.1225__1049.21	193.123	1049.21	148.42	7.2135	6.6975e-05	4.1741	Ibufenac	CYWFCPPBTWOZSF-UHFFFAOYSA-N	C12H16O2	61.97	HMDB_predicted	2-Isopropyl-5-methylphenol acetate	WFMIUXMJJBBOGJ-UHFFFAOYSA-N	C12H16O2	61.21	HMDB_predicted	NA	NA	NA	NA	NA	NA	NA	NA	NA	NA	NA	NA	NA	NA	NA
384.2486__935.33	384.249	935.33	0.10853	-3.2038	0.00015929	3.7978	Ibutilide	ALOBUEHUHMBRLE-UHFFFAOYSA-N	C20H36N2O3S	20.48	MINEs	N-(1-Adamantyl)-1-(5-fluoropentyl)-1H-indazole-3-carboxamide	UCMFSGVIEPXYIV-UHFFFAOYSA-N	C23H30FN3O	18.57	HMDB_predicted	NA	NA	NA	NA	NA	NA	NA	NA	NA	NA	NA	NA	NA	NA	NA
303.2105__1242.89	303.211	1242.89	5.9572	2.5746	6.5017e-05	4.187	IL-1R Antagonist	DAZSWUUAFHBCGE-UHFFFAOYSA-N	C18H26N2O2	27.11	HMDB_predicted	Gemcabene	SDMBRCRVFFHJKR-UHFFFAOYSA-N	C16H30O5	15.99	HMDB_predicted	NA	NA	NA	NA	NA	NA	NA	NA	NA	NA	NA	NA	NA	NA	NA
289.1545__475.06	289.154	475.06	0.28439	-1.814	0.00059372	3.2264	Imazamethabenz-methyl	FFCCBBNQPIMUJI-UHFFFAOYSA-N	C16H20N2O3	53.19	MoNA	NA	NA	NA	NA	NA	NA	NA	NA	NA	NA	NA	NA	NA	NA	NA	NA	NA	NA	NA	NA
320.1819__434.51	320.182	434.51	7.8121	2.9657	0.013406	1.8727	Imidafenacin	SQKXYSGRELMAAU-UHFFFAOYSA-N	C20H21N3O	16.97	HMDB_predicted	NA	NA	NA	NA	NA	NA	NA	NA	NA	NA	NA	NA	NA	NA	NA	NA	NA	NA	NA	NA
431.2502__498.37	431.25	498.37	14.38	3.846	3.4974e-06	5.4563	Indolapril	VXFJYXUZANRPDJ-UHFFFAOYSA-N	C24H34N2O5	8.55	HMDB_predicted	MLS001077323-01!51333-22-3	VOVIALXJUBGFJZ-KWVAZRHASA-N	C25H34O6	8	GNPS	NA	NA	NA	NA	NA	NA	NA	NA	NA	NA	NA	NA	NA	NA	NA
120.081__929.71	120.081	929.71	0.33448	-1.58	0.055277	1.2575	Indoline	LPAGFVYQRIESJQ-UHFFFAOYSA-N	C8H9N	80.51	MoNA	Isoindoline	GWVMLCQWXVFZCN-UHFFFAOYSA-N	C8H9N	77.13	HMDB_predicted	NA	NA	NA	NA	NA	NA	NA	NA	NA	NA	NA	NA	NA	NA	NA
586.3237__967.01	586.324	967.01	2.3838	1.2533	0.0034638	2.4604	Inuline	NNDHDYDFEDRMGH-UHFFFAOYSA-N	C32H46N2O8	48.37	MINEs	5-(N-Hexadecanoyl)aminofluorescin	NIOAQWNBYGPMHJ-UHFFFAOYSA-N	C36H43NO6	15.86	HMDB_predicted	NA	NA	NA	NA	NA	NA	NA	NA	NA	NA	NA	NA	NA	NA	NA
189.1636__1511.55	189.164	1511.55	177.72	7.4734	0.00014387	3.842	Irene	GICIECWTEWJCRE-UHFFFAOYSA-N	C14H20	69.66	HMDB_predicted	Congressane	ZICQBHNGXDOVJF-UHFFFAOYSA-N	C14H20	66.55	HMDB_predicted	NA	NA	NA	NA	NA	NA	NA	NA	NA	NA	NA	NA	NA	NA	NA
289.1433__1211.73	289.143	1211.73	470.08	8.8768	0.0010268	2.9885	Irtemazole	DCGOMTSIZLGUOK-UHFFFAOYSA-N	C18H16N4	34.76	HMDB_predicted	zinniol	DUMQPTRUYCCSEZ-UHFFFAOYSA-N	C15H22O4	25.59	MoNA	NA	NA	NA	NA	NA	NA	NA	NA	NA	NA	NA	NA	NA	NA	NA
401.2033__485.67	401.203	485.67	2.144	1.1003	0.039384	1.4047	Isofloxythepin	XDBMBHVYXPBOPL-UHFFFAOYSA-N	C23H29FN2OS	39.08	HMDB_predicted	schisandrin B	RTZKSTLPRTWFEV-UHFFFAOYSA-N	C23H28O6	27.84	MSDIAL	NA	NA	NA	NA	NA	NA	NA	NA	NA	NA	NA	NA	NA	NA	NA
132.102__838.65	132.102	838.65	0.36345	-1.4602	0.0005295	3.2761	ISOLEUCINE - 20.0 eV	AGPKZVBTJJNPAG-WHFBIAKZSA-N	C6H13NO2	83.34	GNPS	NORLEUCINE - 20.0 eV	LRQKBLKVPFOOQJ-YFKPBYRVSA-N	C6H13NO2	82.93	GNPS	LEUCINE - 20.00 eV	ROHFNLRQFUQHCH-YFKPBYRVSA-N	C6H13NO2	82.92	GNPS	NA	NA	NA	NA	NA	NA	NA	NA	NA	NA
295.1654__554.83	295.165	554.83	252.71	7.9813	0.00032073	3.4939	Isoleucyl-Tyrosine	MUFXDFWAJSPHIQ-UHFFFAOYSA-N	C15H22N2O4	54.62	HMDB_predicted	Leucyl-Tyrosine	LHSGPCFBGJHPCY-UHFFFAOYSA-N	C15H22N2O4	54.62	HMDB_predicted	Tyrosyl-Leucine	AUEJLPRZGVVDNU-UHFFFAOYSA-N	C15H22N2O4	53.7	HMDB_predicted	Tyrosyl-Isoleucine	QJKMCQRFHJRIPU-UHFFFAOYSA-N	C15H22N2O4	52.84	HMDB_predicted	NA	NA	NA	NA	NA
209.0924__307.86	209.092	307.86	0.27512	-1.8619	0.000341	3.4672	Kynurenine	YGPSJZOEDVAXAB-UHFFFAOYSA-N	C10H12N2O3	80.02	MoNA	Spectral Match to L-Kynurenine from NIST14	YGPSJZOEDVAXAB-QMMMGPOBSA-N	C10H12N2O3	79.93	GNPS	NA	NA	NA	NA	NA	NA	NA	NA	NA	NA	NA	NA	NA	NA	NA
241.2162__1377.73	241.216	1377.73	22.811	4.5116	0.00027397	3.5623	L-Dicysteine	LEVWYRKDKASIDU-UHFFFAOYSA-N	C6H12N2O4S2	17.26	MassBank	L-Cystine	LEVWYRKDKASIDU-IMJSIDKUSA-N	C6H12N2O4S2	17.26	MoNA	NA	NA	NA	NA	NA	NA	NA	NA	NA	NA	NA	NA	NA	NA	NA
471.238__1241.45	471.238	1241.45	2284.1	11.157	0.0030001	2.5229	Leoligin	ZODXGUUEHGOUMO-UHFFFAOYSA-N	C27H34O7	55.12	HMDB_predicted	NA	NA	NA	NA	NA	NA	NA	NA	NA	NA	NA	NA	NA	NA	NA	NA	NA	NA	NA	NA
541.3456__529.13	541.346	529.13	0.22838	-2.1305	0.00063303	3.1986	Leptomycin B	YACHGFWEQXFSBS-UHFFFAOYSA-N	C33H48O6	2.48	HMDB_predicted	NA	NA	NA	NA	NA	NA	NA	NA	NA	NA	NA	NA	NA	NA	NA	NA	NA	NA	NA	NA
132.1021__1661.85	132.102	1661.85	0.43042	-1.2162	0.012123	1.9164	Leucine - 30.00 eV	ROHFNLRQFUQHCH-YFKPBYRVSA-N	C6H13NO2	84.6	GNPS	NORLEUCINE - 20.0 eV	LRQKBLKVPFOOQJ-YFKPBYRVSA-N	C6H13NO2	84.04	GNPS	NA	NA	NA	NA	NA	NA	NA	NA	NA	NA	NA	NA	NA	NA	NA
203.1392__175.11	203.139	175.11	78.997	6.3037	0.011054	1.9565	Leucylalanine	HSQGMTRYSIHDAC-BQBZGAKWSA-N	C9H18N2O3	79.32	HMDB_experimental	DL-Alanyl-DL-leucine	RDIKFPRVLJLMER-UHFFFAOYSA-N	C9H18N2O3	78	HMDB_experimental	NA	NA	NA	NA	NA	NA	NA	NA	NA	NA	NA	NA	NA	NA	NA
246.145__181.63	246.145	181.63	443.06	8.7914	0.00029873	3.5247	Leucyl-Asparagine	MLTRLIITQPXHBJ-UHFFFAOYSA-N	C10H19N3O4	62.41	HMDB_predicted	Asparaginyl-Leucine	HXWUJJADFMXNKA-UHFFFAOYSA-N	C10H19N3O4	59.98	HMDB_predicted	Spectral Match to Ile-Asn from NIST14	HZYHBDVRCBDJJV-UHFFFAOYSA-N	C10H19N3O4	59.6	GNPS	NA	NA	NA	NA	NA	NA	NA	NA	NA	NA
260.1605__151.05	260.161	151.05	65.236	6.0276	0.0017013	2.7692	Leucyl-Glutamine	JYOAXOMPIXKMKK-UHFFFAOYSA-N	C11H21N3O4	70.4	HMDB_predicted	Glutaminylleucine	ARPVSMCNIDAQBO-YUMQZZPRSA-N	C11H21N3O4	58.91	HMDB_predicted	Glutaminylisoleucine	XITLYYAIPBBHPX-ZKWXMUAHSA-N	C11H21N3O4	56.15	HMDB_predicted	NA	NA	NA	NA	NA	NA	NA	NA	NA	NA
318.1814__668.59	318.181	668.59	14.048	3.8122	7.7518e-05	4.1106	Leucyl-Tryptophan	BQVUABVGYYSDCJ-UHFFFAOYSA-N	C17H23N3O3	51.25	HMDB_predicted	Isoleucyl-Tryptophan	BVRPESWOSNFUCJ-UHFFFAOYSA-N	C17H23N3O3	51.19	HMDB_predicted	Tryptophyl-Isoleucine	PITVQFJBUFDJDD-UHFFFAOYSA-N	C17H23N3O3	50.51	HMDB_predicted	Tryptophyl-Leucine	LYMVXFSTACVOLP-UHFFFAOYSA-N	C17H23N3O3	48.6	HMDB_predicted	NA	NA	NA	NA	NA
295.1651__547.11	295.165	547.11	45.697	5.514	4.4086e-05	4.3557	Leucyl-Tyrosine	LHSGPCFBGJHPCY-UHFFFAOYSA-N	C15H22N2O4	45.69	HMDB_predicted	Isoleucyl-Tyrosine	MUFXDFWAJSPHIQ-UHFFFAOYSA-N	C15H22N2O4	44.12	HMDB_predicted	Tyrosyl-Leucine	AUEJLPRZGVVDNU-UHFFFAOYSA-N	C15H22N2O4	42.25	HMDB_predicted	NA	NA	NA	NA	NA	NA	NA	NA	NA	NA
231.1707__465.24	231.171	465.24	177.92	7.4751	5.2568e-05	4.2793	Leucyl-Valine	MDSUKZSLOATHMH-UHFFFAOYSA-N	C11H22N2O3	82.49	HMDB_predicted	Isoleucyl-Valine	BCXBIONYYJCSDF-UHFFFAOYSA-N	C11H22N2O3	78.04	HMDB_predicted	Spectral Match to Val-Ile from NIST14	PNVLWFYAPWAQMU-CIUDSAMLSA-N	C11H22N2O3	76	GNPS	Valylleucine	XCTHZFGSVQBHBW-IUCAKERBSA-N	C11H22N2O3	74.44	HMDB_predicted	NA	NA	NA	NA	NA
440.2506__598.71	440.251	598.71	7.6781	2.9407	2.7212e-05	4.5652	Leukotriene E4	OTZRAYGBFWZKMX-FRFVZSDQSA-N	C23H37NO5S	29.28	HMDB_predicted	(5S,6R,7E,9E,11Z,14Z)-6-((R)-2-Amino-2-carboxyethylthio)-5-hydroxyicosa-7,9,11,14-tetraenoic acid	OTZRAYGBFWZKMX-UHFFFAOYSA-N	C23H37NO5S	25.41	HMDB_predicted	NA	NA	NA	NA	NA	NA	NA	NA	NA	NA	NA	NA	NA	NA	NA
427.3002__1585.21	427.3	1585.21	24.493	4.6143	0.0063296	2.1986	Leupeptin	GDBQQVLCIARPGH-UHFFFAOYSA-N	C20H38N6O4	40.61	HMDB_predicted	NA	NA	NA	NA	NA	NA	NA	NA	NA	NA	NA	NA	NA	NA	NA	NA	NA	NA	NA	NA
670.3633__930.69	670.363	930.69	2.0623	1.0443	0.0021955	2.6585	Leustroducsin B	ZYSAHMPRXHPPAK-UHFFFAOYSA-N	C34H56NO10P	14.64	HMDB_predicted	NA	NA	NA	NA	NA	NA	NA	NA	NA	NA	NA	NA	NA	NA	NA	NA	NA	NA	NA	NA
571.345__488.87	571.345	488.87	120.11	6.9082	3.742e-05	4.4269	Longicaudatine Y	WYTGDNHDOZPMIW-RCBQFDQVSA-N	C21H20N2O3	40.85	GNPS	NA	NA	NA	NA	NA	NA	NA	NA	NA	NA	NA	NA	NA	NA	NA	NA	NA	NA	NA	NA
629.365__767.07	629.365	767.07	2.0603	1.0429	0.071696	1.1445	Lopinavir	KJHKTHWMRKYKJE-SUGCFTRWSA-N	C37H48N4O5	28.25	MoNA	NA	NA	NA	NA	NA	NA	NA	NA	NA	NA	NA	NA	NA	NA	NA	NA	NA	NA	NA	NA
383.1533__157.59	383.153	157.59	7.2571	2.8594	5.2093e-09	8.2832	Loratadine	JCCNYMKQOSZNPW-UHFFFAOYSA-N	C22H23ClN2O2	65.78	GNPS	NA	NA	NA	NA	NA	NA	NA	NA	NA	NA	NA	NA	NA	NA	NA	NA	NA	NA	NA	NA
339.1205__1318.43	339.12	1318.43	0.41725	-1.261	0.0049331	2.3069	Loureirin B	ZPFRAPVRYLGYEC-UHFFFAOYSA-N	C18H20O5	57.31	BMDMS	NA	NA	NA	NA	NA	NA	NA	NA	NA	NA	NA	NA	NA	NA	NA	NA	NA	NA	NA	NA
422.2901__1257.62	422.29	1257.62	6.5917	2.7206	1.4753e-05	4.8311	Lovastatin	PCZOHLXUXFIOCF-BXMDZJJMSA-N	C24H36O5	78.12	GNPS	NA	NA	NA	NA	NA	NA	NA	NA	NA	NA	NA	NA	NA	NA	NA	NA	NA	NA	NA	NA
359.2288__320.26	359.229	320.26	22.444	4.4883	0.0043432	2.3622	Loxtidine	VTLNPNNUIJHJQB-UHFFFAOYSA-N	C19H29N5O2	24.29	MINEs	NA	NA	NA	NA	NA	NA	NA	NA	NA	NA	NA	NA	NA	NA	NA	NA	NA	NA	NA	NA
565.2607__535.62	565.261	535.62	0.18645	-2.4231	8.0936e-06	5.0919	L-Prolinamide, N-methyl-L-alanyl-(2S)-2-cyclohexylglycyl-N-(2-(2-oxazolyl)-4-phenyl-5-thiazolyl)-	HSHPBORBOJIXSQ-UHFFFAOYSA-N	C29H36N6O4S	50.31	HMDB_predicted	NA	NA	NA	NA	NA	NA	NA	NA	NA	NA	NA	NA	NA	NA	NA	NA	NA	NA	NA	NA
323.2006__1132.63	323.201	1132.63	5.7605	2.5262	1.8565e-05	4.7313	LSD	VAYOSLLFUXYJDT-UHFFFAOYSA-N	C20H25N3O	52.56	MINEs	NA	NA	NA	NA	NA	NA	NA	NA	NA	NA	NA	NA	NA	NA	NA	NA	NA	NA	NA	NA
391.2339__480.46	391.234	480.46	0.36201	-1.4659	0.0071472	2.1459	Lubiprostone	WGFOBBZOWHGYQH-DKYLXPRQSA-N	C20H32F2O5	20.79	HMDB_predicted	NA	NA	NA	NA	NA	NA	NA	NA	NA	NA	NA	NA	NA	NA	NA	NA	NA	NA	NA	NA
300.1807__955.85	300.181	955.85	17.067	4.0931	1.4386e-05	4.842	Lycopsamine	SFVVQRJOGUKCEG-ZGFBFQLVSA-N	C15H25NO5	42.87	MoNA	Intermedine	SFVVQRJOGUKCEG-OPQSFPLASA-N	C15H25NO5	42.81	MoNA	NA	NA	NA	NA	NA	NA	NA	NA	NA	NA	NA	NA	NA	NA	NA
629.4227__619.87	629.423	619.87	8.4695	3.0823	1.4022e-05	4.8532	Lysocellin	QYWGMFHIXAJJEG-UHFFFAOYSA-N	C34H60O10	33.1	HMDB_predicted	NA	NA	NA	NA	NA	NA	NA	NA	NA	NA	NA	NA	NA	NA	NA	NA	NA	NA	NA	NA
411.2526__1179.62	411.253	1179.62	6.8516	2.7764	0.0002171	3.6633	LysoPA(0:0/16:0)	LPQBQFLKBCPNAV-UHFFFAOYSA-N	C19H39O7P	49.18	HMDB_predicted	LysoPA(16:0/0:0)	YNDYKPRNFWPPFU-UHFFFAOYSA-N	C19H39O7P	45.37	HMDB_predicted	NA	NA	NA	NA	NA	NA	NA	NA	NA	NA	NA	NA	NA	NA	NA
440.2777__1361.42	440.278	1361.42	25143	14.618	4.2034e-05	4.3764	LysoPE(15:0/0:0)	FGHPDPYCRTXYNZ-LJQANCHMSA-N	C20H42NO7P	50.04	HMDB_predicted	Dodecanoyl-sn-glycero-3-phosphocholine	GLSCDHQUIDQFRP-UHFFFAOYSA-N	C20H42NO7P	41.37	HMDB_predicted	NA	NA	NA	NA	NA	NA	NA	NA	NA	NA	NA	NA	NA	NA	NA
294.1808__162.32	294.181	162.32	29.631	4.889	0.01483	1.8289	Lysylphenylalanine	QCZYYEFXOBKCNQ-STQMWFEESA-N	C15H23N3O3	63.87	HMDB_predicted	N-Acetyl-3-hydroxyprocainamide	REELIONXYPAEGO-UHFFFAOYSA-N	C15H23N3O3	49.14	HMDB_predicted	NA	NA	NA	NA	NA	NA	NA	NA	NA	NA	NA	NA	NA	NA	NA
332.218__687.06	332.218	687.06	57.575	5.8474	0.00012512	3.9027	Marimastat	OCSMOTCMPXTDND-OUAUKWLOSA-N	C15H29N3O5	58.64	HMDB_predicted	MLS001146922-01!Ipratropium bromide monohydrate	KEWHKYJURDBRMN-XFQAGIBXSA-M	C20H30BrNO4	24.6	GNPS	2H-1,2-Oxazin-3(4H)-one, 4-((3,5-bis(1,1-dimethylethyl)-4-hydroxyphenyl)methylene)dihydro-2-methyl-	BWRYNNCGEDOTRW-UHFFFAOYSA-N	C20H29NO3	18.88	HMDB_predicted	NA	NA	NA	NA	NA	NA	NA	NA	NA	NA
401.2325__1225.31	401.233	1225.31	7.3569	2.8791	0.00099384	3.0027	Marinobufagenin	JMNQTHQLNRILMH-UHFFFAOYSA-N	C24H32O5	60.18	HMDB_predicted	N-Acetylleucyl-leucyl-methioninal	RJWLAIMXRBDUMH-UHFFFAOYSA-N	C19H35N3O4S	43.77	MINEs	NA	NA	NA	NA	NA	NA	NA	NA	NA	NA	NA	NA	NA	NA	NA
350.2325__1472.45	350.233	1472.45	0.039099	-4.6767	0.020462	1.6891	Marrubiin	HQLLRHCTVDVUJB-OBHOOXMTSA-N	C20H28O4	53.23	MoNA	(S)-N1-((1H-Benzo[d]imidazol-2-yl)methyl)-N1-(5,6,7,8-tetrahydroquinolin-8-yl)butane-1,4-diamine	WVLHHLRVNDMIAR-UHFFFAOYSA-N	C21H27N5	43.07	HMDB_predicted	NA	NA	NA	NA	NA	NA	NA	NA	NA	NA	NA	NA	NA	NA	NA
376.1717__523.9	376.172	523.9	49.221	5.6212	3.076e-07	6.512	matairesinol	MATGKVZWFZHCLI-LSDHHAIUSA-N	C20H22O6	23.48	MoNA	Gatifloxacin	XUBOMFCQGDBHNK-UHFFFAOYSA-N	C19H22FN3O4	23.46	GNPS	NA	NA	NA	NA	NA	NA	NA	NA	NA	NA	NA	NA	NA	NA	NA
390.1873__472.65	390.187	472.65	43.425	5.4405	3.439e-05	4.4636	Meclozine	OCJYIGYOJCODJL-UHFFFAOYSA-N	C25H27N2Cl	44.01	MINEs	arctigenin	NQWVSMVXKMHKTF-JKSUJKDBSA-N	C21H24O6	25.84	MSDIAL	NA	NA	NA	NA	NA	NA	NA	NA	NA	NA	NA	NA	NA	NA	NA
385.237__1058.47	385.237	1058.47	1021.9	9.997	2.4121e-08	7.6176	Megestrol acetate	RQZAXGRLVPAYTJ-GQFGMJRRSA-N	C24H32O4	77.62	MoNA	NA	NA	NA	NA	NA	NA	NA	NA	NA	NA	NA	NA	NA	NA	NA	NA	NA	NA	NA	NA
445.3103__1714.4	445.31	1714.4	21.556	4.43	0.018147	1.7412	Menaquinone-4	DKHGMERMDICWDU-GHDNBGIDSA-N	C31H40O2	83.77	MoNA	NA	NA	NA	NA	NA	NA	NA	NA	NA	NA	NA	NA	NA	NA	NA	NA	NA	NA	NA	NA
461.3049__1379.57	461.305	1379.57	377.18	8.5591	0.0011287	2.9474	Menatetrenone Epoxide	TUZHANAISKEZFG-UHFFFAOYSA-N	C31H40O3	73.25	HMDB_predicted	NA	NA	NA	NA	NA	NA	NA	NA	NA	NA	NA	NA	NA	NA	NA	NA	NA	NA	NA	NA
380.1814__659.93	380.181	659.93	6.5528	2.7121	1.7166e-08	7.7653	Merafloxacin	BAYYCLWCHFVRLV-UHFFFAOYSA-N	C19H23F2N3O3	10.19	HMDB_predicted	Droperidol	RMEDXOLNCUSCGS-UHFFFAOYSA-N	C22H22FN3O2	9.24	HMDB_experimental	NA	NA	NA	NA	NA	NA	NA	NA	NA	NA	NA	NA	NA	NA	NA
523.3354__1472.73	523.335	1472.73	74.274	6.2148	0.0010116	2.995	Metabolite M6	MKMGKCALCCOODL-GVPWJHIJSA-N	C30H42N4O4	20.88	HMDB_predicted	NA	NA	NA	NA	NA	NA	NA	NA	NA	NA	NA	NA	NA	NA	NA	NA	NA	NA	NA	NA
301.1757__961.26	301.176	961.26	2.0407	1.029	0.07252	1.1395	Metaphit	FGSGBQAQSPSRJK-UHFFFAOYSA-N	C18H24N2S	29.14	HMDB_predicted	adrenosterone	RZRPTBIGEANTGU-IRIMSJTPSA-N	C19H24O3	21.29	MoNA	NA	NA	NA	NA	NA	NA	NA	NA	NA	NA	NA	NA	NA	NA	NA
251.106__169.3	251.106	169.3	9.8213	3.2959	1.0808e-09	8.9663	Methionyl-Threonine	KAKJTZWHIUWTTD-UHFFFAOYSA-N	C9H18N2O4S	54.87	HMDB_predicted	2-(2,4-Dimethylphenyl)indan-1,3-dione	JMYHHWKXFCFDSK-UHFFFAOYSA-N	C17H14O2	49.71	HMDB_predicted	NA	NA	NA	NA	NA	NA	NA	NA	NA	NA	NA	NA	NA	NA	NA
158.1177__567.48	158.118	567.48	20.473	4.3557	0.01043	1.9817	methyl 1-methylpiperidine-3-carboxylate	LLEOWWWENNCINW-UHFFFAOYSA-N	C8H15NO2	73.6	HMDB_predicted	Homostachydrine	XULZWQRXYTVUTE-ZETCQYMHSA-N	C8H15NO2	72.25	MoNA	1-Methyl-4-piperidyl acetate	RWPYOAUYOSFJQV-UHFFFAOYSA-N	C8H15NO2	70.73	HMDB_predicted	NA	NA	NA	NA	NA	NA	NA	NA	NA	NA
225.1485__1048.64	225.149	1048.64	212.02	7.728	3.5992e-05	4.4438	Methyl jasmonate	GEWDNTWNSAZUDX-WQMVXFAESA-N	C13H20O3	66.23	MoNA	Jasmonic acid methyl ester	GEWDNTWNSAZUDX-UHFFFAOYSA-N	C13H20O3	62.17	HMDB_predicted	Methyl epijasmonate	GEWDNTWNSAZUDX-KWKBKKAHSA-N	C13H20O3	62.17	HMDB_predicted	NA	NA	NA	NA	NA	NA	NA	NA	NA	NA
125.0963__1044.24	125.096	1044.24	9.7009	3.2781	0.0019508	2.7098	Methyl-1-cyclopenten-1-yl)-ethanone	HDURLXYBKGWETC-UHFFFAOYSA-N	C8H12O	69.04	HMDB_predicted	6-Methyl-3,5-heptadien-2-one	KSKXSFZGARKWOW-XQRVVYSFSA-N	C8H12O	68.17	HMDB_predicted	2-Butylfuran	NWZIYQNUCXUJJJ-UHFFFAOYSA-N	C8H12O	63.89	HMDB_predicted	NA	NA	NA	NA	NA	NA	NA	NA	NA	NA
682.3424__1097.1	682.342	1097.1	5.3714	2.4253	1.1645e-06	5.9339	Methyllycaconitine	XLTANAWLDBYGFU-UHFFFAOYSA-N	C37H50N2O10	30.9	MINEs	NA	NA	NA	NA	NA	NA	NA	NA	NA	NA	NA	NA	NA	NA	NA	NA	NA	NA	NA	NA
749.424__852.69	749.424	852.69	15.907	3.9916	0.016195	1.7906	Methylprednisolone	VHRSUDSXCMQTMA-PJHHCJLFSA-N	C22H30O5	37.52	GNPS	NA	NA	NA	NA	NA	NA	NA	NA	NA	NA	NA	NA	NA	NA	NA	NA	NA	NA	NA	NA
310.2013__1075.01	310.201	1075.01	6.0039	2.5859	0.00011945	3.9228	Metipranolol	BQIPXWYNLPYNHW-UHFFFAOYSA-N	C17H27NO4	53.01	HMDB_predicted	Nadolol	VWPOSFSPZNDTMJ-UCWKZMIHSA-N	C17H27NO4	52.75	MoNA	NA	NA	NA	NA	NA	NA	NA	NA	NA	NA	NA	NA	NA	NA	NA
381.2977__1811.35	381.298	1811.35	3.8844	1.9577	0.01003	1.9987	MG(20:3(5Z,8Z,11Z)/0:0/0:0)	NXOGCYSVLAIYAP-UXNAVHBBSA-N	C23H40O4	33.22	HMDB_predicted	MG(20:3(8Z,11Z,14Z)/0:0/0:0)	LERKRWCYZNDWFH-YYRPCZOWSA-N	C23H40O4	32.2	HMDB_predicted	2,3-dihydroxypropyl stearate	VBICKXHEKHSIBG-FQEVSTJZSA-N	C21H42O4	28.01	MSDIAL	NA	NA	NA	NA	NA	NA	NA	NA	NA	NA
316.187__567.01	316.187	567.01	35.795	5.1617	0.00053066	3.2752	Mitiglinide	WPGGHFDDFPHPOB-UHFFFAOYSA-N	C19H25NO3	15.7	HMDB_predicted	Dihydroethidium	XYJODUBPWNZLML-UHFFFAOYSA-N	C21H21N3	13.63	HMDB_predicted	NA	NA	NA	NA	NA	NA	NA	NA	NA	NA	NA	NA	NA	NA	NA
359.2622__1325.44	359.262	1325.44	40.342	5.3342	0.0038347	2.4163	MLS000069411-01!PREGNENOLONE ACETATE	CRRKVZVYZQXICQ-RJJCNJEVSA-N	C23H34O3	49.11	GNPS	NA	NA	NA	NA	NA	NA	NA	NA	NA	NA	NA	NA	NA	NA	NA	NA	NA	NA	NA	NA
362.1381__549.97	362.138	549.97	69.298	6.1147	4.9551e-05	4.3049	MLS000069729-01!603-50-9	KHOITXIGCFIULA-UHFFFAOYSA-N	C22H19NO4	56.84	GNPS	NA	NA	NA	NA	NA	NA	NA	NA	NA	NA	NA	NA	NA	NA	NA	NA	NA	NA	NA	NA
362.1558__207.08	362.156	207.08	27.208	4.766	0.0028509	2.545	MLS001074203-01!	GSDSWSVVBLHKDQ-UHFFFAOYSA-N	C18H20FN3O4	40.32	GNPS	MLS001165709-01!LEVOFLOXACIN	GSDSWSVVBLHKDQ-JTQLQIEISA-N	C18H20FN3O4	25.54	GNPS	NA	NA	NA	NA	NA	NA	NA	NA	NA	NA	NA	NA	NA	NA	NA
211.1694__1363.83	211.169	1363.83	5.0436	2.3344	0.00046939	3.3285	MLS001076123-01!	UUVWYPNAQBNQJQ-UHFFFAOYSA-N	C9H18N6	31.04	GNPS	NA	NA	NA	NA	NA	NA	NA	NA	NA	NA	NA	NA	NA	NA	NA	NA	NA	NA	NA	NA
348.2535__1377.84	348.253	1377.84	12.453	3.6385	0.00016624	3.7793	MLS001076268-01!	UKLQXHUGTKWPSR-UHFFFAOYSA-M	C21H34BrNO3	49.43	GNPS	NA	NA	NA	NA	NA	NA	NA	NA	NA	NA	NA	NA	NA	NA	NA	NA	NA	NA	NA	NA
241.1799__1054.2	241.18	1054.2	18.482	4.208	0.00015765	3.8023	MLS001148181-01!Pheniramine maleate salt	SSOXZAQUVINQSA-BTJKTKAUSA-N	C20H24N2O4	17.77	GNPS	Spectral Match to Pheniramine from NIST14	IJHNSHDBIRRJRN-UHFFFAOYSA-N	C16H20N2	16.76	GNPS	NA	NA	NA	NA	NA	NA	NA	NA	NA	NA	NA	NA	NA	NA	NA
354.202__321.36	354.202	321.36	12.852	3.684	0.022001	1.6576	MLS001148441-01!	XEDCWWFPZMHXCM-UHFFFAOYSA-M	C22H28BrNO3	13.48	GNPS	NA	NA	NA	NA	NA	NA	NA	NA	NA	NA	NA	NA	NA	NA	NA	NA	NA	NA	NA	NA
359.1921__468.25	359.192	468.25	0.32147	-1.6373	0.0065754	2.1821	MLS001304073-01!Prednisone53-03-2	XOFYZVNMUHMLCC-ZPOLXVRWSA-N	C21H26O5	11.22	GNPS	Itopride	QQQIECGTIMUVDS-UHFFFAOYSA-N	C20H26N2O4	7	MSDIAL	NA	NA	NA	NA	NA	NA	NA	NA	NA	NA	NA	NA	NA	NA	NA
406.2087__587.89	406.209	587.89	8.1507	3.0269	0.00080954	3.0918	MLS001401449-01!Nifekalant hydrochloride	YPVGGQKNWAKOPX-UHFFFAOYSA-N	C19H27ClN5O5	22.19	GNPS	Lincomycin	OJMMVQQUTAEWLP-UHFFFAOYSA-N	C18H34N2O6S	2.95	MINEs	MLS001332630-01!Clomiphene citrate salt43054-45-1	PYTMYKVIJXPNBD-OQKDUQJOSA-N	C32H36ClNO8	1.34	GNPS	NA	NA	NA	NA	NA	NA	NA	NA	NA	NA
330.2278__1203.87	330.228	1203.87	188.08	7.5552	7.0845e-06	5.1497	MLS002153874-01!Prenylamine lactate69-43-2	QPOFIDVRLWJICD-UHFFFAOYSA-N	C27H33NO3	37.28	GNPS	NA	NA	NA	NA	NA	NA	NA	NA	NA	NA	NA	NA	NA	NA	NA	NA	NA	NA	NA	NA
439.1882__1263.37	439.188	1263.37	5.1578	2.3667	1.0731e-07	6.9694	MMV688327	BTTNOGHPGJANSW-IBGZPJMESA-N	C22H23FN6O3	57.2	MSDIAL	Suxibuzone	ONWXNHPOAGOMTG-UHFFFAOYSA-N	C24H26N2O6	54.17	HMDB_predicted	NA	NA	NA	NA	NA	NA	NA	NA	NA	NA	NA	NA	NA	NA	NA
408.3219__1268.22	408.322	1268.22	17.988	4.1689	0.00011263	3.9483	MMV688990	PQLXHQMOHUQAKB-UHFFFAOYSA-N	C21H46NO4P	40.31	MoNA	NA	NA	NA	NA	NA	NA	NA	NA	NA	NA	NA	NA	NA	NA	NA	NA	NA	NA	NA	NA
274.1647__1015.69	274.165	1015.69	4.1433	2.0508	0.0003181	3.4974	Mopidralazine	JBVCSNJKVNKDHK-UHFFFAOYSA-N	C14H19N5O	22.17	HMDB_predicted	Allyxycarb	FBEHFRAORPEGFH-UHFFFAOYSA-N	C16H22N2O2	2.28	MINEs	NA	NA	NA	NA	NA	NA	NA	NA	NA	NA	NA	NA	NA	NA	NA
479.2503__555.01	479.25	555.01	9.1683	3.1967	0.00094861	3.0229	Mosapramine	PXUIZULXJVRBPC-UHFFFAOYSA-N	C28H35ClN4O	4.4	HMDB_predicted	NA	NA	NA	NA	NA	NA	NA	NA	NA	NA	NA	NA	NA	NA	NA	NA	NA	NA	NA	NA
402.2847__1469.6	402.285	1469.6	13440	13.714	5.3573e-05	4.2711	Myriocin	ZZIKIHCNFWXKDY-GNTQXERDSA-N	C21H39NO6	62.24	MSDIAL	NA	NA	NA	NA	NA	NA	NA	NA	NA	NA	NA	NA	NA	NA	NA	NA	NA	NA	NA	NA
372.3109__1626.44	372.311	1626.44	70.53	6.1402	1.0901e-05	4.9625	Myristoylcarnitine - eV	PSHXNVGSVNEJBD-LJQANCHMSA-O	C21H42NO4	55.61	GNPS	2-Linoleoyl Glycerol	IEPGNWMPIFDNSD-UHFFFAOYSA-N	C21H38O4	52.07	HMDB_predicted	NA	NA	NA	NA	NA	NA	NA	NA	NA	NA	NA	NA	NA	NA	NA
669.3608__930.41	669.361	930.41	2.1079	1.0758	0.0032202	2.4921	Myrtucommulone A	BIHONVMOJSPPFL-UHFFFAOYSA-N	C38H52O10	41.39	HMDB_predicted	NA	NA	NA	NA	NA	NA	NA	NA	NA	NA	NA	NA	NA	NA	NA	NA	NA	NA	NA	NA
157.1336__176.88	157.134	176.88	1360.2	10.41	2.884e-05	4.54	N-(3-(Dimethylamino)propyl)acrylamide	ADTJPOBHAXXXFS-UHFFFAOYSA-N	C8H16N2O	63.67	HMDB_predicted	Buformin	XSEUMFJMFFMCIU-UHFFFAOYSA-N	C6H15N5	41.33	MINEs	NA	NA	NA	NA	NA	NA	NA	NA	NA	NA	NA	NA	NA	NA	NA
297.1919__540.54	297.192	540.54	7.5781	2.9218	0.013313	1.8757	N-(3-Oxododecanoyl)homoserine lactone	PHSRRHGYXQCRPU-UHFFFAOYSA-N	C16H27NO4	14.96	MINEs	2-hydroxyimipramine	ROTCPJFWLNDKHU-UHFFFAOYSA-N	C19H24N2O	9.06	HMDB_predicted	NA	NA	NA	NA	NA	NA	NA	NA	NA	NA	NA	NA	NA	NA	NA
358.2336__774.14	358.234	774.14	40.874	5.3531	0.00032449	3.4888	N-(8-Amino-1-carboxyoctyl)-alanyl-proline	BVFMABDUHNUCMQ-UHFFFAOYSA-N	C17H31N3O5	45.43	HMDB_predicted	Oxybutynin	XIQVNETUBQGFHX-UHFFFAOYSA-N	C22H31NO3	6.94	MoNA	NA	NA	NA	NA	NA	NA	NA	NA	NA	NA	NA	NA	NA	NA	NA
315.1917__1038.85	315.192	1038.85	3.9619	1.9862	0.091585	1.0382	N-(N-(3-Carboxyoxirane-2-carbonyl)leucyl)isoamylamine	SCMSYZJDIQPSDI-UHFFFAOYSA-N	C15H26N2O5	62.85	HMDB_predicted	Pergolide	YEHCICAEULNIGD-MZMPZRCHSA-N	C19H26N2S	59.52	MoNA	NA	NA	NA	NA	NA	NA	NA	NA	NA	NA	NA	NA	NA	NA	NA
629.3508__476.69	629.351	476.69	3.8075	1.9288	0.015735	1.8031	N-(N-(N-((Hexahydro-1H-azepin-1-yl)carbonyl)-L-leucyl)-D-tryptophyl)-D-tryptophan	ZBJNAHVLKNFOPP-UHFFFAOYSA-N	C35H44N6O5	22.61	HMDB_predicted	NA	NA	NA	NA	NA	NA	NA	NA	NA	NA	NA	NA	NA	NA	NA	NA	NA	NA	NA	NA
151.0867__833.52	151.087	833.52	14.094	3.817	0.0059835	2.223	N,N-Dimethyl-4-nitrosoaniline	CMEWLCATCRTSGF-UHFFFAOYSA-N	C8H10N2O	60.53	MassBank	NA	NA	NA	NA	NA	NA	NA	NA	NA	NA	NA	NA	NA	NA	NA	NA	NA	NA	NA	NA
289.1759__209.08	289.176	209.08	12.573	3.6522	0.0075034	2.1247	N,N-dimethylcarbamic acid (3,4,8b-trimethyl-2,3a-dihydro-1H-pyrrol[2,3-b]indol-7-yl) ester	IUHMWLMDASQDJQ-UHFFFAOYSA-N	C16H23N3O2	23.08	MINEs	Estriol	PROQIPRRNZUXQM-ZXXIGWHRSA-N	C18H24O3	20.06	MSDIAL	NA	NA	NA	NA	NA	NA	NA	NA	NA	NA	NA	NA	NA	NA	NA
137.1076__792.01	137.108	792.01	5.4917	2.4573	0.00047609	3.3223	N,N-Dimethyl-p-phenylenediamine	BZORFPDSXLZWJF-UHFFFAOYSA-N	C8H12N2	73.41	HMDB_predicted	Betahistine	UUQMNUMQCIQDMZ-UHFFFAOYSA-N	C8H12N2	59.68	HMDB_predicted	NA	NA	NA	NA	NA	NA	NA	NA	NA	NA	NA	NA	NA	NA	NA
620.2772__509.95	620.277	509.95	2.0041	1.003	0.001943	2.7115	N-[(2S)-3-[4-[2-(5-Methyl-2-phenyl-1,3-oxazol-4-yl)ethoxy]phenyl]-2-[[(Z)-4-oxo-4-[4-(trifluoromethyl)phenyl]but-2-en-2-yl]amino]propyl]propanamide	TYEFSRMOUXWTDN-UHFFFAOYSA-N	C35H36F3N3O4	16.55	HMDB_predicted	NA	NA	NA	NA	NA	NA	NA	NA	NA	NA	NA	NA	NA	NA	NA	NA	NA	NA	NA	NA
653.3772__1180.39	653.377	1180.39	7.9866	2.9976	0.00083645	3.0776	n-[2(r)-Hydroxy-1(s)-indanyl]-2(r)-phenylmethyl-4(s)-hydroxy-5-[4-[2-benzofuranylmethyl]-2(s)-[tert-butylaminocarbonyl]-piperazinyl]-pentaneamide	AOMZDQMIOCTPQP-UHFFFAOYSA-N	C39H48N4O5	20.06	HMDB_predicted	NA	NA	NA	NA	NA	NA	NA	NA	NA	NA	NA	NA	NA	NA	NA	NA	NA	NA	NA	NA
574.2901__744.65	574.29	744.65	0.027314	-5.1942	2.3065e-05	4.6371	N-{(2R)-2-Hydroxy-2-[(8S,11S)-8-isopropyl-6,9-dioxo-2-oxa-7,10-diazabicyclo[11.2.2]heptadeca-1(15),13,16-trien-11-YL]ethyl}-N-isopentylbenzenesulfonamide	WRUVOSYKHXGAQN-UHFFFAOYSA-N	C30H43N3O6S	30.55	HMDB_predicted	NA	NA	NA	NA	NA	NA	NA	NA	NA	NA	NA	NA	NA	NA	NA	NA	NA	NA	NA	NA
267.2109__1587.6	267.211	1587.6	203.61	7.6697	0.00040971	3.3875	N1-ACETYLSPERMINE	GUNURVWAJRRUAV-UHFFFAOYSA-N	C12H28N4O	14.5	MoNA	NA	NA	NA	NA	NA	NA	NA	NA	NA	NA	NA	NA	NA	NA	NA	NA	NA	NA	NA	NA
81.3774__1188.71	81.3774	1188.71	5.729	2.5183	8.1223e-07	6.0903	NA	NA	NA	NA	NA	NA	NA	NA	NA	NA	NA	NA	NA	NA	NA	NA	NA	NA	NA	NA	NA	NA	NA	NA	NA
82.1559__1220.66	82.1559	1220.66	431.74	8.754	4.3189e-05	4.3646	NA	NA	NA	NA	NA	NA	NA	NA	NA	NA	NA	NA	NA	NA	NA	NA	NA	NA	NA	NA	NA	NA	NA	NA	NA
82.156__1176.87	82.156	1176.87	5.0916	2.3481	9.2296e-09	8.0348	NA	NA	NA	NA	NA	NA	NA	NA	NA	NA	NA	NA	NA	NA	NA	NA	NA	NA	NA	NA	NA	NA	NA	NA	NA
82.2117__1219	82.2117	1219	6.6296	2.7289	0.00071163	3.1477	NA	NA	NA	NA	NA	NA	NA	NA	NA	NA	NA	NA	NA	NA	NA	NA	NA	NA	NA	NA	NA	NA	NA	NA	NA
82.9625__1220.51	82.9625	1220.51	6.3517	2.6671	8.5741e-05	4.0668	NA	NA	NA	NA	NA	NA	NA	NA	NA	NA	NA	NA	NA	NA	NA	NA	NA	NA	NA	NA	NA	NA	NA	NA	NA
82.9626__1260.26	82.9626	1260.26	6.1111	2.6114	1.1798e-05	4.9282	NA	NA	NA	NA	NA	NA	NA	NA	NA	NA	NA	NA	NA	NA	NA	NA	NA	NA	NA	NA	NA	NA	NA	NA	NA
83.7411__1243.17	83.7411	1243.17	5.4847	2.4554	9.232e-06	5.0347	NA	NA	NA	NA	NA	NA	NA	NA	NA	NA	NA	NA	NA	NA	NA	NA	NA	NA	NA	NA	NA	NA	NA	NA	NA
85.608__879.96	85.608	879.96	0.027526	-5.1831	1.1473e-05	4.9403	NA	NA	NA	NA	NA	NA	NA	NA	NA	NA	NA	NA	NA	NA	NA	NA	NA	NA	NA	NA	NA	NA	NA	NA	NA
86.0607__904.23	86.0607	904.23	28.091	4.812	0.00029506	3.5301	NA	NA	NA	NA	NA	NA	NA	NA	NA	NA	NA	NA	NA	NA	NA	NA	NA	NA	NA	NA	NA	NA	NA	NA	NA
86.0967__619.38	86.0967	619.38	3.83	1.9373	2.1266e-05	4.6723	NA	NA	NA	NA	NA	NA	NA	NA	NA	NA	NA	NA	NA	NA	NA	NA	NA	NA	NA	NA	NA	NA	NA	NA	NA
86.0968__465.66	86.0968	465.66	10.002	3.3222	0.025629	1.5913	NA	NA	NA	NA	NA	NA	NA	NA	NA	NA	NA	NA	NA	NA	NA	NA	NA	NA	NA	NA	NA	NA	NA	NA	NA
86.0968__508.24	86.0968	508.24	3.2462	1.6988	0.0034717	2.4595	NA	NA	NA	NA	NA	NA	NA	NA	NA	NA	NA	NA	NA	NA	NA	NA	NA	NA	NA	NA	NA	NA	NA	NA	NA
86.0968__589.78	86.0968	589.78	5.8969	2.56	0.00048215	3.3168	NA	NA	NA	NA	NA	NA	NA	NA	NA	NA	NA	NA	NA	NA	NA	NA	NA	NA	NA	NA	NA	NA	NA	NA	NA
86.0969__522.83	86.0969	522.83	8.8898	3.1522	0.012978	1.8868	NA	NA	NA	NA	NA	NA	NA	NA	NA	NA	NA	NA	NA	NA	NA	NA	NA	NA	NA	NA	NA	NA	NA	NA	NA
86.097__1661.55	86.097	1661.55	0.27398	-1.8679	0.011802	1.928	NA	NA	NA	NA	NA	NA	NA	NA	NA	NA	NA	NA	NA	NA	NA	NA	NA	NA	NA	NA	NA	NA	NA	NA	NA
89.06__1445.31	89.06	1445.31	1186	10.212	0.00037541	3.4255	NA	NA	NA	NA	NA	NA	NA	NA	NA	NA	NA	NA	NA	NA	NA	NA	NA	NA	NA	NA	NA	NA	NA	NA	NA
89.0604__270.12	89.0604	270.12	11.134	3.4769	8.07e-05	4.0931	NA	NA	NA	NA	NA	NA	NA	NA	NA	NA	NA	NA	NA	NA	NA	NA	NA	NA	NA	NA	NA	NA	NA	NA	NA
89.0604__304.09	89.0604	304.09	9.3255	3.2212	0.00024806	3.6055	NA	NA	NA	NA	NA	NA	NA	NA	NA	NA	NA	NA	NA	NA	NA	NA	NA	NA	NA	NA	NA	NA	NA	NA	NA
98.83__840.39	98.83	840.39	65.307	6.0292	7.3131e-07	6.1359	NA	NA	NA	NA	NA	NA	NA	NA	NA	NA	NA	NA	NA	NA	NA	NA	NA	NA	NA	NA	NA	NA	NA	NA	NA
98.9847__1332.39	98.9847	1332.39	4.8096	2.2659	2.3129e-05	4.6358	NA	NA	NA	NA	NA	NA	NA	NA	NA	NA	NA	NA	NA	NA	NA	NA	NA	NA	NA	NA	NA	NA	NA	NA	NA
105.0519__1128.62	105.052	1128.62	0.0011133	-9.811	1.0123e-06	5.9947	NA	NA	NA	NA	NA	NA	NA	NA	NA	NA	NA	NA	NA	NA	NA	NA	NA	NA	NA	NA	NA	NA	NA	NA	NA
106.0738__304.13	106.074	304.13	0.031572	-4.9852	2.1336e-05	4.6709	NA	NA	NA	NA	NA	NA	NA	NA	NA	NA	NA	NA	NA	NA	NA	NA	NA	NA	NA	NA	NA	NA	NA	NA	NA
110.5146__1606.07	110.515	1606.07	5.1934	2.3767	3.1431e-07	6.5026	NA	NA	NA	NA	NA	NA	NA	NA	NA	NA	NA	NA	NA	NA	NA	NA	NA	NA	NA	NA	NA	NA	NA	NA	NA
111.0921__181.11	111.092	181.11	8.8373	3.1436	0.027084	1.5673	NA	NA	NA	NA	NA	NA	NA	NA	NA	NA	NA	NA	NA	NA	NA	NA	NA	NA	NA	NA	NA	NA	NA	NA	NA
112.0717__1635.28	112.072	1635.28	19757	14.27	4.5092e-05	4.3459	NA	NA	NA	NA	NA	NA	NA	NA	NA	NA	NA	NA	NA	NA	NA	NA	NA	NA	NA	NA	NA	NA	NA	NA	NA
113.6291__1683.7	113.629	1683.7	199.63	7.6412	6.5911e-05	4.181	NA	NA	NA	NA	NA	NA	NA	NA	NA	NA	NA	NA	NA	NA	NA	NA	NA	NA	NA	NA	NA	NA	NA	NA	NA
113.6291__1704.02	113.629	1704.02	1543.5	10.592	0.00019953	3.7	NA	NA	NA	NA	NA	NA	NA	NA	NA	NA	NA	NA	NA	NA	NA	NA	NA	NA	NA	NA	NA	NA	NA	NA	NA
113.7406__1683.79	113.741	1683.79	163.13	7.3499	0.0018933	2.7228	NA	NA	NA	NA	NA	NA	NA	NA	NA	NA	NA	NA	NA	NA	NA	NA	NA	NA	NA	NA	NA	NA	NA	NA	NA
113.7963__1703.51	113.796	1703.51	17.179	4.1026	0.0032253	2.4914	NA	NA	NA	NA	NA	NA	NA	NA	NA	NA	NA	NA	NA	NA	NA	NA	NA	NA	NA	NA	NA	NA	NA	NA	NA
115.1864__1734.06	115.186	1734.06	234.13	7.8712	0.00037358	3.4276	NA	NA	NA	NA	NA	NA	NA	NA	NA	NA	NA	NA	NA	NA	NA	NA	NA	NA	NA	NA	NA	NA	NA	NA	NA
115.1865__1811.47	115.186	1811.47	2565.6	11.325	0.00011037	3.9571	NA	NA	NA	NA	NA	NA	NA	NA	NA	NA	NA	NA	NA	NA	NA	NA	NA	NA	NA	NA	NA	NA	NA	NA	NA
115.2978__1725.17	115.298	1725.17	146.04	7.1902	0.00098963	3.0045	NA	NA	NA	NA	NA	NA	NA	NA	NA	NA	NA	NA	NA	NA	NA	NA	NA	NA	NA	NA	NA	NA	NA	NA	NA
115.298__1748.66	115.298	1748.66	1072	10.066	0.0026466	2.5773	NA	NA	NA	NA	NA	NA	NA	NA	NA	NA	NA	NA	NA	NA	NA	NA	NA	NA	NA	NA	NA	NA	NA	NA	NA
115.9486__1105.5	115.949	1105.5	5.0651	2.3406	8.7582e-09	8.0576	NA	NA	NA	NA	NA	NA	NA	NA	NA	NA	NA	NA	NA	NA	NA	NA	NA	NA	NA	NA	NA	NA	NA	NA	NA
116.071__580.66	116.071	580.66	12.468	3.6401	9.1554e-05	4.0383	NA	NA	NA	NA	NA	NA	NA	NA	NA	NA	NA	NA	NA	NA	NA	NA	NA	NA	NA	NA	NA	NA	NA	NA	NA
116.7438__1765.74	116.744	1765.74	5.0563	2.3381	4.0808e-09	8.3893	NA	NA	NA	NA	NA	NA	NA	NA	NA	NA	NA	NA	NA	NA	NA	NA	NA	NA	NA	NA	NA	NA	NA	NA	NA
116.7438__1824.19	116.744	1824.19	7.4555	2.8983	0.00050577	3.2961	NA	NA	NA	NA	NA	NA	NA	NA	NA	NA	NA	NA	NA	NA	NA	NA	NA	NA	NA	NA	NA	NA	NA	NA	NA
117.0551__210.15	117.055	210.15	26.412	4.7231	0.0057366	2.2413	NA	NA	NA	NA	NA	NA	NA	NA	NA	NA	NA	NA	NA	NA	NA	NA	NA	NA	NA	NA	NA	NA	NA	NA	NA
117.5059__1148.14	117.506	1148.14	5.1754	2.3717	7.4029e-08	7.1306	NA	NA	NA	NA	NA	NA	NA	NA	NA	NA	NA	NA	NA	NA	NA	NA	NA	NA	NA	NA	NA	NA	NA	NA	NA
118.0866__1715.26	118.087	1715.26	0.14863	-2.7502	0.00011111	3.9543	NA	NA	NA	NA	NA	NA	NA	NA	NA	NA	NA	NA	NA	NA	NA	NA	NA	NA	NA	NA	NA	NA	NA	NA	NA
120.0446__732.33	120.045	732.33	0.0011006	-9.8275	0.00051327	3.2897	NA	NA	NA	NA	NA	NA	NA	NA	NA	NA	NA	NA	NA	NA	NA	NA	NA	NA	NA	NA	NA	NA	NA	NA	NA
120.0655__1138.67	120.066	1138.67	0.055298	-4.1766	6.6644e-05	4.1762	NA	NA	NA	NA	NA	NA	NA	NA	NA	NA	NA	NA	NA	NA	NA	NA	NA	NA	NA	NA	NA	NA	NA	NA	NA
120.0659__1026.66	120.066	1026.66	31.181	4.9626	5.3863e-06	5.2687	NA	NA	NA	NA	NA	NA	NA	NA	NA	NA	NA	NA	NA	NA	NA	NA	NA	NA	NA	NA	NA	NA	NA	NA	NA
120.081__873.83	120.081	873.83	0.065084	-3.9415	0.052826	1.2772	NA	NA	NA	NA	NA	NA	NA	NA	NA	NA	NA	NA	NA	NA	NA	NA	NA	NA	NA	NA	NA	NA	NA	NA	NA
121.1013__1244.55	121.101	1244.55	4.9403	2.3046	0.0044363	2.353	NA	NA	NA	NA	NA	NA	NA	NA	NA	NA	NA	NA	NA	NA	NA	NA	NA	NA	NA	NA	NA	NA	NA	NA	NA
121.1016__882.13	121.102	882.13	62.684	5.97	2.1512e-06	5.6673	NA	NA	NA	NA	NA	NA	NA	NA	NA	NA	NA	NA	NA	NA	NA	NA	NA	NA	NA	NA	NA	NA	NA	NA	NA
122.2847__804.03	122.285	804.03	35.96	5.1683	3.6204e-06	5.4412	NA	NA	NA	NA	NA	NA	NA	NA	NA	NA	NA	NA	NA	NA	NA	NA	NA	NA	NA	NA	NA	NA	NA	NA	NA
125.0963__1118.87	125.096	1118.87	10.484	3.3901	0.00022454	3.6487	NA	NA	NA	NA	NA	NA	NA	NA	NA	NA	NA	NA	NA	NA	NA	NA	NA	NA	NA	NA	NA	NA	NA	NA	NA
128.0622__1211.51	128.062	1211.51	13.976	3.8049	0.061282	1.2127	NA	NA	NA	NA	NA	NA	NA	NA	NA	NA	NA	NA	NA	NA	NA	NA	NA	NA	NA	NA	NA	NA	NA	NA	NA
128.0622__1305.12	128.062	1305.12	1410.9	10.462	0.00021777	3.662	NA	NA	NA	NA	NA	NA	NA	NA	NA	NA	NA	NA	NA	NA	NA	NA	NA	NA	NA	NA	NA	NA	NA	NA	NA
129.0699__1244.39	129.07	1244.39	167.89	7.3913	6.1157e-05	4.2136	NA	NA	NA	NA	NA	NA	NA	NA	NA	NA	NA	NA	NA	NA	NA	NA	NA	NA	NA	NA	NA	NA	NA	NA	NA
129.0699__1515.28	129.07	1515.28	87.942	6.4585	2.2806e-06	5.642	NA	NA	NA	NA	NA	NA	NA	NA	NA	NA	NA	NA	NA	NA	NA	NA	NA	NA	NA	NA	NA	NA	NA	NA	NA
131.0855__1511.49	131.085	1511.49	11.156	3.4797	0.0034257	2.4653	NA	NA	NA	NA	NA	NA	NA	NA	NA	NA	NA	NA	NA	NA	NA	NA	NA	NA	NA	NA	NA	NA	NA	NA	NA
131.118__138.11	131.118	138.11	98.741	6.6256	0.00097327	3.0118	NA	NA	NA	NA	NA	NA	NA	NA	NA	NA	NA	NA	NA	NA	NA	NA	NA	NA	NA	NA	NA	NA	NA	NA	NA
132.0528__397.69	132.053	397.69	0.05412	-4.2077	0.081407	1.0893	NA	NA	NA	NA	NA	NA	NA	NA	NA	NA	NA	NA	NA	NA	NA	NA	NA	NA	NA	NA	NA	NA	NA	NA	NA
132.0531__384.86	132.053	384.86	0.062063	-4.0101	0.025526	1.593	NA	NA	NA	NA	NA	NA	NA	NA	NA	NA	NA	NA	NA	NA	NA	NA	NA	NA	NA	NA	NA	NA	NA	NA	NA
133.0607__208.63	133.061	208.63	21.373	4.4177	0.019037	1.7204	NA	NA	NA	NA	NA	NA	NA	NA	NA	NA	NA	NA	NA	NA	NA	NA	NA	NA	NA	NA	NA	NA	NA	NA	NA
133.1012__1513.63	133.101	1513.63	28.039	4.8094	0.0010965	2.96	NA	NA	NA	NA	NA	NA	NA	NA	NA	NA	NA	NA	NA	NA	NA	NA	NA	NA	NA	NA	NA	NA	NA	NA	NA
134.0273__308.42	134.027	308.42	24.881	4.637	2.0565e-06	5.6869	NA	NA	NA	NA	NA	NA	NA	NA	NA	NA	NA	NA	NA	NA	NA	NA	NA	NA	NA	NA	NA	NA	NA	NA	NA
135.0918__586.88	135.092	586.88	25.312	4.6617	0.001362	2.8658	NA	NA	NA	NA	NA	NA	NA	NA	NA	NA	NA	NA	NA	NA	NA	NA	NA	NA	NA	NA	NA	NA	NA	NA	NA
135.0919__602.83	135.092	602.83	12.809	3.6791	3.7716e-05	4.4235	NA	NA	NA	NA	NA	NA	NA	NA	NA	NA	NA	NA	NA	NA	NA	NA	NA	NA	NA	NA	NA	NA	NA	NA	NA
136.0755__561.28	136.076	561.28	12.872	3.6862	0.0013977	2.8546	NA	NA	NA	NA	NA	NA	NA	NA	NA	NA	NA	NA	NA	NA	NA	NA	NA	NA	NA	NA	NA	NA	NA	NA	NA
137.1075__603.78	137.107	603.78	54.74	5.7745	0.0017354	2.7606	NA	NA	NA	NA	NA	NA	NA	NA	NA	NA	NA	NA	NA	NA	NA	NA	NA	NA	NA	NA	NA	NA	NA	NA	NA
139.1231__224.48	139.123	224.48	14.838	3.8912	0.056128	1.2508	NA	NA	NA	NA	NA	NA	NA	NA	NA	NA	NA	NA	NA	NA	NA	NA	NA	NA	NA	NA	NA	NA	NA	NA	NA
140.1071__226.37	140.107	226.37	468.21	8.871	0.00051665	3.2868	NA	NA	NA	NA	NA	NA	NA	NA	NA	NA	NA	NA	NA	NA	NA	NA	NA	NA	NA	NA	NA	NA	NA	NA	NA
141.0158__209.03	141.016	209.03	0.40929	-1.2888	0.0076751	2.1149	NA	NA	NA	NA	NA	NA	NA	NA	NA	NA	NA	NA	NA	NA	NA	NA	NA	NA	NA	NA	NA	NA	NA	NA	NA
141.0698__1511.82	141.07	1511.82	14.931	3.9002	9.8385e-05	4.0071	NA	NA	NA	NA	NA	NA	NA	NA	NA	NA	NA	NA	NA	NA	NA	NA	NA	NA	NA	NA	NA	NA	NA	NA	NA
141.1022__145.4	141.102	145.4	36.871	5.2044	0.023076	1.6368	NA	NA	NA	NA	NA	NA	NA	NA	NA	NA	NA	NA	NA	NA	NA	NA	NA	NA	NA	NA	NA	NA	NA	NA	NA
143.0855__1512.91	143.085	1512.91	6.8489	2.7759	0.0033906	2.4697	NA	NA	NA	NA	NA	NA	NA	NA	NA	NA	NA	NA	NA	NA	NA	NA	NA	NA	NA	NA	NA	NA	NA	NA	NA
143.118__287.75	143.118	287.75	11.084	3.4705	0.018994	1.7214	NA	NA	NA	NA	NA	NA	NA	NA	NA	NA	NA	NA	NA	NA	NA	NA	NA	NA	NA	NA	NA	NA	NA	NA	NA
144.0656__466.08	144.066	466.08	0.26633	-1.9087	0.016835	1.7738	NA	NA	NA	NA	NA	NA	NA	NA	NA	NA	NA	NA	NA	NA	NA	NA	NA	NA	NA	NA	NA	NA	NA	NA	NA
144.0809__1120.17	144.081	1120.17	0.014783	-6.0799	0.0001934	3.7135	NA	NA	NA	NA	NA	NA	NA	NA	NA	NA	NA	NA	NA	NA	NA	NA	NA	NA	NA	NA	NA	NA	NA	NA	NA
144.1382__1044.92	144.138	1044.92	0.010908	-6.5185	1.8037e-05	4.7438	NA	NA	NA	NA	NA	NA	NA	NA	NA	NA	NA	NA	NA	NA	NA	NA	NA	NA	NA	NA	NA	NA	NA	NA	NA
144.9822__1659.03	144.982	1659.03	0.40609	-1.3001	0.00068866	3.162	NA	NA	NA	NA	NA	NA	NA	NA	NA	NA	NA	NA	NA	NA	NA	NA	NA	NA	NA	NA	NA	NA	NA	NA	NA
145.0841__524.8	145.084	524.8	0.026532	-5.2361	0.00042181	3.3749	NA	NA	NA	NA	NA	NA	NA	NA	NA	NA	NA	NA	NA	NA	NA	NA	NA	NA	NA	NA	NA	NA	NA	NA	NA
145.1012__1556.35	145.101	1556.35	76.502	6.2574	0.00083883	3.0763	NA	NA	NA	NA	NA	NA	NA	NA	NA	NA	NA	NA	NA	NA	NA	NA	NA	NA	NA	NA	NA	NA	NA	NA	NA
149.1324__1513.24	149.132	1513.24	5.4356	2.4424	0.043854	1.358	NA	NA	NA	NA	NA	NA	NA	NA	NA	NA	NA	NA	NA	NA	NA	NA	NA	NA	NA	NA	NA	NA	NA	NA	NA
149.1326__936.41	149.133	936.41	20.017	4.3232	1.3416e-06	5.8724	NA	NA	NA	NA	NA	NA	NA	NA	NA	NA	NA	NA	NA	NA	NA	NA	NA	NA	NA	NA	NA	NA	NA	NA	NA
151.0868__499.47	151.087	499.47	2.545	1.3477	0.0011757	2.9297	NA	NA	NA	NA	NA	NA	NA	NA	NA	NA	NA	NA	NA	NA	NA	NA	NA	NA	NA	NA	NA	NA	NA	NA	NA
151.1228__160.76	151.123	160.76	9.7079	3.2792	0.026357	1.5791	NA	NA	NA	NA	NA	NA	NA	NA	NA	NA	NA	NA	NA	NA	NA	NA	NA	NA	NA	NA	NA	NA	NA	NA	NA
151.123__737.72	151.123	737.72	26.195	4.7112	0.013934	1.8559	NA	NA	NA	NA	NA	NA	NA	NA	NA	NA	NA	NA	NA	NA	NA	NA	NA	NA	NA	NA	NA	NA	NA	NA	NA
153.1024__585.99	153.102	585.99	6.835	2.7729	0.00070598	3.1512	NA	NA	NA	NA	NA	NA	NA	NA	NA	NA	NA	NA	NA	NA	NA	NA	NA	NA	NA	NA	NA	NA	NA	NA	NA
156.0768__156.65	156.077	156.65	4.042	2.0151	0.090211	1.0447	NA	NA	NA	NA	NA	NA	NA	NA	NA	NA	NA	NA	NA	NA	NA	NA	NA	NA	NA	NA	NA	NA	NA	NA	NA
157.0473__212.56	157.047	212.56	240	7.9069	0.037696	1.4237	NA	NA	NA	NA	NA	NA	NA	NA	NA	NA	NA	NA	NA	NA	NA	NA	NA	NA	NA	NA	NA	NA	NA	NA	NA
157.0969__131.43	157.097	131.43	10.421	3.3815	0.028077	1.5516	NA	NA	NA	NA	NA	NA	NA	NA	NA	NA	NA	NA	NA	NA	NA	NA	NA	NA	NA	NA	NA	NA	NA	NA	NA
157.1338__225.29	157.134	225.29	79.805	6.3184	0.0052417	2.2805	NA	NA	NA	NA	NA	NA	NA	NA	NA	NA	NA	NA	NA	NA	NA	NA	NA	NA	NA	NA	NA	NA	NA	NA	NA
161.0961__1246.62	161.096	1246.62	0.38558	-1.3749	0.001029	2.9876	NA	NA	NA	NA	NA	NA	NA	NA	NA	NA	NA	NA	NA	NA	NA	NA	NA	NA	NA	NA	NA	NA	NA	NA	NA
161.1074__523.9	161.107	523.9	0.045693	-4.4519	1.5178e-05	4.8188	NA	NA	NA	NA	NA	NA	NA	NA	NA	NA	NA	NA	NA	NA	NA	NA	NA	NA	NA	NA	NA	NA	NA	NA	NA
161.1323__1513.08	161.132	1513.08	44.041	5.4608	0.00084026	3.0756	NA	NA	NA	NA	NA	NA	NA	NA	NA	NA	NA	NA	NA	NA	NA	NA	NA	NA	NA	NA	NA	NA	NA	NA	NA
164.0934__292.33	164.093	292.33	0.12254	-3.0286	0.00011109	3.9543	NA	NA	NA	NA	NA	NA	NA	NA	NA	NA	NA	NA	NA	NA	NA	NA	NA	NA	NA	NA	NA	NA	NA	NA	NA
166.0613__283.67	166.061	283.67	22.936	4.5195	0.028436	1.5461	NA	NA	NA	NA	NA	NA	NA	NA	NA	NA	NA	NA	NA	NA	NA	NA	NA	NA	NA	NA	NA	NA	NA	NA	NA
166.0613__295.48	166.061	295.48	23.607	4.5611	0.012418	1.906	NA	NA	NA	NA	NA	NA	NA	NA	NA	NA	NA	NA	NA	NA	NA	NA	NA	NA	NA	NA	NA	NA	NA	NA	NA
167.0815__614.89	167.082	614.89	0.39244	-1.3494	0.027996	1.5529	NA	NA	NA	NA	NA	NA	NA	NA	NA	NA	NA	NA	NA	NA	NA	NA	NA	NA	NA	NA	NA	NA	NA	NA	NA
167.0854__1244.7	167.085	1244.7	6.3042	2.6563	0.00010459	3.9805	NA	NA	NA	NA	NA	NA	NA	NA	NA	NA	NA	NA	NA	NA	NA	NA	NA	NA	NA	NA	NA	NA	NA	NA	NA
167.0999__275.64	167.1	275.64	172.84	7.4333	0.00099731	3.0012	NA	NA	NA	NA	NA	NA	NA	NA	NA	NA	NA	NA	NA	NA	NA	NA	NA	NA	NA	NA	NA	NA	NA	NA	NA
167.1179__691.95	167.118	691.95	6.7464	2.7541	0.0066364	2.1781	NA	NA	NA	NA	NA	NA	NA	NA	NA	NA	NA	NA	NA	NA	NA	NA	NA	NA	NA	NA	NA	NA	NA	NA	NA
167.118__579.59	167.118	579.59	69.93	6.1278	0.00054373	3.2646	NA	NA	NA	NA	NA	NA	NA	NA	NA	NA	NA	NA	NA	NA	NA	NA	NA	NA	NA	NA	NA	NA	NA	NA	NA
168.102__285.8	168.102	285.8	42.249	5.4009	0.00060143	3.2208	NA	NA	NA	NA	NA	NA	NA	NA	NA	NA	NA	NA	NA	NA	NA	NA	NA	NA	NA	NA	NA	NA	NA	NA	NA
169.1587__1161.24	169.159	1161.24	0.011856	-6.3982	2.07e-05	4.684	NA	NA	NA	NA	NA	NA	NA	NA	NA	NA	NA	NA	NA	NA	NA	NA	NA	NA	NA	NA	NA	NA	NA	NA	NA
169.1587__1291.26	169.159	1291.26	3.5943	1.8457	0.0011725	2.9309	NA	NA	NA	NA	NA	NA	NA	NA	NA	NA	NA	NA	NA	NA	NA	NA	NA	NA	NA	NA	NA	NA	NA	NA	NA
171.1129__488.87	171.113	488.87	3.2853	1.716	0.0060122	2.221	NA	NA	NA	NA	NA	NA	NA	NA	NA	NA	NA	NA	NA	NA	NA	NA	NA	NA	NA	NA	NA	NA	NA	NA	NA
172.0969__148.21	172.097	148.21	27.194	4.7652	0.060923	1.2152	NA	NA	NA	NA	NA	NA	NA	NA	NA	NA	NA	NA	NA	NA	NA	NA	NA	NA	NA	NA	NA	NA	NA	NA	NA
175.0865__353.64	175.087	353.64	19.459	4.2824	0.005231	2.2814	NA	NA	NA	NA	NA	NA	NA	NA	NA	NA	NA	NA	NA	NA	NA	NA	NA	NA	NA	NA	NA	NA	NA	NA	NA
175.1076__131.14	175.108	131.14	11.153	3.4794	0.026289	1.5802	NA	NA	NA	NA	NA	NA	NA	NA	NA	NA	NA	NA	NA	NA	NA	NA	NA	NA	NA	NA	NA	NA	NA	NA	NA
175.1119__1048.76	175.112	1048.76	68.465	6.0973	0.00088929	3.051	NA	NA	NA	NA	NA	NA	NA	NA	NA	NA	NA	NA	NA	NA	NA	NA	NA	NA	NA	NA	NA	NA	NA	NA	NA
177.091__1511.84	177.091	1511.84	8.5903	3.1027	0.0057545	2.24	NA	NA	NA	NA	NA	NA	NA	NA	NA	NA	NA	NA	NA	NA	NA	NA	NA	NA	NA	NA	NA	NA	NA	NA	NA
180.0883__293.83	180.088	293.83	0.019059	-5.7134	0.00020814	3.6816	NA	NA	NA	NA	NA	NA	NA	NA	NA	NA	NA	NA	NA	NA	NA	NA	NA	NA	NA	NA	NA	NA	NA	NA	NA
180.1364__324.11	180.136	324.11	186.23	7.5409	0.0014502	2.8386	NA	NA	NA	NA	NA	NA	NA	NA	NA	NA	NA	NA	NA	NA	NA	NA	NA	NA	NA	NA	NA	NA	NA	NA	NA
181.1338__789.42	181.134	789.42	21.046	4.3954	0.0083022	2.0808	NA	NA	NA	NA	NA	NA	NA	NA	NA	NA	NA	NA	NA	NA	NA	NA	NA	NA	NA	NA	NA	NA	NA	NA	NA
181.1587__1228.74	181.159	1228.74	14.681	3.8759	8.2581e-05	4.0831	NA	NA	NA	NA	NA	NA	NA	NA	NA	NA	NA	NA	NA	NA	NA	NA	NA	NA	NA	NA	NA	NA	NA	NA	NA
182.0307__313.79	182.031	313.79	300.99	8.2336	0.01187	1.9256	NA	NA	NA	NA	NA	NA	NA	NA	NA	NA	NA	NA	NA	NA	NA	NA	NA	NA	NA	NA	NA	NA	NA	NA	NA
184.0973__882.18	184.097	882.18	0.13276	-2.9131	0.0076244	2.1178	NA	NA	NA	NA	NA	NA	NA	NA	NA	NA	NA	NA	NA	NA	NA	NA	NA	NA	NA	NA	NA	NA	NA	NA	NA
184.1123__296.45	184.112	296.45	22.241	4.4751	0.051854	1.2852	NA	NA	NA	NA	NA	NA	NA	NA	NA	NA	NA	NA	NA	NA	NA	NA	NA	NA	NA	NA	NA	NA	NA	NA	NA
184.6138__288.29	184.614	288.29	46.06	5.5254	0.035889	1.445	NA	NA	NA	NA	NA	NA	NA	NA	NA	NA	NA	NA	NA	NA	NA	NA	NA	NA	NA	NA	NA	NA	NA	NA	NA
184.6139__298.58	184.614	298.58	21.544	4.4292	3.755e-05	4.4254	NA	NA	NA	NA	NA	NA	NA	NA	NA	NA	NA	NA	NA	NA	NA	NA	NA	NA	NA	NA	NA	NA	NA	NA	NA
184.6184__516.37	184.618	516.37	8.7097	3.1226	5.5541e-05	4.2554	NA	NA	NA	NA	NA	NA	NA	NA	NA	NA	NA	NA	NA	NA	NA	NA	NA	NA	NA	NA	NA	NA	NA	NA	NA
185.1284__586.55	185.128	586.55	2.7459	1.4573	0.03822	1.4177	NA	NA	NA	NA	NA	NA	NA	NA	NA	NA	NA	NA	NA	NA	NA	NA	NA	NA	NA	NA	NA	NA	NA	NA	NA
185.1649__465.35	185.165	465.35	105.05	6.7149	0.0029868	2.5248	NA	NA	NA	NA	NA	NA	NA	NA	NA	NA	NA	NA	NA	NA	NA	NA	NA	NA	NA	NA	NA	NA	NA	NA	NA
185.165__581.08	185.165	581.08	6.1317	2.6163	1.3354e-06	5.8744	NA	NA	NA	NA	NA	NA	NA	NA	NA	NA	NA	NA	NA	NA	NA	NA	NA	NA	NA	NA	NA	NA	NA	NA	NA
186.1108__1084.09	186.111	1084.09	0.00019039	-12.359	0.00039539	3.403	NA	NA	NA	NA	NA	NA	NA	NA	NA	NA	NA	NA	NA	NA	NA	NA	NA	NA	NA	NA	NA	NA	NA	NA	NA
187.1076__133.44	187.108	133.44	7.9725	2.995	0.059144	1.2281	NA	NA	NA	NA	NA	NA	NA	NA	NA	NA	NA	NA	NA	NA	NA	NA	NA	NA	NA	NA	NA	NA	NA	NA	NA
187.1077__473.34	187.108	473.34	0.33754	-1.5669	0.013339	1.8749	NA	NA	NA	NA	NA	NA	NA	NA	NA	NA	NA	NA	NA	NA	NA	NA	NA	NA	NA	NA	NA	NA	NA	NA	NA
187.1443__580.66	187.144	580.66	7.3623	2.8802	0.0013457	2.871	NA	NA	NA	NA	NA	NA	NA	NA	NA	NA	NA	NA	NA	NA	NA	NA	NA	NA	NA	NA	NA	NA	NA	NA	NA
187.148__1512.21	187.148	1512.21	105.46	6.7206	0.00030804	3.5114	NA	NA	NA	NA	NA	NA	NA	NA	NA	NA	NA	NA	NA	NA	NA	NA	NA	NA	NA	NA	NA	NA	NA	NA	NA
188.1069__533.36	188.107	533.36	0.0063454	-7.3001	0.00057775	3.2383	NA	NA	NA	NA	NA	NA	NA	NA	NA	NA	NA	NA	NA	NA	NA	NA	NA	NA	NA	NA	NA	NA	NA	NA	NA
189.1235__183.9	189.124	183.9	127.01	6.9888	0.00075046	3.1247	NA	NA	NA	NA	NA	NA	NA	NA	NA	NA	NA	NA	NA	NA	NA	NA	NA	NA	NA	NA	NA	NA	NA	NA	NA
189.1235__288.98	189.124	288.98	113.05	6.8208	0.0010909	2.9622	NA	NA	NA	NA	NA	NA	NA	NA	NA	NA	NA	NA	NA	NA	NA	NA	NA	NA	NA	NA	NA	NA	NA	NA	NA
190.1227__586.99	190.123	586.99	17.611	4.1384	0.00077875	3.1086	NA	NA	NA	NA	NA	NA	NA	NA	NA	NA	NA	NA	NA	NA	NA	NA	NA	NA	NA	NA	NA	NA	NA	NA	NA
190.1268__316.88	190.127	316.88	967.49	9.9181	0.0015644	2.8056	NA	NA	NA	NA	NA	NA	NA	NA	NA	NA	NA	NA	NA	NA	NA	NA	NA	NA	NA	NA	NA	NA	NA	NA	NA
191.6263__575.96	191.626	575.96	26.919	4.7506	1.5277e-05	4.816	NA	NA	NA	NA	NA	NA	NA	NA	NA	NA	NA	NA	NA	NA	NA	NA	NA	NA	NA	NA	NA	NA	NA	NA	NA
192.1383__1040.97	192.138	1040.97	0.0017142	-9.1882	0.0019902	2.7011	NA	NA	NA	NA	NA	NA	NA	NA	NA	NA	NA	NA	NA	NA	NA	NA	NA	NA	NA	NA	NA	NA	NA	NA	NA
193.0858__1512.43	193.086	1512.43	1963.1	10.939	0.00024785	3.6058	NA	NA	NA	NA	NA	NA	NA	NA	NA	NA	NA	NA	NA	NA	NA	NA	NA	NA	NA	NA	NA	NA	NA	NA	NA
193.1223__1025.2	193.122	1025.2	49.043	5.616	0.00041119	3.386	NA	NA	NA	NA	NA	NA	NA	NA	NA	NA	NA	NA	NA	NA	NA	NA	NA	NA	NA	NA	NA	NA	NA	NA	NA
193.1224__840.34	193.122	840.34	5.447	2.4455	4.1288e-07	6.3842	NA	NA	NA	NA	NA	NA	NA	NA	NA	NA	NA	NA	NA	NA	NA	NA	NA	NA	NA	NA	NA	NA	NA	NA	NA
193.1224__1062.87	193.122	1062.87	44.941	5.49	4.4036e-06	5.3562	NA	NA	NA	NA	NA	NA	NA	NA	NA	NA	NA	NA	NA	NA	NA	NA	NA	NA	NA	NA	NA	NA	NA	NA	NA
195.1232__130.29	195.123	130.29	3.6944	1.8853	0.066418	1.1777	NA	NA	NA	NA	NA	NA	NA	NA	NA	NA	NA	NA	NA	NA	NA	NA	NA	NA	NA	NA	NA	NA	NA	NA	NA
195.476__504.91	195.476	504.91	6.9756	2.8023	0.032653	1.4861	NA	NA	NA	NA	NA	NA	NA	NA	NA	NA	NA	NA	NA	NA	NA	NA	NA	NA	NA	NA	NA	NA	NA	NA	NA
197.1173__1229.98	197.117	1229.98	0.48574	-1.0417	0.0030964	2.5091	NA	NA	NA	NA	NA	NA	NA	NA	NA	NA	NA	NA	NA	NA	NA	NA	NA	NA	NA	NA	NA	NA	NA	NA	NA
197.1324__1513.24	197.132	1513.24	1137.9	10.152	0.00085378	3.0687	NA	NA	NA	NA	NA	NA	NA	NA	NA	NA	NA	NA	NA	NA	NA	NA	NA	NA	NA	NA	NA	NA	NA	NA	NA
197.1536__1161.95	197.154	1161.95	0.029861	-5.0656	3.295e-05	4.4821	NA	NA	NA	NA	NA	NA	NA	NA	NA	NA	NA	NA	NA	NA	NA	NA	NA	NA	NA	NA	NA	NA	NA	NA	NA
197.1901__1286.19	197.19	1286.19	4.8564	2.2799	0.0031715	2.4987	NA	NA	NA	NA	NA	NA	NA	NA	NA	NA	NA	NA	NA	NA	NA	NA	NA	NA	NA	NA	NA	NA	NA	NA	NA
199.1693__1377.41	199.169	1377.41	8.2547	3.0452	0.0038157	2.4184	NA	NA	NA	NA	NA	NA	NA	NA	NA	NA	NA	NA	NA	NA	NA	NA	NA	NA	NA	NA	NA	NA	NA	NA	NA
200.6027__252.91	200.603	252.91	0.0072634	-7.1051	0.00065847	3.1815	NA	NA	NA	NA	NA	NA	NA	NA	NA	NA	NA	NA	NA	NA	NA	NA	NA	NA	NA	NA	NA	NA	NA	NA	NA
201.0872__279.08	201.087	279.08	0.36134	-1.4686	0.0047706	2.3214	NA	NA	NA	NA	NA	NA	NA	NA	NA	NA	NA	NA	NA	NA	NA	NA	NA	NA	NA	NA	NA	NA	NA	NA	NA
201.649__477.75	201.649	477.75	5.1905	2.3759	0.00040069	3.3972	NA	NA	NA	NA	NA	NA	NA	NA	NA	NA	NA	NA	NA	NA	NA	NA	NA	NA	NA	NA	NA	NA	NA	NA	NA
202.1439__342.63	202.144	342.63	27.512	4.782	0.0029254	2.5338	NA	NA	NA	NA	NA	NA	NA	NA	NA	NA	NA	NA	NA	NA	NA	NA	NA	NA	NA	NA	NA	NA	NA	NA	NA
203.139__261.67	203.139	261.67	137.56	7.1039	0.010611	1.9742	NA	NA	NA	NA	NA	NA	NA	NA	NA	NA	NA	NA	NA	NA	NA	NA	NA	NA	NA	NA	NA	NA	NA	NA	NA
203.1391__155.12	203.139	155.12	65.962	6.0436	0.020107	1.6967	NA	NA	NA	NA	NA	NA	NA	NA	NA	NA	NA	NA	NA	NA	NA	NA	NA	NA	NA	NA	NA	NA	NA	NA	NA
203.1391__526.99	203.139	526.99	16.845	4.0742	3.3716e-05	4.4722	NA	NA	NA	NA	NA	NA	NA	NA	NA	NA	NA	NA	NA	NA	NA	NA	NA	NA	NA	NA	NA	NA	NA	NA	NA
203.1392__201.76	203.139	201.76	41.276	5.3672	0.0044515	2.3515	NA	NA	NA	NA	NA	NA	NA	NA	NA	NA	NA	NA	NA	NA	NA	NA	NA	NA	NA	NA	NA	NA	NA	NA	NA
204.1423__259.64	204.142	259.64	14.833	3.8908	0.042474	1.3719	NA	NA	NA	NA	NA	NA	NA	NA	NA	NA	NA	NA	NA	NA	NA	NA	NA	NA	NA	NA	NA	NA	NA	NA	NA
205.1182__176.09	205.118	176.09	12.813	3.6796	0.027466	1.5612	NA	NA	NA	NA	NA	NA	NA	NA	NA	NA	NA	NA	NA	NA	NA	NA	NA	NA	NA	NA	NA	NA	NA	NA	NA
206.154__1128.97	206.154	1128.97	0.0016365	-9.2552	0.0049001	2.3098	NA	NA	NA	NA	NA	NA	NA	NA	NA	NA	NA	NA	NA	NA	NA	NA	NA	NA	NA	NA	NA	NA	NA	NA	NA
207.0741__268.72	207.074	268.72	0.37956	-1.3976	0.043201	1.3645	NA	NA	NA	NA	NA	NA	NA	NA	NA	NA	NA	NA	NA	NA	NA	NA	NA	NA	NA	NA	NA	NA	NA	NA	NA
207.08__145.02	207.08	145.02	6.9573	2.7985	0.052144	1.2828	NA	NA	NA	NA	NA	NA	NA	NA	NA	NA	NA	NA	NA	NA	NA	NA	NA	NA	NA	NA	NA	NA	NA	NA	NA
208.1335__258.33	208.133	258.33	772.18	9.5928	0.00022215	3.6533	NA	NA	NA	NA	NA	NA	NA	NA	NA	NA	NA	NA	NA	NA	NA	NA	NA	NA	NA	NA	NA	NA	NA	NA	NA
209.1264__247.86	209.126	247.86	25.048	4.6466	0.011265	1.9483	NA	NA	NA	NA	NA	NA	NA	NA	NA	NA	NA	NA	NA	NA	NA	NA	NA	NA	NA	NA	NA	NA	NA	NA	NA
209.1287__487.35	209.129	487.35	0.35872	-1.4791	0.0090587	2.0429	NA	NA	NA	NA	NA	NA	NA	NA	NA	NA	NA	NA	NA	NA	NA	NA	NA	NA	NA	NA	NA	NA	NA	NA	NA
211.1052__187.53	211.105	187.53	26.909	4.75	0.00021053	3.6767	NA	NA	NA	NA	NA	NA	NA	NA	NA	NA	NA	NA	NA	NA	NA	NA	NA	NA	NA	NA	NA	NA	NA	NA	NA
211.1315__320.61	211.131	320.61	9.2182	3.2045	0.043699	1.3595	NA	NA	NA	NA	NA	NA	NA	NA	NA	NA	NA	NA	NA	NA	NA	NA	NA	NA	NA	NA	NA	NA	NA	NA	NA
211.133__1025.25	211.133	1025.25	9.4957	3.2473	0.00011367	3.9444	NA	NA	NA	NA	NA	NA	NA	NA	NA	NA	NA	NA	NA	NA	NA	NA	NA	NA	NA	NA	NA	NA	NA	NA	NA
211.133__1060.44	211.133	1060.44	13.743	3.7807	3.0994e-06	5.5087	NA	NA	NA	NA	NA	NA	NA	NA	NA	NA	NA	NA	NA	NA	NA	NA	NA	NA	NA	NA	NA	NA	NA	NA	NA
211.1331__1274.71	211.133	1274.71	3.0602	1.6136	0.0047911	2.3196	NA	NA	NA	NA	NA	NA	NA	NA	NA	NA	NA	NA	NA	NA	NA	NA	NA	NA	NA	NA	NA	NA	NA	NA	NA
212.1106__983.24	212.111	983.24	7.7813e-05	-13.65	2.4962e-07	6.6027	NA	NA	NA	NA	NA	NA	NA	NA	NA	NA	NA	NA	NA	NA	NA	NA	NA	NA	NA	NA	NA	NA	NA	NA	NA
212.1645__990.89	212.165	990.89	0.014394	-6.1184	1.3327e-05	4.8753	NA	NA	NA	NA	NA	NA	NA	NA	NA	NA	NA	NA	NA	NA	NA	NA	NA	NA	NA	NA	NA	NA	NA	NA	NA
212.2009__1045.75	212.201	1045.75	0.0002282	-12.097	9.8103e-05	4.0083	NA	NA	NA	NA	NA	NA	NA	NA	NA	NA	NA	NA	NA	NA	NA	NA	NA	NA	NA	NA	NA	NA	NA	NA	NA
213.1058__784.97	213.106	784.97	212.48	7.7312	0.00053536	3.2714	NA	NA	NA	NA	NA	NA	NA	NA	NA	NA	NA	NA	NA	NA	NA	NA	NA	NA	NA	NA	NA	NA	NA	NA	NA
213.123__148.37	213.123	148.37	6.5517	2.7119	0.077895	1.1085	NA	NA	NA	NA	NA	NA	NA	NA	NA	NA	NA	NA	NA	NA	NA	NA	NA	NA	NA	NA	NA	NA	NA	NA	NA
213.1329__1147.94	213.133	1147.94	2.5447	1.3475	0.018008	1.7445	NA	NA	NA	NA	NA	NA	NA	NA	NA	NA	NA	NA	NA	NA	NA	NA	NA	NA	NA	NA	NA	NA	NA	NA	NA
213.1487__924.7	213.149	924.7	110.59	6.7891	1.8249e-05	4.7388	NA	NA	NA	NA	NA	NA	NA	NA	NA	NA	NA	NA	NA	NA	NA	NA	NA	NA	NA	NA	NA	NA	NA	NA	NA
213.1597__327.3	213.16	327.3	8.6507	3.1128	0.064876	1.1879	NA	NA	NA	NA	NA	NA	NA	NA	NA	NA	NA	NA	NA	NA	NA	NA	NA	NA	NA	NA	NA	NA	NA	NA	NA
213.1598__508.81	213.16	508.81	9.5886	3.2613	0.0015812	2.801	NA	NA	NA	NA	NA	NA	NA	NA	NA	NA	NA	NA	NA	NA	NA	NA	NA	NA	NA	NA	NA	NA	NA	NA	NA
213.16__496.14	213.16	496.14	14.668	3.8746	0.0082782	2.0821	NA	NA	NA	NA	NA	NA	NA	NA	NA	NA	NA	NA	NA	NA	NA	NA	NA	NA	NA	NA	NA	NA	NA	NA	NA
214.113__529.28	214.113	529.28	0.32579	-1.618	0.00039156	3.4072	NA	NA	NA	NA	NA	NA	NA	NA	NA	NA	NA	NA	NA	NA	NA	NA	NA	NA	NA	NA	NA	NA	NA	NA	NA
214.163__830.06	214.163	830.06	2.872	1.522	0.090182	1.0449	NA	NA	NA	NA	NA	NA	NA	NA	NA	NA	NA	NA	NA	NA	NA	NA	NA	NA	NA	NA	NA	NA	NA	NA	NA
214.1801__1016.36	214.18	1016.36	0.0014639	-9.416	0.00086052	3.0652	NA	NA	NA	NA	NA	NA	NA	NA	NA	NA	NA	NA	NA	NA	NA	NA	NA	NA	NA	NA	NA	NA	NA	NA	NA
214.1801__1162.49	214.18	1162.49	0.00092206	-10.083	0.0014124	2.85	NA	NA	NA	NA	NA	NA	NA	NA	NA	NA	NA	NA	NA	NA	NA	NA	NA	NA	NA	NA	NA	NA	NA	NA	NA
214.6471__508.93	214.647	508.93	0.33162	-1.5924	0.00012358	3.9081	NA	NA	NA	NA	NA	NA	NA	NA	NA	NA	NA	NA	NA	NA	NA	NA	NA	NA	NA	NA	NA	NA	NA	NA	NA
215.0163__185.91	215.016	185.91	0.077134	-3.6965	0.0013747	2.8618	NA	NA	NA	NA	NA	NA	NA	NA	NA	NA	NA	NA	NA	NA	NA	NA	NA	NA	NA	NA	NA	NA	NA	NA	NA
215.1179__921.81	215.118	921.81	0.018502	-5.7562	0.0022983	2.6386	NA	NA	NA	NA	NA	NA	NA	NA	NA	NA	NA	NA	NA	NA	NA	NA	NA	NA	NA	NA	NA	NA	NA	NA	NA
215.1305__1208.49	215.131	1208.49	32.557	5.0249	7.1515e-05	4.1456	NA	NA	NA	NA	NA	NA	NA	NA	NA	NA	NA	NA	NA	NA	NA	NA	NA	NA	NA	NA	NA	NA	NA	NA	NA
215.1387__677.95	215.139	677.95	0.38203	-1.3882	5.6925e-05	4.2447	NA	NA	NA	NA	NA	NA	NA	NA	NA	NA	NA	NA	NA	NA	NA	NA	NA	NA	NA	NA	NA	NA	NA	NA	NA
215.1388__619.88	215.139	619.88	7.1496	2.8379	0.0028025	2.5525	NA	NA	NA	NA	NA	NA	NA	NA	NA	NA	NA	NA	NA	NA	NA	NA	NA	NA	NA	NA	NA	NA	NA	NA	NA
215.1391__161.84	215.139	161.84	196.22	7.6163	0.00055645	3.2546	NA	NA	NA	NA	NA	NA	NA	NA	NA	NA	NA	NA	NA	NA	NA	NA	NA	NA	NA	NA	NA	NA	NA	NA	NA
215.1391__282.81	215.139	282.81	252.16	7.9782	0.0063833	2.195	NA	NA	NA	NA	NA	NA	NA	NA	NA	NA	NA	NA	NA	NA	NA	NA	NA	NA	NA	NA	NA	NA	NA	NA	NA
215.1643__1291.14	215.164	1291.14	3.738	1.9023	0.0013461	2.8709	NA	NA	NA	NA	NA	NA	NA	NA	NA	NA	NA	NA	NA	NA	NA	NA	NA	NA	NA	NA	NA	NA	NA	NA	NA
215.6264__519.45	215.626	519.45	2.4436	1.289	0.08044	1.0945	NA	NA	NA	NA	NA	NA	NA	NA	NA	NA	NA	NA	NA	NA	NA	NA	NA	NA	NA	NA	NA	NA	NA	NA	NA
216.1426__273.46	216.143	273.46	4080.3	11.994	0.00010174	3.9925	NA	NA	NA	NA	NA	NA	NA	NA	NA	NA	NA	NA	NA	NA	NA	NA	NA	NA	NA	NA	NA	NA	NA	NA	NA
216.1427__406.76	216.143	406.76	122.33	6.9346	0.0020015	2.6986	NA	NA	NA	NA	NA	NA	NA	NA	NA	NA	NA	NA	NA	NA	NA	NA	NA	NA	NA	NA	NA	NA	NA	NA	NA
216.1959__1001.76	216.196	1001.76	0.00098452	-9.9883	6.0857e-05	4.2157	NA	NA	NA	NA	NA	NA	NA	NA	NA	NA	NA	NA	NA	NA	NA	NA	NA	NA	NA	NA	NA	NA	NA	NA	NA
216.6265__294.72	216.626	294.72	0.03707	-4.7536	0.00012355	3.9082	NA	NA	NA	NA	NA	NA	NA	NA	NA	NA	NA	NA	NA	NA	NA	NA	NA	NA	NA	NA	NA	NA	NA	NA	NA
216.6342__571.8	216.634	571.8	4.3734	2.1288	2.9905e-06	5.5243	NA	NA	NA	NA	NA	NA	NA	NA	NA	NA	NA	NA	NA	NA	NA	NA	NA	NA	NA	NA	NA	NA	NA	NA	NA
217.1264__904.62	217.126	904.62	32.91	5.0404	1.7554e-07	6.7556	NA	NA	NA	NA	NA	NA	NA	NA	NA	NA	NA	NA	NA	NA	NA	NA	NA	NA	NA	NA	NA	NA	NA	NA	NA
217.1547__184.11	217.155	184.11	83.761	6.3882	0.0024089	2.6182	NA	NA	NA	NA	NA	NA	NA	NA	NA	NA	NA	NA	NA	NA	NA	NA	NA	NA	NA	NA	NA	NA	NA	NA	NA
217.1547__225.48	217.155	225.48	142.55	7.1553	0.0010029	2.9987	NA	NA	NA	NA	NA	NA	NA	NA	NA	NA	NA	NA	NA	NA	NA	NA	NA	NA	NA	NA	NA	NA	NA	NA	NA
217.195__1102.36	217.195	1102.36	8054.7	12.976	1.111e-09	8.9543	NA	NA	NA	NA	NA	NA	NA	NA	NA	NA	NA	NA	NA	NA	NA	NA	NA	NA	NA	NA	NA	NA	NA	NA	NA
217.1951__1128.63	217.195	1128.63	8687.5	13.085	7.9537e-06	5.0994	NA	NA	NA	NA	NA	NA	NA	NA	NA	NA	NA	NA	NA	NA	NA	NA	NA	NA	NA	NA	NA	NA	NA	NA	NA
218.1387__811.49	218.139	811.49	39.9	5.3183	0.0008524	3.0694	NA	NA	NA	NA	NA	NA	NA	NA	NA	NA	NA	NA	NA	NA	NA	NA	NA	NA	NA	NA	NA	NA	NA	NA	NA
218.6318__495.88	218.632	495.88	141.14	7.141	1.4722e-05	4.832	NA	NA	NA	NA	NA	NA	NA	NA	NA	NA	NA	NA	NA	NA	NA	NA	NA	NA	NA	NA	NA	NA	NA	NA	NA
219.0974__131.08	219.097	131.08	209.17	7.7085	0.092904	1.032	NA	NA	NA	NA	NA	NA	NA	NA	NA	NA	NA	NA	NA	NA	NA	NA	NA	NA	NA	NA	NA	NA	NA	NA	NA
219.1165__877.77	219.117	877.77	0.0033498	-8.2217	0.00025137	3.5997	NA	NA	NA	NA	NA	NA	NA	NA	NA	NA	NA	NA	NA	NA	NA	NA	NA	NA	NA	NA	NA	NA	NA	NA	NA
219.1292__477.85	219.129	477.85	0.19677	-2.3454	0.00042489	3.3717	NA	NA	NA	NA	NA	NA	NA	NA	NA	NA	NA	NA	NA	NA	NA	NA	NA	NA	NA	NA	NA	NA	NA	NA	NA
219.1339__147.27	219.134	147.27	70.355	6.1366	0.0044729	2.3494	NA	NA	NA	NA	NA	NA	NA	NA	NA	NA	NA	NA	NA	NA	NA	NA	NA	NA	NA	NA	NA	NA	NA	NA	NA
219.1339__249.02	219.134	249.02	134.87	7.0754	0.00021297	3.6717	NA	NA	NA	NA	NA	NA	NA	NA	NA	NA	NA	NA	NA	NA	NA	NA	NA	NA	NA	NA	NA	NA	NA	NA	NA
219.134__276.71	219.134	276.71	183.95	7.5232	0.00085856	3.0662	NA	NA	NA	NA	NA	NA	NA	NA	NA	NA	NA	NA	NA	NA	NA	NA	NA	NA	NA	NA	NA	NA	NA	NA	NA
219.1384__817.16	219.138	817.16	5.4677	2.4509	2.6566e-06	5.5757	NA	NA	NA	NA	NA	NA	NA	NA	NA	NA	NA	NA	NA	NA	NA	NA	NA	NA	NA	NA	NA	NA	NA	NA	NA
219.6312__474.93	219.631	474.93	0.24787	-2.0123	0.00015634	3.8059	NA	NA	NA	NA	NA	NA	NA	NA	NA	NA	NA	NA	NA	NA	NA	NA	NA	NA	NA	NA	NA	NA	NA	NA	NA
220.0372__182.22	220.037	182.22	0.36951	-1.4363	0.004294	2.3671	NA	NA	NA	NA	NA	NA	NA	NA	NA	NA	NA	NA	NA	NA	NA	NA	NA	NA	NA	NA	NA	NA	NA	NA	NA
220.1184__490.31	220.118	490.31	0.35503	-1.494	0.006117	2.2135	NA	NA	NA	NA	NA	NA	NA	NA	NA	NA	NA	NA	NA	NA	NA	NA	NA	NA	NA	NA	NA	NA	NA	NA	NA
220.137__323.94	220.137	323.94	0.10351	-3.2722	0.0054695	2.262	NA	NA	NA	NA	NA	NA	NA	NA	NA	NA	NA	NA	NA	NA	NA	NA	NA	NA	NA	NA	NA	NA	NA	NA	NA
220.1697__1240.42	220.17	1240.42	0.13795	-2.8577	0.0012643	2.8981	NA	NA	NA	NA	NA	NA	NA	NA	NA	NA	NA	NA	NA	NA	NA	NA	NA	NA	NA	NA	NA	NA	NA	NA	NA
221.0922__242.27	221.092	242.27	6.9627	2.7996	0.082118	1.0856	NA	NA	NA	NA	NA	NA	NA	NA	NA	NA	NA	NA	NA	NA	NA	NA	NA	NA	NA	NA	NA	NA	NA	NA	NA
222.6264__529.2	222.626	529.2	0.40666	-1.2981	0.00010747	3.9687	NA	NA	NA	NA	NA	NA	NA	NA	NA	NA	NA	NA	NA	NA	NA	NA	NA	NA	NA	NA	NA	NA	NA	NA	NA
223.108__450.47	223.108	450.47	36.077	5.173	0.00049578	3.3047	NA	NA	NA	NA	NA	NA	NA	NA	NA	NA	NA	NA	NA	NA	NA	NA	NA	NA	NA	NA	NA	NA	NA	NA	NA
223.108__459.77	223.108	459.77	20.533	4.3598	0.076523	1.1162	NA	NA	NA	NA	NA	NA	NA	NA	NA	NA	NA	NA	NA	NA	NA	NA	NA	NA	NA	NA	NA	NA	NA	NA	NA
223.2057__1365.05	223.206	1365.05	6.4178	2.6821	0.0016436	2.7842	NA	NA	NA	NA	NA	NA	NA	NA	NA	NA	NA	NA	NA	NA	NA	NA	NA	NA	NA	NA	NA	NA	NA	NA	NA
223.6525__478.31	223.653	478.31	0.0069933	-7.1598	0.00012421	3.9058	NA	NA	NA	NA	NA	NA	NA	NA	NA	NA	NA	NA	NA	NA	NA	NA	NA	NA	NA	NA	NA	NA	NA	NA	NA
224.0142__186.18	224.014	186.18	6.7195	2.7484	5.386e-05	4.2687	NA	NA	NA	NA	NA	NA	NA	NA	NA	NA	NA	NA	NA	NA	NA	NA	NA	NA	NA	NA	NA	NA	NA	NA	NA
224.1111__501.53	224.111	501.53	6.1375	2.6176	4.1922e-07	6.3776	NA	NA	NA	NA	NA	NA	NA	NA	NA	NA	NA	NA	NA	NA	NA	NA	NA	NA	NA	NA	NA	NA	NA	NA	NA
224.1113__449.37	224.111	449.37	44.729	5.4831	5.312e-05	4.2747	NA	NA	NA	NA	NA	NA	NA	NA	NA	NA	NA	NA	NA	NA	NA	NA	NA	NA	NA	NA	NA	NA	NA	NA	NA
224.1275__470.01	224.127	470.01	0.21004	-2.2513	0.0089777	2.0468	NA	NA	NA	NA	NA	NA	NA	NA	NA	NA	NA	NA	NA	NA	NA	NA	NA	NA	NA	NA	NA	NA	NA	NA	NA
224.1395__507.7	224.139	507.7	0.4141	-1.272	0.00015658	3.8053	NA	NA	NA	NA	NA	NA	NA	NA	NA	NA	NA	NA	NA	NA	NA	NA	NA	NA	NA	NA	NA	NA	NA	NA	NA
224.1585__287.75	224.159	287.75	0.034398	-4.8615	9.3243e-05	4.0304	NA	NA	NA	NA	NA	NA	NA	NA	NA	NA	NA	NA	NA	NA	NA	NA	NA	NA	NA	NA	NA	NA	NA	NA	NA
225.1207__174.57	225.121	174.57	10.492	3.3912	0.00026584	3.5754	NA	NA	NA	NA	NA	NA	NA	NA	NA	NA	NA	NA	NA	NA	NA	NA	NA	NA	NA	NA	NA	NA	NA	NA	NA
225.1848__1396.7	225.185	1396.7	23.612	4.5615	0.013443	1.8715	NA	NA	NA	NA	NA	NA	NA	NA	NA	NA	NA	NA	NA	NA	NA	NA	NA	NA	NA	NA	NA	NA	NA	NA	NA
225.185__1283.88	225.185	1283.88	21.208	4.4065	5.9375e-06	5.2264	NA	NA	NA	NA	NA	NA	NA	NA	NA	NA	NA	NA	NA	NA	NA	NA	NA	NA	NA	NA	NA	NA	NA	NA	NA
227.0793__187.81	227.079	187.81	34.042	5.0893	0.00066882	3.1747	NA	NA	NA	NA	NA	NA	NA	NA	NA	NA	NA	NA	NA	NA	NA	NA	NA	NA	NA	NA	NA	NA	NA	NA	NA
227.2006__1351.83	227.201	1351.83	6.5292	2.7069	6.9739e-06	5.1565	NA	NA	NA	NA	NA	NA	NA	NA	NA	NA	NA	NA	NA	NA	NA	NA	NA	NA	NA	NA	NA	NA	NA	NA	NA
228.1233__821.64	228.123	821.64	27.316	4.7717	4.3887e-05	4.3577	NA	NA	NA	NA	NA	NA	NA	NA	NA	NA	NA	NA	NA	NA	NA	NA	NA	NA	NA	NA	NA	NA	NA	NA	NA
228.1342__510.97	228.134	510.97	0.24776	-2.013	0.072235	1.1413	NA	NA	NA	NA	NA	NA	NA	NA	NA	NA	NA	NA	NA	NA	NA	NA	NA	NA	NA	NA	NA	NA	NA	NA	NA
228.1358__1128.84	228.136	1128.84	0.19496	-2.3588	1.1427e-07	6.9421	NA	NA	NA	NA	NA	NA	NA	NA	NA	NA	NA	NA	NA	NA	NA	NA	NA	NA	NA	NA	NA	NA	NA	NA	NA
228.1958__1202.12	228.196	1202.12	0.28145	-1.8291	0.082679	1.0826	NA	NA	NA	NA	NA	NA	NA	NA	NA	NA	NA	NA	NA	NA	NA	NA	NA	NA	NA	NA	NA	NA	NA	NA	NA
228.1959__1239.99	228.196	1239.99	0.051666	-4.2746	0.00026378	3.5788	NA	NA	NA	NA	NA	NA	NA	NA	NA	NA	NA	NA	NA	NA	NA	NA	NA	NA	NA	NA	NA	NA	NA	NA	NA
228.6629__536.65	228.663	536.65	0.10745	-3.2183	2.9222e-08	7.5343	NA	NA	NA	NA	NA	NA	NA	NA	NA	NA	NA	NA	NA	NA	NA	NA	NA	NA	NA	NA	NA	NA	NA	NA	NA
229.1182__132.38	229.118	132.38	3.568	1.8351	0.059719	1.2239	NA	NA	NA	NA	NA	NA	NA	NA	NA	NA	NA	NA	NA	NA	NA	NA	NA	NA	NA	NA	NA	NA	NA	NA	NA
229.1188__476.88	229.119	476.88	28.112	4.8131	6.7319e-05	4.1719	NA	NA	NA	NA	NA	NA	NA	NA	NA	NA	NA	NA	NA	NA	NA	NA	NA	NA	NA	NA	NA	NA	NA	NA	NA
229.1549__270.25	229.155	270.25	243.02	7.9249	0.004969	2.3037	NA	NA	NA	NA	NA	NA	NA	NA	NA	NA	NA	NA	NA	NA	NA	NA	NA	NA	NA	NA	NA	NA	NA	NA	NA
229.155__320.26	229.155	320.26	50.173	5.6488	0.00020841	3.6811	NA	NA	NA	NA	NA	NA	NA	NA	NA	NA	NA	NA	NA	NA	NA	NA	NA	NA	NA	NA	NA	NA	NA	NA	NA
229.155__362.62	229.155	362.62	541.2	9.08	0.0016271	2.7886	NA	NA	NA	NA	NA	NA	NA	NA	NA	NA	NA	NA	NA	NA	NA	NA	NA	NA	NA	NA	NA	NA	NA	NA	NA
229.18__1362.05	229.18	1362.05	6.3998	2.678	3.8363e-05	4.4161	NA	NA	NA	NA	NA	NA	NA	NA	NA	NA	NA	NA	NA	NA	NA	NA	NA	NA	NA	NA	NA	NA	NA	NA	NA
229.6523__316.58	229.652	316.58	0.10064	-3.3127	0.0038586	2.4136	NA	NA	NA	NA	NA	NA	NA	NA	NA	NA	NA	NA	NA	NA	NA	NA	NA	NA	NA	NA	NA	NA	NA	NA	NA
230.1469__937.5	230.147	937.5	29.438	4.8796	0.010325	1.9861	NA	NA	NA	NA	NA	NA	NA	NA	NA	NA	NA	NA	NA	NA	NA	NA	NA	NA	NA	NA	NA	NA	NA	NA	NA
230.1582__447.1	230.158	447.1	181.47	7.5036	0.00016296	3.7879	NA	NA	NA	NA	NA	NA	NA	NA	NA	NA	NA	NA	NA	NA	NA	NA	NA	NA	NA	NA	NA	NA	NA	NA	NA
230.6601__532.35	230.66	532.35	0.11923	-3.0682	7.034e-05	4.1528	NA	NA	NA	NA	NA	NA	NA	NA	NA	NA	NA	NA	NA	NA	NA	NA	NA	NA	NA	NA	NA	NA	NA	NA	NA
230.9902__186.14	230.99	186.14	0.060371	-4.05	0.0012268	2.9112	NA	NA	NA	NA	NA	NA	NA	NA	NA	NA	NA	NA	NA	NA	NA	NA	NA	NA	NA	NA	NA	NA	NA	NA	NA
231.1451__153.71	231.145	153.71	6.7762	2.7605	0.097648	1.0103	NA	NA	NA	NA	NA	NA	NA	NA	NA	NA	NA	NA	NA	NA	NA	NA	NA	NA	NA	NA	NA	NA	NA	NA	NA
231.1492__1046.88	231.149	1046.88	0.0019484	-9.0035	6.4598e-05	4.1898	NA	NA	NA	NA	NA	NA	NA	NA	NA	NA	NA	NA	NA	NA	NA	NA	NA	NA	NA	NA	NA	NA	NA	NA	NA
231.1703__654	231.17	654	3.0526	1.61	1.6296e-05	4.7879	NA	NA	NA	NA	NA	NA	NA	NA	NA	NA	NA	NA	NA	NA	NA	NA	NA	NA	NA	NA	NA	NA	NA	NA	NA
231.1704__526.54	231.17	526.54	31.291	4.9677	0.00040838	3.3889	NA	NA	NA	NA	NA	NA	NA	NA	NA	NA	NA	NA	NA	NA	NA	NA	NA	NA	NA	NA	NA	NA	NA	NA	NA
231.6226__284.5	231.623	284.5	0.040273	-4.6341	0.006197	2.2078	NA	NA	NA	NA	NA	NA	NA	NA	NA	NA	NA	NA	NA	NA	NA	NA	NA	NA	NA	NA	NA	NA	NA	NA	NA
232.1178__746.15	232.118	746.15	5.8506	2.5486	8.1897e-05	4.0867	NA	NA	NA	NA	NA	NA	NA	NA	NA	NA	NA	NA	NA	NA	NA	NA	NA	NA	NA	NA	NA	NA	NA	NA	NA
232.1544__980.51	232.154	980.51	62.528	5.9664	6.1323e-06	5.2124	NA	NA	NA	NA	NA	NA	NA	NA	NA	NA	NA	NA	NA	NA	NA	NA	NA	NA	NA	NA	NA	NA	NA	NA	NA
232.1736__473.51	232.174	473.51	89.427	6.4826	0.003229	2.4909	NA	NA	NA	NA	NA	NA	NA	NA	NA	NA	NA	NA	NA	NA	NA	NA	NA	NA	NA	NA	NA	NA	NA	NA	NA
233.1131__172.55	233.113	172.55	47.624	5.5736	0.0029279	2.5334	NA	NA	NA	NA	NA	NA	NA	NA	NA	NA	NA	NA	NA	NA	NA	NA	NA	NA	NA	NA	NA	NA	NA	NA	NA
233.1318__956.94	233.132	956.94	0.052514	-4.2512	0.00014471	3.8395	NA	NA	NA	NA	NA	NA	NA	NA	NA	NA	NA	NA	NA	NA	NA	NA	NA	NA	NA	NA	NA	NA	NA	NA	NA
233.1447__493.56	233.145	493.56	0.20437	-2.2907	0.075683	1.121	NA	NA	NA	NA	NA	NA	NA	NA	NA	NA	NA	NA	NA	NA	NA	NA	NA	NA	NA	NA	NA	NA	NA	NA	NA
233.1539__1043.37	233.154	1043.37	37.128	5.2145	4.3109e-05	4.3654	NA	NA	NA	NA	NA	NA	NA	NA	NA	NA	NA	NA	NA	NA	NA	NA	NA	NA	NA	NA	NA	NA	NA	NA	NA
234.1307__939.05	234.131	939.05	53.285	5.7357	0.001846	2.7338	NA	NA	NA	NA	NA	NA	NA	NA	NA	NA	NA	NA	NA	NA	NA	NA	NA	NA	NA	NA	NA	NA	NA	NA	NA
234.1527__164.67	234.153	164.67	82.903	6.3734	0.017721	1.7515	NA	NA	NA	NA	NA	NA	NA	NA	NA	NA	NA	NA	NA	NA	NA	NA	NA	NA	NA	NA	NA	NA	NA	NA	NA
234.1528__130.4	234.153	130.4	18.633	4.2198	0.050292	1.2985	NA	NA	NA	NA	NA	NA	NA	NA	NA	NA	NA	NA	NA	NA	NA	NA	NA	NA	NA	NA	NA	NA	NA	NA	NA
234.1852__1312.11	234.185	1312.11	0.008281	-6.916	0.0008408	3.0753	NA	NA	NA	NA	NA	NA	NA	NA	NA	NA	NA	NA	NA	NA	NA	NA	NA	NA	NA	NA	NA	NA	NA	NA	NA
235.1192__297.87	235.119	297.87	4.1814	2.064	0.057719	1.2387	NA	NA	NA	NA	NA	NA	NA	NA	NA	NA	NA	NA	NA	NA	NA	NA	NA	NA	NA	NA	NA	NA	NA	NA	NA
235.1423__480.33	235.142	480.33	0.27779	-1.8479	0.042161	1.3751	NA	NA	NA	NA	NA	NA	NA	NA	NA	NA	NA	NA	NA	NA	NA	NA	NA	NA	NA	NA	NA	NA	NA	NA	NA
236.1872__562.46	236.187	562.46	20.422	4.352	0.003761	2.4247	NA	NA	NA	NA	NA	NA	NA	NA	NA	NA	NA	NA	NA	NA	NA	NA	NA	NA	NA	NA	NA	NA	NA	NA	NA
236.6475__247.19	236.648	247.19	0.0069187	-7.1753	0.074882	1.1256	NA	NA	NA	NA	NA	NA	NA	NA	NA	NA	NA	NA	NA	NA	NA	NA	NA	NA	NA	NA	NA	NA	NA	NA	NA
236.6475__476.17	236.648	476.17	0.11773	-3.0864	0.010307	1.9869	NA	NA	NA	NA	NA	NA	NA	NA	NA	NA	NA	NA	NA	NA	NA	NA	NA	NA	NA	NA	NA	NA	NA	NA	NA
237.0871__210.06	237.087	210.06	14.267	3.8346	0.0060748	2.2165	NA	NA	NA	NA	NA	NA	NA	NA	NA	NA	NA	NA	NA	NA	NA	NA	NA	NA	NA	NA	NA	NA	NA	NA	NA
237.0902__131.34	237.09	131.34	27.25	4.7682	0.0025368	2.5957	NA	NA	NA	NA	NA	NA	NA	NA	NA	NA	NA	NA	NA	NA	NA	NA	NA	NA	NA	NA	NA	NA	NA	NA	NA
237.1488__817.16	237.149	817.16	5.2714	2.3982	3.6615e-07	6.4363	NA	NA	NA	NA	NA	NA	NA	NA	NA	NA	NA	NA	NA	NA	NA	NA	NA	NA	NA	NA	NA	NA	NA	NA	NA
237.1541__1162.99	237.154	1162.99	108.5	6.7616	1.7277e-05	4.7625	NA	NA	NA	NA	NA	NA	NA	NA	NA	NA	NA	NA	NA	NA	NA	NA	NA	NA	NA	NA	NA	NA	NA	NA	NA
237.1579__305.67	237.158	305.67	13.416	3.7458	0.05727	1.2421	NA	NA	NA	NA	NA	NA	NA	NA	NA	NA	NA	NA	NA	NA	NA	NA	NA	NA	NA	NA	NA	NA	NA	NA	NA
237.1637__1243.84	237.164	1243.84	7.4883	2.9046	0.00048088	3.318	NA	NA	NA	NA	NA	NA	NA	NA	NA	NA	NA	NA	NA	NA	NA	NA	NA	NA	NA	NA	NA	NA	NA	NA	NA
237.2211__1432.85	237.221	1432.85	56.883	5.8299	2.5307e-06	5.5968	NA	NA	NA	NA	NA	NA	NA	NA	NA	NA	NA	NA	NA	NA	NA	NA	NA	NA	NA	NA	NA	NA	NA	NA	NA
237.637__441.98	237.637	441.98	0.0081221	-6.9439	0.0025708	2.5899	NA	NA	NA	NA	NA	NA	NA	NA	NA	NA	NA	NA	NA	NA	NA	NA	NA	NA	NA	NA	NA	NA	NA	NA	NA
237.6558__1164.87	237.656	1164.87	5.7479	2.523	2.4552e-05	4.6099	NA	NA	NA	NA	NA	NA	NA	NA	NA	NA	NA	NA	NA	NA	NA	NA	NA	NA	NA	NA	NA	NA	NA	NA	NA
238.1051__904.23	238.105	904.23	5.2246	2.3853	2.0145e-06	5.6958	NA	NA	NA	NA	NA	NA	NA	NA	NA	NA	NA	NA	NA	NA	NA	NA	NA	NA	NA	NA	NA	NA	NA	NA	NA
238.127__347.1	238.127	347.1	53.006	5.7281	0.002	2.699	NA	NA	NA	NA	NA	NA	NA	NA	NA	NA	NA	NA	NA	NA	NA	NA	NA	NA	NA	NA	NA	NA	NA	NA	NA
238.127__505.23	238.127	505.23	19.545	4.2887	0.0097287	2.0119	NA	NA	NA	NA	NA	NA	NA	NA	NA	NA	NA	NA	NA	NA	NA	NA	NA	NA	NA	NA	NA	NA	NA	NA	NA
238.2167__1431.55	238.217	1431.55	31.679	4.9854	2.2779e-05	4.6425	NA	NA	NA	NA	NA	NA	NA	NA	NA	NA	NA	NA	NA	NA	NA	NA	NA	NA	NA	NA	NA	NA	NA	NA	NA
239.1025__200.79	239.102	200.79	91.889	6.5218	0.0025918	2.5864	NA	NA	NA	NA	NA	NA	NA	NA	NA	NA	NA	NA	NA	NA	NA	NA	NA	NA	NA	NA	NA	NA	NA	NA	NA
239.1255__1264.87	239.125	1264.87	0.4362	-1.1969	0.0001424	3.8465	NA	NA	NA	NA	NA	NA	NA	NA	NA	NA	NA	NA	NA	NA	NA	NA	NA	NA	NA	NA	NA	NA	NA	NA	NA
239.1363__225.15	239.136	225.15	23.795	4.5726	0.0044332	2.3533	NA	NA	NA	NA	NA	NA	NA	NA	NA	NA	NA	NA	NA	NA	NA	NA	NA	NA	NA	NA	NA	NA	NA	NA	NA
239.6366__324.27	239.637	324.27	7.8538	2.9734	0.034965	1.4564	NA	NA	NA	NA	NA	NA	NA	NA	NA	NA	NA	NA	NA	NA	NA	NA	NA	NA	NA	NA	NA	NA	NA	NA	NA
240.1061__227.41	240.106	227.41	33.748	5.0767	0.0020455	2.6892	NA	NA	NA	NA	NA	NA	NA	NA	NA	NA	NA	NA	NA	NA	NA	NA	NA	NA	NA	NA	NA	NA	NA	NA	NA
240.1322__1244.84	240.132	1244.84	8.0301	3.0054	0.00023189	3.6347	NA	NA	NA	NA	NA	NA	NA	NA	NA	NA	NA	NA	NA	NA	NA	NA	NA	NA	NA	NA	NA	NA	NA	NA	NA
240.1528__564.61	240.153	564.61	3.7851	1.9203	0.060548	1.2179	NA	NA	NA	NA	NA	NA	NA	NA	NA	NA	NA	NA	NA	NA	NA	NA	NA	NA	NA	NA	NA	NA	NA	NA	NA
240.1704__143.19	240.17	143.19	41.251	5.3664	0.014295	1.8448	NA	NA	NA	NA	NA	NA	NA	NA	NA	NA	NA	NA	NA	NA	NA	NA	NA	NA	NA	NA	NA	NA	NA	NA	NA
240.196__816.26	240.196	816.26	107.4	6.7468	0.0012089	2.9176	NA	NA	NA	NA	NA	NA	NA	NA	NA	NA	NA	NA	NA	NA	NA	NA	NA	NA	NA	NA	NA	NA	NA	NA	NA
241.1221__1211.73	241.122	1211.73	7.8652	2.9755	1.0765e-05	4.968	NA	NA	NA	NA	NA	NA	NA	NA	NA	NA	NA	NA	NA	NA	NA	NA	NA	NA	NA	NA	NA	NA	NA	NA	NA
241.1547__423.13	241.155	423.13	40.092	5.3252	0.018252	1.7387	NA	NA	NA	NA	NA	NA	NA	NA	NA	NA	NA	NA	NA	NA	NA	NA	NA	NA	NA	NA	NA	NA	NA	NA	NA
241.1548__241.67	241.155	241.67	10.043	3.3282	0.054325	1.265	NA	NA	NA	NA	NA	NA	NA	NA	NA	NA	NA	NA	NA	NA	NA	NA	NA	NA	NA	NA	NA	NA	NA	NA	NA
241.1798__1000.56	241.18	1000.56	23.753	4.57	1.5063e-05	4.8221	NA	NA	NA	NA	NA	NA	NA	NA	NA	NA	NA	NA	NA	NA	NA	NA	NA	NA	NA	NA	NA	NA	NA	NA	NA
241.1798__1040.45	241.18	1040.45	7.7552	2.9552	0.0013683	2.8638	NA	NA	NA	NA	NA	NA	NA	NA	NA	NA	NA	NA	NA	NA	NA	NA	NA	NA	NA	NA	NA	NA	NA	NA	NA
241.18__1033.62	241.18	1033.62	22.612	4.499	2.0144e-05	4.6959	NA	NA	NA	NA	NA	NA	NA	NA	NA	NA	NA	NA	NA	NA	NA	NA	NA	NA	NA	NA	NA	NA	NA	NA	NA
243.1337__338.77	243.134	338.77	346.46	8.4366	0.012642	1.8982	NA	NA	NA	NA	NA	NA	NA	NA	NA	NA	NA	NA	NA	NA	NA	NA	NA	NA	NA	NA	NA	NA	NA	NA	NA
243.134__719.99	243.134	719.99	0.40069	-1.3194	0.00038708	3.4122	NA	NA	NA	NA	NA	NA	NA	NA	NA	NA	NA	NA	NA	NA	NA	NA	NA	NA	NA	NA	NA	NA	NA	NA	NA
243.1382__1211.62	243.138	1211.62	5.5935	2.4837	6.2552e-06	5.2038	NA	NA	NA	NA	NA	NA	NA	NA	NA	NA	NA	NA	NA	NA	NA	NA	NA	NA	NA	NA	NA	NA	NA	NA	NA
243.1578__450.4	243.158	450.4	0.32686	-1.6133	0.0045094	2.3459	NA	NA	NA	NA	NA	NA	NA	NA	NA	NA	NA	NA	NA	NA	NA	NA	NA	NA	NA	NA	NA	NA	NA	NA	NA
243.1956__996.71	243.196	996.71	19.141	4.2586	0.0039452	2.4039	NA	NA	NA	NA	NA	NA	NA	NA	NA	NA	NA	NA	NA	NA	NA	NA	NA	NA	NA	NA	NA	NA	NA	NA	NA
243.6553__477.23	243.655	477.23	0.056536	-4.1447	0.0015716	2.8037	NA	NA	NA	NA	NA	NA	NA	NA	NA	NA	NA	NA	NA	NA	NA	NA	NA	NA	NA	NA	NA	NA	NA	NA	NA
244.1287__132.35	244.129	132.35	6.2831	2.6515	0.040165	1.3961	NA	NA	NA	NA	NA	NA	NA	NA	NA	NA	NA	NA	NA	NA	NA	NA	NA	NA	NA	NA	NA	NA	NA	NA	NA
244.1526__1036.89	244.153	1036.89	49.394	5.6263	2.5583e-05	4.592	NA	NA	NA	NA	NA	NA	NA	NA	NA	NA	NA	NA	NA	NA	NA	NA	NA	NA	NA	NA	NA	NA	NA	NA	NA
244.1658__480.43	244.166	480.43	0.2916	-1.7779	0.00024738	3.6066	NA	NA	NA	NA	NA	NA	NA	NA	NA	NA	NA	NA	NA	NA	NA	NA	NA	NA	NA	NA	NA	NA	NA	NA	NA
244.6472__508.83	244.647	508.83	0.37852	-1.4015	0.00010507	3.9785	NA	NA	NA	NA	NA	NA	NA	NA	NA	NA	NA	NA	NA	NA	NA	NA	NA	NA	NA	NA	NA	NA	NA	NA	NA
244.6576__592.35	244.658	592.35	0.11862	-3.0756	0.0011693	2.9321	NA	NA	NA	NA	NA	NA	NA	NA	NA	NA	NA	NA	NA	NA	NA	NA	NA	NA	NA	NA	NA	NA	NA	NA	NA
245.1311__579.37	245.131	579.37	0.11558	-3.113	0.012654	1.8978	NA	NA	NA	NA	NA	NA	NA	NA	NA	NA	NA	NA	NA	NA	NA	NA	NA	NA	NA	NA	NA	NA	NA	NA	NA
245.142__142.05	245.142	142.05	7.5883	2.9238	0.052123	1.283	NA	NA	NA	NA	NA	NA	NA	NA	NA	NA	NA	NA	NA	NA	NA	NA	NA	NA	NA	NA	NA	NA	NA	NA	NA
245.1495__154.58	245.149	154.58	5.1123	2.354	0.057655	1.2392	NA	NA	NA	NA	NA	NA	NA	NA	NA	NA	NA	NA	NA	NA	NA	NA	NA	NA	NA	NA	NA	NA	NA	NA	NA
245.161__225.09	245.161	225.09	26.136	4.708	0.074294	1.129	NA	NA	NA	NA	NA	NA	NA	NA	NA	NA	NA	NA	NA	NA	NA	NA	NA	NA	NA	NA	NA	NA	NA	NA	NA
245.1647__1120.39	245.165	1120.39	0.0054864	-7.5099	4.4832e-06	5.3484	NA	NA	NA	NA	NA	NA	NA	NA	NA	NA	NA	NA	NA	NA	NA	NA	NA	NA	NA	NA	NA	NA	NA	NA	NA
245.1859__739.77	245.186	739.77	114.16	6.8349	2.2716e-05	4.6437	NA	NA	NA	NA	NA	NA	NA	NA	NA	NA	NA	NA	NA	NA	NA	NA	NA	NA	NA	NA	NA	NA	NA	NA	NA
245.1862__598.75	245.186	598.75	56.318	5.8155	1.5002e-06	5.8239	NA	NA	NA	NA	NA	NA	NA	NA	NA	NA	NA	NA	NA	NA	NA	NA	NA	NA	NA	NA	NA	NA	NA	NA	NA
245.1863__567.08	245.186	567.08	74.685	6.2228	9.1462e-07	6.0388	NA	NA	NA	NA	NA	NA	NA	NA	NA	NA	NA	NA	NA	NA	NA	NA	NA	NA	NA	NA	NA	NA	NA	NA	NA
246.1395__1121.99	246.139	1121.99	0.00017098	-12.514	4.6382e-07	6.3337	NA	NA	NA	NA	NA	NA	NA	NA	NA	NA	NA	NA	NA	NA	NA	NA	NA	NA	NA	NA	NA	NA	NA	NA	NA
246.1452__261.94	246.145	261.94	296.62	8.2125	0.049537	1.3051	NA	NA	NA	NA	NA	NA	NA	NA	NA	NA	NA	NA	NA	NA	NA	NA	NA	NA	NA	NA	NA	NA	NA	NA	NA
246.6261__463.46	246.626	463.46	0.065337	-3.936	0.00078751	3.1037	NA	NA	NA	NA	NA	NA	NA	NA	NA	NA	NA	NA	NA	NA	NA	NA	NA	NA	NA	NA	NA	NA	NA	NA	NA
247.1286__131.36	247.129	131.36	47.238	5.5619	0.0060253	2.22	NA	NA	NA	NA	NA	NA	NA	NA	NA	NA	NA	NA	NA	NA	NA	NA	NA	NA	NA	NA	NA	NA	NA	NA	NA
247.1287__215.83	247.129	215.83	54.107	5.7578	0.0097988	2.0088	NA	NA	NA	NA	NA	NA	NA	NA	NA	NA	NA	NA	NA	NA	NA	NA	NA	NA	NA	NA	NA	NA	NA	NA	NA
247.1288__441.24	247.129	441.24	14.138	3.8215	0.010702	1.9705	NA	NA	NA	NA	NA	NA	NA	NA	NA	NA	NA	NA	NA	NA	NA	NA	NA	NA	NA	NA	NA	NA	NA	NA	NA
247.2265__1443.79	247.226	1443.79	1119.5	10.129	6.0152e-06	5.2208	NA	NA	NA	NA	NA	NA	NA	NA	NA	NA	NA	NA	NA	NA	NA	NA	NA	NA	NA	NA	NA	NA	NA	NA	NA
248.1148__210.82	248.115	210.82	37.125	5.2143	0.012654	1.8978	NA	NA	NA	NA	NA	NA	NA	NA	NA	NA	NA	NA	NA	NA	NA	NA	NA	NA	NA	NA	NA	NA	NA	NA	NA
248.1148__482.99	248.115	482.99	7926	12.952	7.123e-05	4.1473	NA	NA	NA	NA	NA	NA	NA	NA	NA	NA	NA	NA	NA	NA	NA	NA	NA	NA	NA	NA	NA	NA	NA	NA	NA
248.1322__294.53	248.132	294.53	4.0693	2.0248	0.021159	1.6745	NA	NA	NA	NA	NA	NA	NA	NA	NA	NA	NA	NA	NA	NA	NA	NA	NA	NA	NA	NA	NA	NA	NA	NA	NA
248.1416__494.79	248.142	494.79	0.0027375	-8.5129	0.00036139	3.442	NA	NA	NA	NA	NA	NA	NA	NA	NA	NA	NA	NA	NA	NA	NA	NA	NA	NA	NA	NA	NA	NA	NA	NA	NA
248.23__1465.75	248.23	1465.75	4627.5	12.176	0.0003589	3.445	NA	NA	NA	NA	NA	NA	NA	NA	NA	NA	NA	NA	NA	NA	NA	NA	NA	NA	NA	NA	NA	NA	NA	NA	NA
248.6477__480.47	248.648	480.47	0.026941	-5.2141	4.2044e-05	4.3763	NA	NA	NA	NA	NA	NA	NA	NA	NA	NA	NA	NA	NA	NA	NA	NA	NA	NA	NA	NA	NA	NA	NA	NA	NA
248.8256__313.27	248.826	313.27	0.0036605	-8.0937	2.2958e-05	4.6391	NA	NA	NA	NA	NA	NA	NA	NA	NA	NA	NA	NA	NA	NA	NA	NA	NA	NA	NA	NA	NA	NA	NA	NA	NA
249.1349__290.64	249.135	290.64	0.074393	-3.7487	0.016881	1.7726	NA	NA	NA	NA	NA	NA	NA	NA	NA	NA	NA	NA	NA	NA	NA	NA	NA	NA	NA	NA	NA	NA	NA	NA	NA
249.1397__575.11	249.14	575.11	0.25211	-1.9879	2.48e-06	5.6055	NA	NA	NA	NA	NA	NA	NA	NA	NA	NA	NA	NA	NA	NA	NA	NA	NA	NA	NA	NA	NA	NA	NA	NA	NA
249.488__479.32	249.488	479.32	0.05764	-4.1168	5.061e-05	4.2958	NA	NA	NA	NA	NA	NA	NA	NA	NA	NA	NA	NA	NA	NA	NA	NA	NA	NA	NA	NA	NA	NA	NA	NA	NA
249.8124__569.95	249.812	569.95	0.065523	-3.9318	0.00019633	3.707	NA	NA	NA	NA	NA	NA	NA	NA	NA	NA	NA	NA	NA	NA	NA	NA	NA	NA	NA	NA	NA	NA	NA	NA	NA
250.1303__315.08	250.13	315.08	19.592	4.2922	0.017355	1.7606	NA	NA	NA	NA	NA	NA	NA	NA	NA	NA	NA	NA	NA	NA	NA	NA	NA	NA	NA	NA	NA	NA	NA	NA	NA
250.1368__512.91	250.137	512.91	0.096587	-3.372	3.6824e-06	5.4339	NA	NA	NA	NA	NA	NA	NA	NA	NA	NA	NA	NA	NA	NA	NA	NA	NA	NA	NA	NA	NA	NA	NA	NA	NA
250.1619__1181.29	250.162	1181.29	5.3763	2.4266	1.8667e-06	5.7289	NA	NA	NA	NA	NA	NA	NA	NA	NA	NA	NA	NA	NA	NA	NA	NA	NA	NA	NA	NA	NA	NA	NA	NA	NA
250.6451__504.5	250.645	504.5	0.38663	-1.371	0.0022856	2.641	NA	NA	NA	NA	NA	NA	NA	NA	NA	NA	NA	NA	NA	NA	NA	NA	NA	NA	NA	NA	NA	NA	NA	NA	NA
251.1226__311.43	251.123	311.43	91.667	6.5183	0.010914	1.962	NA	NA	NA	NA	NA	NA	NA	NA	NA	NA	NA	NA	NA	NA	NA	NA	NA	NA	NA	NA	NA	NA	NA	NA	NA
251.1506__286.83	251.151	286.83	36.023	5.1708	0.031481	1.502	NA	NA	NA	NA	NA	NA	NA	NA	NA	NA	NA	NA	NA	NA	NA	NA	NA	NA	NA	NA	NA	NA	NA	NA	NA
251.1639__1139.24	251.164	1139.24	94.219	6.5579	2.5045e-05	4.6013	NA	NA	NA	NA	NA	NA	NA	NA	NA	NA	NA	NA	NA	NA	NA	NA	NA	NA	NA	NA	NA	NA	NA	NA	NA
252.1537__221.87	252.154	221.87	29.633	4.8891	0.029545	1.5295	NA	NA	NA	NA	NA	NA	NA	NA	NA	NA	NA	NA	NA	NA	NA	NA	NA	NA	NA	NA	NA	NA	NA	NA	NA
252.6446__503.46	252.645	503.46	20.652	4.3682	1.9598e-06	5.7078	NA	NA	NA	NA	NA	NA	NA	NA	NA	NA	NA	NA	NA	NA	NA	NA	NA	NA	NA	NA	NA	NA	NA	NA	NA
252.6627__580.42	252.663	580.42	0.066103	-3.9191	0.00044592	3.3507	NA	NA	NA	NA	NA	NA	NA	NA	NA	NA	NA	NA	NA	NA	NA	NA	NA	NA	NA	NA	NA	NA	NA	NA	NA
253.1186__242.58	253.119	242.58	30.731	4.9416	0.0082228	2.085	NA	NA	NA	NA	NA	NA	NA	NA	NA	NA	NA	NA	NA	NA	NA	NA	NA	NA	NA	NA	NA	NA	NA	NA	NA
253.1467__503.48	253.147	503.48	78.023	6.2858	0.0011092	2.955	NA	NA	NA	NA	NA	NA	NA	NA	NA	NA	NA	NA	NA	NA	NA	NA	NA	NA	NA	NA	NA	NA	NA	NA	NA
253.1521__459.8	253.152	459.8	10.532	3.3967	4.2843e-05	4.3681	NA	NA	NA	NA	NA	NA	NA	NA	NA	NA	NA	NA	NA	NA	NA	NA	NA	NA	NA	NA	NA	NA	NA	NA	NA
253.1586__1305.12	253.159	1305.12	1195.9	10.224	1.0367e-06	5.9843	NA	NA	NA	NA	NA	NA	NA	NA	NA	NA	NA	NA	NA	NA	NA	NA	NA	NA	NA	NA	NA	NA	NA	NA	NA
253.2159__1103.2	253.216	1103.2	420.09	8.7146	0.00045172	3.3451	NA	NA	NA	NA	NA	NA	NA	NA	NA	NA	NA	NA	NA	NA	NA	NA	NA	NA	NA	NA	NA	NA	NA	NA	NA
254.1219__240.63	254.122	240.63	537.04	9.0689	0.022964	1.639	NA	NA	NA	NA	NA	NA	NA	NA	NA	NA	NA	NA	NA	NA	NA	NA	NA	NA	NA	NA	NA	NA	NA	NA	NA
254.133__288.51	254.133	288.51	51.35	5.6823	0.0015573	2.8076	NA	NA	NA	NA	NA	NA	NA	NA	NA	NA	NA	NA	NA	NA	NA	NA	NA	NA	NA	NA	NA	NA	NA	NA	NA
254.1331__305.83	254.133	305.83	22.945	4.5201	0.0012295	2.9103	NA	NA	NA	NA	NA	NA	NA	NA	NA	NA	NA	NA	NA	NA	NA	NA	NA	NA	NA	NA	NA	NA	NA	NA	NA
254.6296__481.36	254.63	481.36	0.089379	-3.4839	4.3217e-05	4.3643	NA	NA	NA	NA	NA	NA	NA	NA	NA	NA	NA	NA	NA	NA	NA	NA	NA	NA	NA	NA	NA	NA	NA	NA	NA
255.1227__1210.17	255.123	1210.17	0.29182	-1.7769	0.006437	2.1913	NA	NA	NA	NA	NA	NA	NA	NA	NA	NA	NA	NA	NA	NA	NA	NA	NA	NA	NA	NA	NA	NA	NA	NA	NA
255.1313__151.3	255.131	151.3	16.832	4.0731	0.00031863	3.4967	NA	NA	NA	NA	NA	NA	NA	NA	NA	NA	NA	NA	NA	NA	NA	NA	NA	NA	NA	NA	NA	NA	NA	NA	NA
255.1742__1243.06	255.174	1243.06	6.2876	2.6525	0.00028368	3.5472	NA	NA	NA	NA	NA	NA	NA	NA	NA	NA	NA	NA	NA	NA	NA	NA	NA	NA	NA	NA	NA	NA	NA	NA	NA
255.2318__1432.95	255.232	1432.95	68.067	6.0889	4.0233e-06	5.3954	NA	NA	NA	NA	NA	NA	NA	NA	NA	NA	NA	NA	NA	NA	NA	NA	NA	NA	NA	NA	NA	NA	NA	NA	NA
255.6317__462.53	255.632	462.53	0.31407	-1.6708	0.010248	1.9894	NA	NA	NA	NA	NA	NA	NA	NA	NA	NA	NA	NA	NA	NA	NA	NA	NA	NA	NA	NA	NA	NA	NA	NA	NA
255.6324__491.39	255.632	491.39	0.0031894	-8.2925	0.00039521	3.4032	NA	NA	NA	NA	NA	NA	NA	NA	NA	NA	NA	NA	NA	NA	NA	NA	NA	NA	NA	NA	NA	NA	NA	NA	NA
255.6553__525.96	255.655	525.96	0.026011	-5.2647	0.0021066	2.6764	NA	NA	NA	NA	NA	NA	NA	NA	NA	NA	NA	NA	NA	NA	NA	NA	NA	NA	NA	NA	NA	NA	NA	NA	NA
256.1334__460.51	256.133	460.51	0.29945	-1.7396	0.0067255	2.1723	NA	NA	NA	NA	NA	NA	NA	NA	NA	NA	NA	NA	NA	NA	NA	NA	NA	NA	NA	NA	NA	NA	NA	NA	NA
256.2351__1459.08	256.235	1459.08	1902.2	10.893	1.979e-08	7.7035	NA	NA	NA	NA	NA	NA	NA	NA	NA	NA	NA	NA	NA	NA	NA	NA	NA	NA	NA	NA	NA	NA	NA	NA	NA
256.2998__1180.61	256.3	1180.61	4.5826	2.1962	0.00038163	3.4184	NA	NA	NA	NA	NA	NA	NA	NA	NA	NA	NA	NA	NA	NA	NA	NA	NA	NA	NA	NA	NA	NA	NA	NA	NA
256.4974__142.05	256.497	142.05	6.4307	2.685	0.095207	1.0213	NA	NA	NA	NA	NA	NA	NA	NA	NA	NA	NA	NA	NA	NA	NA	NA	NA	NA	NA	NA	NA	NA	NA	NA	NA
256.4975__475.07	256.498	475.07	4.9796	2.316	0.011198	1.9509	NA	NA	NA	NA	NA	NA	NA	NA	NA	NA	NA	NA	NA	NA	NA	NA	NA	NA	NA	NA	NA	NA	NA	NA	NA
256.8315__142.13	256.832	142.13	7.7295	2.9504	0.012257	1.9116	NA	NA	NA	NA	NA	NA	NA	NA	NA	NA	NA	NA	NA	NA	NA	NA	NA	NA	NA	NA	NA	NA	NA	NA	NA
256.8319__475.14	256.832	475.14	5.8594	2.5508	0.0087001	2.0605	NA	NA	NA	NA	NA	NA	NA	NA	NA	NA	NA	NA	NA	NA	NA	NA	NA	NA	NA	NA	NA	NA	NA	NA	NA
257.0896__148.57	257.09	148.57	13.508	3.7557	4.1945e-06	5.3773	NA	NA	NA	NA	NA	NA	NA	NA	NA	NA	NA	NA	NA	NA	NA	NA	NA	NA	NA	NA	NA	NA	NA	NA	NA
257.1445__588.71	257.144	588.71	0.27294	-1.8733	0.00079156	3.1015	NA	NA	NA	NA	NA	NA	NA	NA	NA	NA	NA	NA	NA	NA	NA	NA	NA	NA	NA	NA	NA	NA	NA	NA	NA
257.1733__549.31	257.173	549.31	0.12018	-3.0567	0.00036949	3.4324	NA	NA	NA	NA	NA	NA	NA	NA	NA	NA	NA	NA	NA	NA	NA	NA	NA	NA	NA	NA	NA	NA	NA	NA	NA
258.2065__1286.7	258.207	1286.7	10.401	3.3787	0.00034208	3.4659	NA	NA	NA	NA	NA	NA	NA	NA	NA	NA	NA	NA	NA	NA	NA	NA	NA	NA	NA	NA	NA	NA	NA	NA	NA
258.6466__303.78	258.647	303.78	8.8349	3.1432	0.00020687	3.6843	NA	NA	NA	NA	NA	NA	NA	NA	NA	NA	NA	NA	NA	NA	NA	NA	NA	NA	NA	NA	NA	NA	NA	NA	NA
258.6608__503.27	258.661	503.27	0.31185	-1.6811	0.0032272	2.4912	NA	NA	NA	NA	NA	NA	NA	NA	NA	NA	NA	NA	NA	NA	NA	NA	NA	NA	NA	NA	NA	NA	NA	NA	NA
259.1526__135.3	259.153	135.3	11.707	3.5493	0.026632	1.5746	NA	NA	NA	NA	NA	NA	NA	NA	NA	NA	NA	NA	NA	NA	NA	NA	NA	NA	NA	NA	NA	NA	NA	NA	NA
259.1576__502.4	259.158	502.4	8.0985	3.0177	0.013138	1.8815	NA	NA	NA	NA	NA	NA	NA	NA	NA	NA	NA	NA	NA	NA	NA	NA	NA	NA	NA	NA	NA	NA	NA	NA	NA
259.1653__286.11	259.165	286.11	9.2255	3.2056	0.022638	1.6452	NA	NA	NA	NA	NA	NA	NA	NA	NA	NA	NA	NA	NA	NA	NA	NA	NA	NA	NA	NA	NA	NA	NA	NA	NA
259.1655__483.51	259.166	483.51	54.223	5.7608	0.0098925	2.0047	NA	NA	NA	NA	NA	NA	NA	NA	NA	NA	NA	NA	NA	NA	NA	NA	NA	NA	NA	NA	NA	NA	NA	NA	NA
259.1734__1080.54	259.173	1080.54	5.8084	2.5381	2.2642e-05	4.6451	NA	NA	NA	NA	NA	NA	NA	NA	NA	NA	NA	NA	NA	NA	NA	NA	NA	NA	NA	NA	NA	NA	NA	NA	NA
259.669__1126.84	259.669	1126.84	5.6553	2.4996	4.718e-05	4.3262	NA	NA	NA	NA	NA	NA	NA	NA	NA	NA	NA	NA	NA	NA	NA	NA	NA	NA	NA	NA	NA	NA	NA	NA	NA
260.1602__254.44	260.16	254.44	16.67	4.0591	0.0053583	2.271	NA	NA	NA	NA	NA	NA	NA	NA	NA	NA	NA	NA	NA	NA	NA	NA	NA	NA	NA	NA	NA	NA	NA	NA	NA
260.1603__131.38	260.16	131.38	28.465	4.8311	0.044024	1.3563	NA	NA	NA	NA	NA	NA	NA	NA	NA	NA	NA	NA	NA	NA	NA	NA	NA	NA	NA	NA	NA	NA	NA	NA	NA
260.1603__271.43	260.16	271.43	29.125	4.8642	0.0056804	2.2456	NA	NA	NA	NA	NA	NA	NA	NA	NA	NA	NA	NA	NA	NA	NA	NA	NA	NA	NA	NA	NA	NA	NA	NA	NA
260.1604__346.41	260.16	346.41	11.597	3.5357	0.029143	1.5355	NA	NA	NA	NA	NA	NA	NA	NA	NA	NA	NA	NA	NA	NA	NA	NA	NA	NA	NA	NA	NA	NA	NA	NA	NA
260.1606__212.67	260.161	212.67	0.13999	-2.8366	2.7725e-05	4.5571	NA	NA	NA	NA	NA	NA	NA	NA	NA	NA	NA	NA	NA	NA	NA	NA	NA	NA	NA	NA	NA	NA	NA	NA	NA
260.1607__467.22	260.161	467.22	13.624	3.7681	6.963e-05	4.1572	NA	NA	NA	NA	NA	NA	NA	NA	NA	NA	NA	NA	NA	NA	NA	NA	NA	NA	NA	NA	NA	NA	NA	NA	NA
260.183__1330.47	260.183	1330.47	12.853	3.684	3.1451e-05	4.5024	NA	NA	NA	NA	NA	NA	NA	NA	NA	NA	NA	NA	NA	NA	NA	NA	NA	NA	NA	NA	NA	NA	NA	NA	NA
260.1857__1094.51	260.186	1094.51	154.53	7.2718	0.0003647	3.4381	NA	NA	NA	NA	NA	NA	NA	NA	NA	NA	NA	NA	NA	NA	NA	NA	NA	NA	NA	NA	NA	NA	NA	NA	NA
261.0905__610.27	261.091	610.27	0.26089	-1.9385	0.0048027	2.3185	NA	NA	NA	NA	NA	NA	NA	NA	NA	NA	NA	NA	NA	NA	NA	NA	NA	NA	NA	NA	NA	NA	NA	NA	NA
261.144__132.31	261.144	132.31	98.426	6.621	0.0039892	2.3991	NA	NA	NA	NA	NA	NA	NA	NA	NA	NA	NA	NA	NA	NA	NA	NA	NA	NA	NA	NA	NA	NA	NA	NA	NA
261.1444__312.44	261.144	312.44	29.363	4.8759	0.014771	1.8306	NA	NA	NA	NA	NA	NA	NA	NA	NA	NA	NA	NA	NA	NA	NA	NA	NA	NA	NA	NA	NA	NA	NA	NA	NA
261.1446__355.06	261.145	355.06	35.682	5.1571	0.0057081	2.2435	NA	NA	NA	NA	NA	NA	NA	NA	NA	NA	NA	NA	NA	NA	NA	NA	NA	NA	NA	NA	NA	NA	NA	NA	NA
261.1447__190.46	261.145	190.46	15.98	3.9982	0.00067357	3.1716	NA	NA	NA	NA	NA	NA	NA	NA	NA	NA	NA	NA	NA	NA	NA	NA	NA	NA	NA	NA	NA	NA	NA	NA	NA
261.1448__306.69	261.145	306.69	46.905	5.5517	0.0034272	2.4651	NA	NA	NA	NA	NA	NA	NA	NA	NA	NA	NA	NA	NA	NA	NA	NA	NA	NA	NA	NA	NA	NA	NA	NA	NA
261.1451__478.77	261.145	478.77	20.023	4.3236	7.4145e-05	4.1299	NA	NA	NA	NA	NA	NA	NA	NA	NA	NA	NA	NA	NA	NA	NA	NA	NA	NA	NA	NA	NA	NA	NA	NA	NA
261.2063__997.15	261.206	997.15	5.9079	2.5627	0.0024825	2.6051	NA	NA	NA	NA	NA	NA	NA	NA	NA	NA	NA	NA	NA	NA	NA	NA	NA	NA	NA	NA	NA	NA	NA	NA	NA
261.6375__283.8	261.637	283.8	0.0028859	-8.4368	0.0011821	2.9274	NA	NA	NA	NA	NA	NA	NA	NA	NA	NA	NA	NA	NA	NA	NA	NA	NA	NA	NA	NA	NA	NA	NA	NA	NA
261.6555__512.91	261.656	512.91	0.12238	-3.0306	1.6949e-05	4.7709	NA	NA	NA	NA	NA	NA	NA	NA	NA	NA	NA	NA	NA	NA	NA	NA	NA	NA	NA	NA	NA	NA	NA	NA	NA
262.1073__927	262.107	927	0.26407	-1.921	0.097157	1.0125	NA	NA	NA	NA	NA	NA	NA	NA	NA	NA	NA	NA	NA	NA	NA	NA	NA	NA	NA	NA	NA	NA	NA	NA	NA
262.1393__284.17	262.139	284.17	0.01723	-5.859	0.0013647	2.8649	NA	NA	NA	NA	NA	NA	NA	NA	NA	NA	NA	NA	NA	NA	NA	NA	NA	NA	NA	NA	NA	NA	NA	NA	NA
263.1388__627.88	263.139	627.88	6.0672	2.601	0.0061517	2.211	NA	NA	NA	NA	NA	NA	NA	NA	NA	NA	NA	NA	NA	NA	NA	NA	NA	NA	NA	NA	NA	NA	NA	NA	NA
263.1391__602.33	263.139	602.33	23.727	4.5685	0.00088354	3.0538	NA	NA	NA	NA	NA	NA	NA	NA	NA	NA	NA	NA	NA	NA	NA	NA	NA	NA	NA	NA	NA	NA	NA	NA	NA
263.1684__717.57	263.168	717.57	5.2622	2.3957	4.4762e-07	6.3491	NA	NA	NA	NA	NA	NA	NA	NA	NA	NA	NA	NA	NA	NA	NA	NA	NA	NA	NA	NA	NA	NA	NA	NA	NA
263.6349__491.47	263.635	491.47	0.0093571	-6.7397	0.0004095	3.3877	NA	NA	NA	NA	NA	NA	NA	NA	NA	NA	NA	NA	NA	NA	NA	NA	NA	NA	NA	NA	NA	NA	NA	NA	NA
264.1267__930.21	264.127	930.21	0.040155	-4.6383	2.1728e-05	4.663	NA	NA	NA	NA	NA	NA	NA	NA	NA	NA	NA	NA	NA	NA	NA	NA	NA	NA	NA	NA	NA	NA	NA	NA	NA
264.1594__1136.4	264.159	1136.4	0.14496	-2.7862	0.0013055	2.8842	NA	NA	NA	NA	NA	NA	NA	NA	NA	NA	NA	NA	NA	NA	NA	NA	NA	NA	NA	NA	NA	NA	NA	NA	NA
265.1384__521.76	265.138	521.76	288.3	8.1714	1.5322e-10	9.8147	NA	NA	NA	NA	NA	NA	NA	NA	NA	NA	NA	NA	NA	NA	NA	NA	NA	NA	NA	NA	NA	NA	NA	NA	NA
265.1385__458.7	265.139	458.7	0.34971	-1.5158	0.001385	2.8586	NA	NA	NA	NA	NA	NA	NA	NA	NA	NA	NA	NA	NA	NA	NA	NA	NA	NA	NA	NA	NA	NA	NA	NA	NA
265.1545__704.76	265.154	704.76	0.025296	-5.305	0.00010994	3.9588	NA	NA	NA	NA	NA	NA	NA	NA	NA	NA	NA	NA	NA	NA	NA	NA	NA	NA	NA	NA	NA	NA	NA	NA	NA
265.1548__559.82	265.155	559.82	26.117	4.7069	3.0217e-06	5.5198	NA	NA	NA	NA	NA	NA	NA	NA	NA	NA	NA	NA	NA	NA	NA	NA	NA	NA	NA	NA	NA	NA	NA	NA	NA
266.1026__788.93	266.103	788.93	8.614	3.1067	4.4897e-05	4.3478	NA	NA	NA	NA	NA	NA	NA	NA	NA	NA	NA	NA	NA	NA	NA	NA	NA	NA	NA	NA	NA	NA	NA	NA	NA
266.1521__495.77	266.152	495.77	0.39749	-1.331	0.05968	1.2242	NA	NA	NA	NA	NA	NA	NA	NA	NA	NA	NA	NA	NA	NA	NA	NA	NA	NA	NA	NA	NA	NA	NA	NA	NA
266.1607__468.88	266.161	468.88	2.7103	1.4384	0.021307	1.6715	NA	NA	NA	NA	NA	NA	NA	NA	NA	NA	NA	NA	NA	NA	NA	NA	NA	NA	NA	NA	NA	NA	NA	NA	NA
267.1339__516.37	267.134	516.37	10.65	3.4127	3.1186e-05	4.506	NA	NA	NA	NA	NA	NA	NA	NA	NA	NA	NA	NA	NA	NA	NA	NA	NA	NA	NA	NA	NA	NA	NA	NA	NA
267.1341__251.29	267.134	251.29	61.901	5.9519	0.0031843	2.497	NA	NA	NA	NA	NA	NA	NA	NA	NA	NA	NA	NA	NA	NA	NA	NA	NA	NA	NA	NA	NA	NA	NA	NA	NA
267.1377__1211.25	267.138	1211.25	243.99	7.9307	0.00045703	3.3401	NA	NA	NA	NA	NA	NA	NA	NA	NA	NA	NA	NA	NA	NA	NA	NA	NA	NA	NA	NA	NA	NA	NA	NA	NA
267.2105__1514.18	267.211	1514.18	2630.6	11.361	0.00084297	3.0742	NA	NA	NA	NA	NA	NA	NA	NA	NA	NA	NA	NA	NA	NA	NA	NA	NA	NA	NA	NA	NA	NA	NA	NA	NA
267.2106__1557.23	267.211	1557.23	1753.8	10.776	0.0003635	3.4395	NA	NA	NA	NA	NA	NA	NA	NA	NA	NA	NA	NA	NA	NA	NA	NA	NA	NA	NA	NA	NA	NA	NA	NA	NA
267.6518__242.5	267.652	242.5	0.0035664	-8.1313	0.01881	1.7256	NA	NA	NA	NA	NA	NA	NA	NA	NA	NA	NA	NA	NA	NA	NA	NA	NA	NA	NA	NA	NA	NA	NA	NA	NA
267.829__473.88	267.829	473.88	0.4272	-1.227	0.089161	1.0498	NA	NA	NA	NA	NA	NA	NA	NA	NA	NA	NA	NA	NA	NA	NA	NA	NA	NA	NA	NA	NA	NA	NA	NA	NA
268.1908__1001.08	268.191	1001.08	1144.7	10.161	0.00040692	3.3905	NA	NA	NA	NA	NA	NA	NA	NA	NA	NA	NA	NA	NA	NA	NA	NA	NA	NA	NA	NA	NA	NA	NA	NA	NA
268.1909__1010.18	268.191	1010.18	24.32	4.6041	0.0023096	2.6365	NA	NA	NA	NA	NA	NA	NA	NA	NA	NA	NA	NA	NA	NA	NA	NA	NA	NA	NA	NA	NA	NA	NA	NA	NA
269.1132__271.27	269.113	271.27	175.3	7.4537	0.00018823	3.7253	NA	NA	NA	NA	NA	NA	NA	NA	NA	NA	NA	NA	NA	NA	NA	NA	NA	NA	NA	NA	NA	NA	NA	NA	NA
269.1137__219.06	269.114	219.06	4.9142	2.2969	0.025027	1.6016	NA	NA	NA	NA	NA	NA	NA	NA	NA	NA	NA	NA	NA	NA	NA	NA	NA	NA	NA	NA	NA	NA	NA	NA	NA
269.1606__280.68	269.161	280.68	61.522	5.943	0.0073103	2.1361	NA	NA	NA	NA	NA	NA	NA	NA	NA	NA	NA	NA	NA	NA	NA	NA	NA	NA	NA	NA	NA	NA	NA	NA	NA
269.2086__1440.57	269.209	1440.57	147.81	7.2076	0.0007173	3.1443	NA	NA	NA	NA	NA	NA	NA	NA	NA	NA	NA	NA	NA	NA	NA	NA	NA	NA	NA	NA	NA	NA	NA	NA	NA
269.211__1170.36	269.211	1170.36	44.985	5.4914	0.00015284	3.8158	NA	NA	NA	NA	NA	NA	NA	NA	NA	NA	NA	NA	NA	NA	NA	NA	NA	NA	NA	NA	NA	NA	NA	NA	NA
269.2475__1512.15	269.248	1512.15	2.4386	1.286	0.017939	1.7462	NA	NA	NA	NA	NA	NA	NA	NA	NA	NA	NA	NA	NA	NA	NA	NA	NA	NA	NA	NA	NA	NA	NA	NA	NA
269.8208__479.39	269.821	479.39	2.925	1.5484	0.00083236	3.0797	NA	NA	NA	NA	NA	NA	NA	NA	NA	NA	NA	NA	NA	NA	NA	NA	NA	NA	NA	NA	NA	NA	NA	NA	NA
270.1555__479.38	270.156	479.38	3.5545	1.8297	6.7977e-05	4.1676	NA	NA	NA	NA	NA	NA	NA	NA	NA	NA	NA	NA	NA	NA	NA	NA	NA	NA	NA	NA	NA	NA	NA	NA	NA
270.1777__1262.74	270.178	1262.74	10875	13.409	3.5912e-08	7.4448	NA	NA	NA	NA	NA	NA	NA	NA	NA	NA	NA	NA	NA	NA	NA	NA	NA	NA	NA	NA	NA	NA	NA	NA	NA
271.1651__276.4	271.165	276.4	19.121	4.2571	0.059464	1.2257	NA	NA	NA	NA	NA	NA	NA	NA	NA	NA	NA	NA	NA	NA	NA	NA	NA	NA	NA	NA	NA	NA	NA	NA	NA
271.1652__237.69	271.165	237.69	20.499	4.3575	0.042548	1.3711	NA	NA	NA	NA	NA	NA	NA	NA	NA	NA	NA	NA	NA	NA	NA	NA	NA	NA	NA	NA	NA	NA	NA	NA	NA
271.1906__1485.92	271.191	1485.92	45.252	5.4999	0.0018138	2.7414	NA	NA	NA	NA	NA	NA	NA	NA	NA	NA	NA	NA	NA	NA	NA	NA	NA	NA	NA	NA	NA	NA	NA	NA	NA
271.2263__1103.65	271.226	1103.65	900.96	9.8153	0.00024633	3.6085	NA	NA	NA	NA	NA	NA	NA	NA	NA	NA	NA	NA	NA	NA	NA	NA	NA	NA	NA	NA	NA	NA	NA	NA	NA
271.2269__1159.06	271.227	1159.06	4.8009	2.2633	0.019642	1.7068	NA	NA	NA	NA	NA	NA	NA	NA	NA	NA	NA	NA	NA	NA	NA	NA	NA	NA	NA	NA	NA	NA	NA	NA	NA
271.6688__295.54	271.669	295.54	0.071486	-3.8062	0.015642	1.8057	NA	NA	NA	NA	NA	NA	NA	NA	NA	NA	NA	NA	NA	NA	NA	NA	NA	NA	NA	NA	NA	NA	NA	NA	NA
271.6783__529.06	271.678	529.06	0.24205	-2.0467	1.3921e-05	4.8563	NA	NA	NA	NA	NA	NA	NA	NA	NA	NA	NA	NA	NA	NA	NA	NA	NA	NA	NA	NA	NA	NA	NA	NA	NA
272.1793__529.07	272.179	529.07	0.12565	-2.9925	0.013768	1.8611	NA	NA	NA	NA	NA	NA	NA	NA	NA	NA	NA	NA	NA	NA	NA	NA	NA	NA	NA	NA	NA	NA	NA	NA	NA
272.1855__1122.36	272.185	1122.36	2225.7	11.12	0.00014845	3.8284	NA	NA	NA	NA	NA	NA	NA	NA	NA	NA	NA	NA	NA	NA	NA	NA	NA	NA	NA	NA	NA	NA	NA	NA	NA
273.1809__446.35	273.181	446.35	67.082	6.0679	0.025267	1.5975	NA	NA	NA	NA	NA	NA	NA	NA	NA	NA	NA	NA	NA	NA	NA	NA	NA	NA	NA	NA	NA	NA	NA	NA	NA
273.1809__589.15	273.181	589.15	51.755	5.6936	0.0014928	2.826	NA	NA	NA	NA	NA	NA	NA	NA	NA	NA	NA	NA	NA	NA	NA	NA	NA	NA	NA	NA	NA	NA	NA	NA	NA
273.1809__813.95	273.181	813.95	8.4764	3.0835	0.047188	1.3262	NA	NA	NA	NA	NA	NA	NA	NA	NA	NA	NA	NA	NA	NA	NA	NA	NA	NA	NA	NA	NA	NA	NA	NA	NA
273.192__610.32	273.192	610.32	2.0759	1.0537	0.00015567	3.8078	NA	NA	NA	NA	NA	NA	NA	NA	NA	NA	NA	NA	NA	NA	NA	NA	NA	NA	NA	NA	NA	NA	NA	NA	NA
274.1759__175.1	274.176	175.1	51.346	5.6822	0.0028185	2.55	NA	NA	NA	NA	NA	NA	NA	NA	NA	NA	NA	NA	NA	NA	NA	NA	NA	NA	NA	NA	NA	NA	NA	NA	NA
274.1759__323.12	274.176	323.12	374.04	8.5471	0.00065215	3.1857	NA	NA	NA	NA	NA	NA	NA	NA	NA	NA	NA	NA	NA	NA	NA	NA	NA	NA	NA	NA	NA	NA	NA	NA	NA
274.176__189.87	274.176	189.87	45.781	5.5167	0.0062497	2.2041	NA	NA	NA	NA	NA	NA	NA	NA	NA	NA	NA	NA	NA	NA	NA	NA	NA	NA	NA	NA	NA	NA	NA	NA	NA
274.1761__530.35	274.176	530.35	28.822	4.8491	0.00013873	3.8578	NA	NA	NA	NA	NA	NA	NA	NA	NA	NA	NA	NA	NA	NA	NA	NA	NA	NA	NA	NA	NA	NA	NA	NA	NA
274.201__1205.43	274.201	1205.43	95.156	6.5722	0.00016259	3.7889	NA	NA	NA	NA	NA	NA	NA	NA	NA	NA	NA	NA	NA	NA	NA	NA	NA	NA	NA	NA	NA	NA	NA	NA	NA
275.1359__1066.43	275.136	1066.43	0.00035045	-11.479	4.6297e-07	6.3344	NA	NA	NA	NA	NA	NA	NA	NA	NA	NA	NA	NA	NA	NA	NA	NA	NA	NA	NA	NA	NA	NA	NA	NA	NA
275.1599__141.02	275.16	141.02	40.791	5.3502	0.0091432	2.0389	NA	NA	NA	NA	NA	NA	NA	NA	NA	NA	NA	NA	NA	NA	NA	NA	NA	NA	NA	NA	NA	NA	NA	NA	NA
275.1604__554.69	275.16	554.69	2.1034	1.0727	0.09395	1.0271	NA	NA	NA	NA	NA	NA	NA	NA	NA	NA	NA	NA	NA	NA	NA	NA	NA	NA	NA	NA	NA	NA	NA	NA	NA
275.176__1205.88	275.176	1205.88	51.118	5.6758	0.004305	2.366	NA	NA	NA	NA	NA	NA	NA	NA	NA	NA	NA	NA	NA	NA	NA	NA	NA	NA	NA	NA	NA	NA	NA	NA	NA
275.2582__1596.02	275.258	1596.02	4.8792	2.2866	0.0019715	2.7052	NA	NA	NA	NA	NA	NA	NA	NA	NA	NA	NA	NA	NA	NA	NA	NA	NA	NA	NA	NA	NA	NA	NA	NA	NA
276.1779__1275.49	276.178	1275.49	7.5228	2.9113	7.254e-05	4.1394	NA	NA	NA	NA	NA	NA	NA	NA	NA	NA	NA	NA	NA	NA	NA	NA	NA	NA	NA	NA	NA	NA	NA	NA	NA
276.6795__1275.54	276.68	1275.54	6.3967	2.6773	0.00026849	3.5711	NA	NA	NA	NA	NA	NA	NA	NA	NA	NA	NA	NA	NA	NA	NA	NA	NA	NA	NA	NA	NA	NA	NA	NA	NA
277.1187__531.03	277.119	531.03	4.7853	2.2586	0.072264	1.1411	NA	NA	NA	NA	NA	NA	NA	NA	NA	NA	NA	NA	NA	NA	NA	NA	NA	NA	NA	NA	NA	NA	NA	NA	NA
277.138__574.87	277.138	574.87	10.601	3.4062	1.4946e-07	6.8255	NA	NA	NA	NA	NA	NA	NA	NA	NA	NA	NA	NA	NA	NA	NA	NA	NA	NA	NA	NA	NA	NA	NA	NA	NA
277.1797__1119.13	277.18	1119.13	16556	14.015	2.3189e-09	8.6347	NA	NA	NA	NA	NA	NA	NA	NA	NA	NA	NA	NA	NA	NA	NA	NA	NA	NA	NA	NA	NA	NA	NA	NA	NA
278.1789__297.34	278.179	297.34	3.4983	1.8067	0.0024037	2.6191	NA	NA	NA	NA	NA	NA	NA	NA	NA	NA	NA	NA	NA	NA	NA	NA	NA	NA	NA	NA	NA	NA	NA	NA	NA
278.1968__539.15	278.197	539.15	0.012616	-6.3086	0.014107	1.8506	NA	NA	NA	NA	NA	NA	NA	NA	NA	NA	NA	NA	NA	NA	NA	NA	NA	NA	NA	NA	NA	NA	NA	NA	NA
278.6761__465.86	278.676	465.86	0.10805	-3.2102	0.019102	1.7189	NA	NA	NA	NA	NA	NA	NA	NA	NA	NA	NA	NA	NA	NA	NA	NA	NA	NA	NA	NA	NA	NA	NA	NA	NA
279.1348__177.08	279.135	177.08	6.0905	2.6066	0.083807	1.0767	NA	NA	NA	NA	NA	NA	NA	NA	NA	NA	NA	NA	NA	NA	NA	NA	NA	NA	NA	NA	NA	NA	NA	NA	NA
279.1372__330.46	279.137	330.46	6.3362	2.6636	0.058645	1.2318	NA	NA	NA	NA	NA	NA	NA	NA	NA	NA	NA	NA	NA	NA	NA	NA	NA	NA	NA	NA	NA	NA	NA	NA	NA
279.1682__494.18	279.168	494.18	7.8807	2.9783	0.0011339	2.9454	NA	NA	NA	NA	NA	NA	NA	NA	NA	NA	NA	NA	NA	NA	NA	NA	NA	NA	NA	NA	NA	NA	NA	NA	NA
279.1704__650.57	279.17	650.57	53.597	5.7441	2.189e-05	4.6598	NA	NA	NA	NA	NA	NA	NA	NA	NA	NA	NA	NA	NA	NA	NA	NA	NA	NA	NA	NA	NA	NA	NA	NA	NA
279.1815__158.67	279.182	158.67	20.733	4.3738	0.00014397	3.8417	NA	NA	NA	NA	NA	NA	NA	NA	NA	NA	NA	NA	NA	NA	NA	NA	NA	NA	NA	NA	NA	NA	NA	NA	NA
279.1868__562.41	279.187	562.41	0.3212	-1.6385	2.75e-06	5.5607	NA	NA	NA	NA	NA	NA	NA	NA	NA	NA	NA	NA	NA	NA	NA	NA	NA	NA	NA	NA	NA	NA	NA	NA	NA
279.648__508.76	279.648	508.76	0.21242	-2.235	0.00023431	3.6302	NA	NA	NA	NA	NA	NA	NA	NA	NA	NA	NA	NA	NA	NA	NA	NA	NA	NA	NA	NA	NA	NA	NA	NA	NA
279.6679__748.88	279.668	748.88	2.814	1.4926	0.00067038	3.1737	NA	NA	NA	NA	NA	NA	NA	NA	NA	NA	NA	NA	NA	NA	NA	NA	NA	NA	NA	NA	NA	NA	NA	NA	NA
279.6698__662.58	279.67	662.58	18.944	4.2437	1.4258e-05	4.8459	NA	NA	NA	NA	NA	NA	NA	NA	NA	NA	NA	NA	NA	NA	NA	NA	NA	NA	NA	NA	NA	NA	NA	NA	NA
279.6884__562.41	279.688	562.41	0.31264	-1.6774	5.7194e-06	5.2427	NA	NA	NA	NA	NA	NA	NA	NA	NA	NA	NA	NA	NA	NA	NA	NA	NA	NA	NA	NA	NA	NA	NA	NA	NA
280.1373__505.59	280.137	505.59	150.86	7.237	2.7745e-05	4.5568	NA	NA	NA	NA	NA	NA	NA	NA	NA	NA	NA	NA	NA	NA	NA	NA	NA	NA	NA	NA	NA	NA	NA	NA	NA
280.1542__1058.25	280.154	1058.25	0.065602	-3.9301	6.2198e-05	4.2062	NA	NA	NA	NA	NA	NA	NA	NA	NA	NA	NA	NA	NA	NA	NA	NA	NA	NA	NA	NA	NA	NA	NA	NA	NA
281.0994__492.24	281.099	492.24	3.4018	1.7663	9.8519e-07	6.0065	NA	NA	NA	NA	NA	NA	NA	NA	NA	NA	NA	NA	NA	NA	NA	NA	NA	NA	NA	NA	NA	NA	NA	NA	NA
281.113__252.99	281.113	252.99	104.19	6.703	0.0048962	2.3101	NA	NA	NA	NA	NA	NA	NA	NA	NA	NA	NA	NA	NA	NA	NA	NA	NA	NA	NA	NA	NA	NA	NA	NA	NA
281.1135__226.16	281.113	226.16	159.57	7.3181	0.0037791	2.4226	NA	NA	NA	NA	NA	NA	NA	NA	NA	NA	NA	NA	NA	NA	NA	NA	NA	NA	NA	NA	NA	NA	NA	NA	NA
281.1498__440.61	281.15	440.61	484.81	8.9213	0.00074824	3.126	NA	NA	NA	NA	NA	NA	NA	NA	NA	NA	NA	NA	NA	NA	NA	NA	NA	NA	NA	NA	NA	NA	NA	NA	NA
282.1527__342.15	282.153	342.15	19.573	4.2908	0.0087039	2.0603	NA	NA	NA	NA	NA	NA	NA	NA	NA	NA	NA	NA	NA	NA	NA	NA	NA	NA	NA	NA	NA	NA	NA	NA	NA
282.1773__1136.52	282.177	1136.52	167.07	7.3843	0.017351	1.7607	NA	NA	NA	NA	NA	NA	NA	NA	NA	NA	NA	NA	NA	NA	NA	NA	NA	NA	NA	NA	NA	NA	NA	NA	NA
282.1773__1177.43	282.177	1177.43	187.49	7.5507	7.2072e-05	4.1422	NA	NA	NA	NA	NA	NA	NA	NA	NA	NA	NA	NA	NA	NA	NA	NA	NA	NA	NA	NA	NA	NA	NA	NA	NA
282.1775__1098.81	282.178	1098.81	73.14	6.1926	0.0016911	2.7718	NA	NA	NA	NA	NA	NA	NA	NA	NA	NA	NA	NA	NA	NA	NA	NA	NA	NA	NA	NA	NA	NA	NA	NA	NA
282.1812__532.94	282.181	532.94	0.39126	-1.3538	0.00071186	3.1476	NA	NA	NA	NA	NA	NA	NA	NA	NA	NA	NA	NA	NA	NA	NA	NA	NA	NA	NA	NA	NA	NA	NA	NA	NA
282.2061__1111.72	282.206	1111.72	1523.8	10.573	0.00016425	3.7845	NA	NA	NA	NA	NA	NA	NA	NA	NA	NA	NA	NA	NA	NA	NA	NA	NA	NA	NA	NA	NA	NA	NA	NA	NA
282.6706__550.02	282.671	550.02	0.080762	-3.6302	0.0016111	2.7929	NA	NA	NA	NA	NA	NA	NA	NA	NA	NA	NA	NA	NA	NA	NA	NA	NA	NA	NA	NA	NA	NA	NA	NA	NA
283.1265__353.51	283.127	353.51	518.96	9.0195	0.00037513	3.4258	NA	NA	NA	NA	NA	NA	NA	NA	NA	NA	NA	NA	NA	NA	NA	NA	NA	NA	NA	NA	NA	NA	NA	NA	NA
283.1291__253.2	283.129	253.2	205.82	7.6852	0.00055189	3.2581	NA	NA	NA	NA	NA	NA	NA	NA	NA	NA	NA	NA	NA	NA	NA	NA	NA	NA	NA	NA	NA	NA	NA	NA	NA
283.1853__1182.33	283.185	1182.33	2196.6	11.101	0.00029444	3.531	NA	NA	NA	NA	NA	NA	NA	NA	NA	NA	NA	NA	NA	NA	NA	NA	NA	NA	NA	NA	NA	NA	NA	NA	NA
283.1856__1305.1	283.186	1305.1	3293.3	11.685	0.0027251	2.5646	NA	NA	NA	NA	NA	NA	NA	NA	NA	NA	NA	NA	NA	NA	NA	NA	NA	NA	NA	NA	NA	NA	NA	NA	NA
283.1857__1331.78	283.186	1331.78	6488.1	12.664	7.3966e-05	4.131	NA	NA	NA	NA	NA	NA	NA	NA	NA	NA	NA	NA	NA	NA	NA	NA	NA	NA	NA	NA	NA	NA	NA	NA	NA
283.2268__1512.58	283.227	1512.58	20.332	4.3457	0.025227	1.5981	NA	NA	NA	NA	NA	NA	NA	NA	NA	NA	NA	NA	NA	NA	NA	NA	NA	NA	NA	NA	NA	NA	NA	NA	NA
283.6871__1182.19	283.687	1182.19	6.0418	2.595	2.8724e-07	6.5418	NA	NA	NA	NA	NA	NA	NA	NA	NA	NA	NA	NA	NA	NA	NA	NA	NA	NA	NA	NA	NA	NA	NA	NA	NA
283.6872__1304.9	283.687	1304.9	2589.8	11.339	0.00011195	3.951	NA	NA	NA	NA	NA	NA	NA	NA	NA	NA	NA	NA	NA	NA	NA	NA	NA	NA	NA	NA	NA	NA	NA	NA	NA
283.6873__1331.78	283.687	1331.78	5303.7	12.373	8.0987e-05	4.0916	NA	NA	NA	NA	NA	NA	NA	NA	NA	NA	NA	NA	NA	NA	NA	NA	NA	NA	NA	NA	NA	NA	NA	NA	NA
284.0987__317.65	284.099	317.65	113.63	6.8282	0.0070966	2.1489	NA	NA	NA	NA	NA	NA	NA	NA	NA	NA	NA	NA	NA	NA	NA	NA	NA	NA	NA	NA	NA	NA	NA	NA	NA
284.1004__134.44	284.1	134.44	59.191	5.8873	0.0038373	2.416	NA	NA	NA	NA	NA	NA	NA	NA	NA	NA	NA	NA	NA	NA	NA	NA	NA	NA	NA	NA	NA	NA	NA	NA	NA
284.1645__521.74	284.164	521.74	0.42165	-1.2459	0.00031196	3.5059	NA	NA	NA	NA	NA	NA	NA	NA	NA	NA	NA	NA	NA	NA	NA	NA	NA	NA	NA	NA	NA	NA	NA	NA	NA
284.245__1514.32	284.245	1514.32	5.6646	2.502	1.4282e-05	4.8452	NA	NA	NA	NA	NA	NA	NA	NA	NA	NA	NA	NA	NA	NA	NA	NA	NA	NA	NA	NA	NA	NA	NA	NA	NA
285.1678__479.81	285.168	479.81	0.13953	-2.8413	0.017127	1.7663	NA	NA	NA	NA	NA	NA	NA	NA	NA	NA	NA	NA	NA	NA	NA	NA	NA	NA	NA	NA	NA	NA	NA	NA	NA
285.1811__518.1	285.181	518.1	7.5532	2.9171	0.00048566	3.3137	NA	NA	NA	NA	NA	NA	NA	NA	NA	NA	NA	NA	NA	NA	NA	NA	NA	NA	NA	NA	NA	NA	NA	NA	NA
285.6841__465.86	285.684	465.86	0.40228	-1.3137	0.053554	1.2712	NA	NA	NA	NA	NA	NA	NA	NA	NA	NA	NA	NA	NA	NA	NA	NA	NA	NA	NA	NA	NA	NA	NA	NA	NA
285.8481__500.23	285.848	500.23	0.15598	-2.6806	0.079103	1.1018	NA	NA	NA	NA	NA	NA	NA	NA	NA	NA	NA	NA	NA	NA	NA	NA	NA	NA	NA	NA	NA	NA	NA	NA	NA
286.1758__131.37	286.176	131.37	27.862	4.8002	0.0091031	2.0408	NA	NA	NA	NA	NA	NA	NA	NA	NA	NA	NA	NA	NA	NA	NA	NA	NA	NA	NA	NA	NA	NA	NA	NA	NA
286.1759__221.82	286.176	221.82	40.635	5.3447	0.017359	1.7605	NA	NA	NA	NA	NA	NA	NA	NA	NA	NA	NA	NA	NA	NA	NA	NA	NA	NA	NA	NA	NA	NA	NA	NA	NA
286.1761__336.02	286.176	336.02	8.7814	3.1344	0.034534	1.4618	NA	NA	NA	NA	NA	NA	NA	NA	NA	NA	NA	NA	NA	NA	NA	NA	NA	NA	NA	NA	NA	NA	NA	NA	NA
286.1761__553.54	286.176	553.54	8.1214	3.0217	2.3773e-06	5.6239	NA	NA	NA	NA	NA	NA	NA	NA	NA	NA	NA	NA	NA	NA	NA	NA	NA	NA	NA	NA	NA	NA	NA	NA	NA
286.1762__423.13	286.176	423.13	15.893	3.9903	0.012059	1.9187	NA	NA	NA	NA	NA	NA	NA	NA	NA	NA	NA	NA	NA	NA	NA	NA	NA	NA	NA	NA	NA	NA	NA	NA	NA
286.1762__524.12	286.176	524.12	4.275	2.0959	5.6649e-06	5.2468	NA	NA	NA	NA	NA	NA	NA	NA	NA	NA	NA	NA	NA	NA	NA	NA	NA	NA	NA	NA	NA	NA	NA	NA	NA
286.1763__352.28	286.176	352.28	35.115	5.134	0.009816	2.0081	NA	NA	NA	NA	NA	NA	NA	NA	NA	NA	NA	NA	NA	NA	NA	NA	NA	NA	NA	NA	NA	NA	NA	NA	NA
286.1763__488.47	286.176	488.47	35.049	5.1313	0.00015147	3.8197	NA	NA	NA	NA	NA	NA	NA	NA	NA	NA	NA	NA	NA	NA	NA	NA	NA	NA	NA	NA	NA	NA	NA	NA	NA
286.6758__809.75	286.676	809.75	0.41794	-1.2586	0.00012439	3.9052	NA	NA	NA	NA	NA	NA	NA	NA	NA	NA	NA	NA	NA	NA	NA	NA	NA	NA	NA	NA	NA	NA	NA	NA	NA
287.1488__1209.01	287.149	1209.01	0.27347	-1.8705	0.0031014	2.5084	NA	NA	NA	NA	NA	NA	NA	NA	NA	NA	NA	NA	NA	NA	NA	NA	NA	NA	NA	NA	NA	NA	NA	NA	NA
287.1715__644.5	287.171	644.5	3.2521	1.7014	2.9893e-05	4.5244	NA	NA	NA	NA	NA	NA	NA	NA	NA	NA	NA	NA	NA	NA	NA	NA	NA	NA	NA	NA	NA	NA	NA	NA	NA
288.1808__1089.42	288.181	1089.42	10.163	3.3452	0.00011468	3.9405	NA	NA	NA	NA	NA	NA	NA	NA	NA	NA	NA	NA	NA	NA	NA	NA	NA	NA	NA	NA	NA	NA	NA	NA	NA
288.1914__334.34	288.191	334.34	145.78	7.1877	0.001778	2.7501	NA	NA	NA	NA	NA	NA	NA	NA	NA	NA	NA	NA	NA	NA	NA	NA	NA	NA	NA	NA	NA	NA	NA	NA	NA
288.1918__318.54	288.192	318.54	54.937	5.7797	0.0070638	2.151	NA	NA	NA	NA	NA	NA	NA	NA	NA	NA	NA	NA	NA	NA	NA	NA	NA	NA	NA	NA	NA	NA	NA	NA	NA
288.1918__517.25	288.192	517.25	21.71	4.4403	0.00023687	3.6255	NA	NA	NA	NA	NA	NA	NA	NA	NA	NA	NA	NA	NA	NA	NA	NA	NA	NA	NA	NA	NA	NA	NA	NA	NA
288.1919__481.44	288.192	481.44	26.514	4.7287	1.7581e-05	4.755	NA	NA	NA	NA	NA	NA	NA	NA	NA	NA	NA	NA	NA	NA	NA	NA	NA	NA	NA	NA	NA	NA	NA	NA	NA
288.1919__590.25	288.192	590.25	22.951	4.5205	2.3262e-06	5.6333	NA	NA	NA	NA	NA	NA	NA	NA	NA	NA	NA	NA	NA	NA	NA	NA	NA	NA	NA	NA	NA	NA	NA	NA	NA
288.2168__1266.56	288.217	1266.56	88.53	6.4681	2.9532e-05	4.5297	NA	NA	NA	NA	NA	NA	NA	NA	NA	NA	NA	NA	NA	NA	NA	NA	NA	NA	NA	NA	NA	NA	NA	NA	NA
288.217__1143.39	288.217	1143.39	10.525	3.3957	0.00047047	3.3275	NA	NA	NA	NA	NA	NA	NA	NA	NA	NA	NA	NA	NA	NA	NA	NA	NA	NA	NA	NA	NA	NA	NA	NA	NA
289.1183__589.1	289.118	589.1	4.95	2.3074	0.0030874	2.5104	NA	NA	NA	NA	NA	NA	NA	NA	NA	NA	NA	NA	NA	NA	NA	NA	NA	NA	NA	NA	NA	NA	NA	NA	NA
289.1436__1251.51	289.144	1251.51	926.75	9.856	8.1184e-05	4.0905	NA	NA	NA	NA	NA	NA	NA	NA	NA	NA	NA	NA	NA	NA	NA	NA	NA	NA	NA	NA	NA	NA	NA	NA	NA
289.1759__259.55	289.176	259.55	112.52	6.8141	0.0011058	2.9563	NA	NA	NA	NA	NA	NA	NA	NA	NA	NA	NA	NA	NA	NA	NA	NA	NA	NA	NA	NA	NA	NA	NA	NA	NA
289.1761__555.75	289.176	555.75	208.83	7.7062	0.00082234	3.0849	NA	NA	NA	NA	NA	NA	NA	NA	NA	NA	NA	NA	NA	NA	NA	NA	NA	NA	NA	NA	NA	NA	NA	NA	NA
289.1799__936.21	289.18	936.21	118.76	6.8919	5.9581e-05	4.2249	NA	NA	NA	NA	NA	NA	NA	NA	NA	NA	NA	NA	NA	NA	NA	NA	NA	NA	NA	NA	NA	NA	NA	NA	NA
289.2368__1102.39	289.237	1102.39	616.7	9.2684	1.6219e-05	4.79	NA	NA	NA	NA	NA	NA	NA	NA	NA	NA	NA	NA	NA	NA	NA	NA	NA	NA	NA	NA	NA	NA	NA	NA	NA
289.237__1158.72	289.237	1158.72	104.23	6.7036	6.3498e-07	6.1972	NA	NA	NA	NA	NA	NA	NA	NA	NA	NA	NA	NA	NA	NA	NA	NA	NA	NA	NA	NA	NA	NA	NA	NA	NA
289.2372__1128.26	289.237	1128.26	7.9562	2.9921	0.0022161	2.6544	NA	NA	NA	NA	NA	NA	NA	NA	NA	NA	NA	NA	NA	NA	NA	NA	NA	NA	NA	NA	NA	NA	NA	NA	NA
290.048__1101.72	290.048	1101.72	46.947	5.553	4.6023e-05	4.337	NA	NA	NA	NA	NA	NA	NA	NA	NA	NA	NA	NA	NA	NA	NA	NA	NA	NA	NA	NA	NA	NA	NA	NA	NA
290.1624__278.03	290.162	278.03	16.601	4.0532	0.045532	1.3417	NA	NA	NA	NA	NA	NA	NA	NA	NA	NA	NA	NA	NA	NA	NA	NA	NA	NA	NA	NA	NA	NA	NA	NA	NA
290.1749__1205.19	290.175	1205.19	423.45	8.726	0.00048673	3.3127	NA	NA	NA	NA	NA	NA	NA	NA	NA	NA	NA	NA	NA	NA	NA	NA	NA	NA	NA	NA	NA	NA	NA	NA	NA
290.1861__1120.28	290.186	1120.28	10.665	3.4148	3.3917e-06	5.4696	NA	NA	NA	NA	NA	NA	NA	NA	NA	NA	NA	NA	NA	NA	NA	NA	NA	NA	NA	NA	NA	NA	NA	NA	NA
290.6761__596.44	290.676	596.44	0.2471	-2.0168	0.003698	2.432	NA	NA	NA	NA	NA	NA	NA	NA	NA	NA	NA	NA	NA	NA	NA	NA	NA	NA	NA	NA	NA	NA	NA	NA	NA
290.6767__1119.06	290.677	1119.06	5.3549	2.4209	2.1554e-06	5.6665	NA	NA	NA	NA	NA	NA	NA	NA	NA	NA	NA	NA	NA	NA	NA	NA	NA	NA	NA	NA	NA	NA	NA	NA	NA
291.1225__1156.84	291.123	1156.84	0.35446	-1.4963	0.0037668	2.424	NA	NA	NA	NA	NA	NA	NA	NA	NA	NA	NA	NA	NA	NA	NA	NA	NA	NA	NA	NA	NA	NA	NA	NA	NA
291.1225__1199.87	291.123	1199.87	0.27849	-1.8443	0.0015126	2.8203	NA	NA	NA	NA	NA	NA	NA	NA	NA	NA	NA	NA	NA	NA	NA	NA	NA	NA	NA	NA	NA	NA	NA	NA	NA
291.1352__1247.79	291.135	1247.79	45.385	5.5041	0.0022224	2.6532	NA	NA	NA	NA	NA	NA	NA	NA	NA	NA	NA	NA	NA	NA	NA	NA	NA	NA	NA	NA	NA	NA	NA	NA	NA
291.1828__1134.55	291.183	1134.55	385.13	8.5892	0.0027079	2.5674	NA	NA	NA	NA	NA	NA	NA	NA	NA	NA	NA	NA	NA	NA	NA	NA	NA	NA	NA	NA	NA	NA	NA	NA	NA
291.1828__1181.07	291.183	1181.07	6025.9	12.557	7.7632e-05	4.11	NA	NA	NA	NA	NA	NA	NA	NA	NA	NA	NA	NA	NA	NA	NA	NA	NA	NA	NA	NA	NA	NA	NA	NA	NA
291.183__1354.84	291.183	1354.84	315.37	8.3009	0.0014797	2.8298	NA	NA	NA	NA	NA	NA	NA	NA	NA	NA	NA	NA	NA	NA	NA	NA	NA	NA	NA	NA	NA	NA	NA	NA	NA
291.2529__1443.62	291.253	1443.62	1461.8	10.513	1.7259e-05	4.763	NA	NA	NA	NA	NA	NA	NA	NA	NA	NA	NA	NA	NA	NA	NA	NA	NA	NA	NA	NA	NA	NA	NA	NA	NA
291.253__1482.02	291.253	1482.02	87.553	6.4521	7.4393e-07	6.1285	NA	NA	NA	NA	NA	NA	NA	NA	NA	NA	NA	NA	NA	NA	NA	NA	NA	NA	NA	NA	NA	NA	NA	NA	NA
291.2531__1465.75	291.253	1465.75	2740.6	11.42	8.4886e-08	7.0712	NA	NA	NA	NA	NA	NA	NA	NA	NA	NA	NA	NA	NA	NA	NA	NA	NA	NA	NA	NA	NA	NA	NA	NA	NA
291.4812__509.99	291.481	509.99	0.0037316	-8.066	0.00039914	3.3989	NA	NA	NA	NA	NA	NA	NA	NA	NA	NA	NA	NA	NA	NA	NA	NA	NA	NA	NA	NA	NA	NA	NA	NA	NA
291.6838__1115.7	291.684	1115.7	6.7635	2.7578	0.00020658	3.6849	NA	NA	NA	NA	NA	NA	NA	NA	NA	NA	NA	NA	NA	NA	NA	NA	NA	NA	NA	NA	NA	NA	NA	NA	NA
291.6845__1134.87	291.685	1134.87	5.3769	2.4268	1.5541e-06	5.8085	NA	NA	NA	NA	NA	NA	NA	NA	NA	NA	NA	NA	NA	NA	NA	NA	NA	NA	NA	NA	NA	NA	NA	NA	NA
292.1631__134.92	292.163	134.92	0.041362	-4.5955	0.00057007	3.2441	NA	NA	NA	NA	NA	NA	NA	NA	NA	NA	NA	NA	NA	NA	NA	NA	NA	NA	NA	NA	NA	NA	NA	NA	NA
292.1906__1231.34	292.191	1231.34	440.2	8.782	1.7997e-07	6.7448	NA	NA	NA	NA	NA	NA	NA	NA	NA	NA	NA	NA	NA	NA	NA	NA	NA	NA	NA	NA	NA	NA	NA	NA	NA
292.1907__1084.93	292.191	1084.93	7121.3	12.798	7.1598e-05	4.1451	NA	NA	NA	NA	NA	NA	NA	NA	NA	NA	NA	NA	NA	NA	NA	NA	NA	NA	NA	NA	NA	NA	NA	NA	NA
292.1907__1206.88	292.191	1206.88	6013.5	12.554	8.0006e-05	4.0969	NA	NA	NA	NA	NA	NA	NA	NA	NA	NA	NA	NA	NA	NA	NA	NA	NA	NA	NA	NA	NA	NA	NA	NA	NA
292.6923__1206.88	292.692	1206.88	14.04	3.8115	5.4629e-06	5.2626	NA	NA	NA	NA	NA	NA	NA	NA	NA	NA	NA	NA	NA	NA	NA	NA	NA	NA	NA	NA	NA	NA	NA	NA	NA
292.6923__1230.65	292.692	1230.65	21.828	4.4481	1.2361e-06	5.9079	NA	NA	NA	NA	NA	NA	NA	NA	NA	NA	NA	NA	NA	NA	NA	NA	NA	NA	NA	NA	NA	NA	NA	NA	NA
292.8066__477.69	292.807	477.69	0.30499	-1.7132	0.00015528	3.8089	NA	NA	NA	NA	NA	NA	NA	NA	NA	NA	NA	NA	NA	NA	NA	NA	NA	NA	NA	NA	NA	NA	NA	NA	NA
292.8266__565.15	292.827	565.15	2.1829	1.1263	3.2038e-05	4.4943	NA	NA	NA	NA	NA	NA	NA	NA	NA	NA	NA	NA	NA	NA	NA	NA	NA	NA	NA	NA	NA	NA	NA	NA	NA
293.1607__176.48	293.161	176.48	10.24	3.3562	0.0080968	2.0917	NA	NA	NA	NA	NA	NA	NA	NA	NA	NA	NA	NA	NA	NA	NA	NA	NA	NA	NA	NA	NA	NA	NA	NA	NA
293.1607__277.48	293.161	277.48	0.30996	-1.6898	0.047035	1.3276	NA	NA	NA	NA	NA	NA	NA	NA	NA	NA	NA	NA	NA	NA	NA	NA	NA	NA	NA	NA	NA	NA	NA	NA	NA
293.2261__1585.22	293.226	1585.22	9.5131	3.2499	1.3831e-05	4.8592	NA	NA	NA	NA	NA	NA	NA	NA	NA	NA	NA	NA	NA	NA	NA	NA	NA	NA	NA	NA	NA	NA	NA	NA	NA
293.6673__620.89	293.667	620.89	0.18945	-2.4001	0.0002573	3.5896	NA	NA	NA	NA	NA	NA	NA	NA	NA	NA	NA	NA	NA	NA	NA	NA	NA	NA	NA	NA	NA	NA	NA	NA	NA
294.1548__215.94	294.155	215.94	5.0815	2.3453	0.098791	1.0053	NA	NA	NA	NA	NA	NA	NA	NA	NA	NA	NA	NA	NA	NA	NA	NA	NA	NA	NA	NA	NA	NA	NA	NA	NA
294.1685__620.07	294.168	620.07	0.053255	-4.2309	0.0012335	2.9089	NA	NA	NA	NA	NA	NA	NA	NA	NA	NA	NA	NA	NA	NA	NA	NA	NA	NA	NA	NA	NA	NA	NA	NA	NA
294.2427__984.97	294.243	984.97	0.00018956	-12.365	8.8782e-05	4.0517	NA	NA	NA	NA	NA	NA	NA	NA	NA	NA	NA	NA	NA	NA	NA	NA	NA	NA	NA	NA	NA	NA	NA	NA	NA
294.264__1367.99	294.264	1367.99	13.74	3.7803	8.3855e-06	5.0765	NA	NA	NA	NA	NA	NA	NA	NA	NA	NA	NA	NA	NA	NA	NA	NA	NA	NA	NA	NA	NA	NA	NA	NA	NA
294.6894__476.1	294.689	476.1	0.065269	-3.9375	0.0089568	2.0478	NA	NA	NA	NA	NA	NA	NA	NA	NA	NA	NA	NA	NA	NA	NA	NA	NA	NA	NA	NA	NA	NA	NA	NA	NA
295.1288__622.01	295.129	622.01	0.028581	-5.1288	2.6898e-06	5.5703	NA	NA	NA	NA	NA	NA	NA	NA	NA	NA	NA	NA	NA	NA	NA	NA	NA	NA	NA	NA	NA	NA	NA	NA	NA
295.1552__526.97	295.155	526.97	12.401	3.6324	5.0992e-05	4.2925	NA	NA	NA	NA	NA	NA	NA	NA	NA	NA	NA	NA	NA	NA	NA	NA	NA	NA	NA	NA	NA	NA	NA	NA	NA
295.1663__479.39	295.166	479.39	0.03263	-4.9376	0.0051422	2.2888	NA	NA	NA	NA	NA	NA	NA	NA	NA	NA	NA	NA	NA	NA	NA	NA	NA	NA	NA	NA	NA	NA	NA	NA	NA
295.2416__1512.01	295.242	1512.01	89.639	6.4861	0.025488	1.5937	NA	NA	NA	NA	NA	NA	NA	NA	NA	NA	NA	NA	NA	NA	NA	NA	NA	NA	NA	NA	NA	NA	NA	NA	NA
296.1687__546.23	296.169	546.23	47.199	5.5607	7.9872e-09	8.0976	NA	NA	NA	NA	NA	NA	NA	NA	NA	NA	NA	NA	NA	NA	NA	NA	NA	NA	NA	NA	NA	NA	NA	NA	NA
296.1691__583.92	296.169	583.92	8.3895	3.0686	6.5805e-06	5.1817	NA	NA	NA	NA	NA	NA	NA	NA	NA	NA	NA	NA	NA	NA	NA	NA	NA	NA	NA	NA	NA	NA	NA	NA	NA
297.1081__311.64	297.108	311.64	223.81	7.8061	0.00043892	3.3576	NA	NA	NA	NA	NA	NA	NA	NA	NA	NA	NA	NA	NA	NA	NA	NA	NA	NA	NA	NA	NA	NA	NA	NA	NA
297.2578__1788.42	297.258	1788.42	19.003	4.2482	0.014076	1.8515	NA	NA	NA	NA	NA	NA	NA	NA	NA	NA	NA	NA	NA	NA	NA	NA	NA	NA	NA	NA	NA	NA	NA	NA	NA
298.176__529.09	298.176	529.09	0.29144	-1.7787	0.038378	1.4159	NA	NA	NA	NA	NA	NA	NA	NA	NA	NA	NA	NA	NA	NA	NA	NA	NA	NA	NA	NA	NA	NA	NA	NA	NA
298.1946__513.16	298.195	513.16	316.9	8.3079	0.00062616	3.2033	NA	NA	NA	NA	NA	NA	NA	NA	NA	NA	NA	NA	NA	NA	NA	NA	NA	NA	NA	NA	NA	NA	NA	NA	NA
298.1948__496.28	298.195	496.28	62.315	5.9615	0.0010371	2.9842	NA	NA	NA	NA	NA	NA	NA	NA	NA	NA	NA	NA	NA	NA	NA	NA	NA	NA	NA	NA	NA	NA	NA	NA	NA
298.6743__577.45	298.674	577.45	129.39	7.0156	0.0023086	2.6367	NA	NA	NA	NA	NA	NA	NA	NA	NA	NA	NA	NA	NA	NA	NA	NA	NA	NA	NA	NA	NA	NA	NA	NA	NA
299.0897__1840.79	299.09	1840.79	0.0041311	-7.9193	0.069013	1.1611	NA	NA	NA	NA	NA	NA	NA	NA	NA	NA	NA	NA	NA	NA	NA	NA	NA	NA	NA	NA	NA	NA	NA	NA	NA
299.1003__181.08	299.1	181.08	23.315	4.5432	0.0055715	2.254	NA	NA	NA	NA	NA	NA	NA	NA	NA	NA	NA	NA	NA	NA	NA	NA	NA	NA	NA	NA	NA	NA	NA	NA	NA
299.1966__589.11	299.197	589.11	6.4331	2.6855	7.1134e-05	4.1479	NA	NA	NA	NA	NA	NA	NA	NA	NA	NA	NA	NA	NA	NA	NA	NA	NA	NA	NA	NA	NA	NA	NA	NA	NA
299.1966__608.76	299.197	608.76	7.4136	2.8902	0.00041058	3.3866	NA	NA	NA	NA	NA	NA	NA	NA	NA	NA	NA	NA	NA	NA	NA	NA	NA	NA	NA	NA	NA	NA	NA	NA	NA
299.6871__530.73	299.687	530.73	0.094289	-3.4068	0.00046814	3.3296	NA	NA	NA	NA	NA	NA	NA	NA	NA	NA	NA	NA	NA	NA	NA	NA	NA	NA	NA	NA	NA	NA	NA	NA	NA
300.1873__1116.68	300.187	1116.68	1610.1	10.653	0.0031223	2.5055	NA	NA	NA	NA	NA	NA	NA	NA	NA	NA	NA	NA	NA	NA	NA	NA	NA	NA	NA	NA	NA	NA	NA	NA	NA
300.188__1207.54	300.188	1207.54	25.243	4.6578	0.00088825	3.0515	NA	NA	NA	NA	NA	NA	NA	NA	NA	NA	NA	NA	NA	NA	NA	NA	NA	NA	NA	NA	NA	NA	NA	NA	NA
300.1919__495.98	300.192	495.98	4.541	2.183	0.02724	1.5648	NA	NA	NA	NA	NA	NA	NA	NA	NA	NA	NA	NA	NA	NA	NA	NA	NA	NA	NA	NA	NA	NA	NA	NA	NA
300.1921__573.15	300.192	573.15	12.449	3.6379	3.564e-05	4.4481	NA	NA	NA	NA	NA	NA	NA	NA	NA	NA	NA	NA	NA	NA	NA	NA	NA	NA	NA	NA	NA	NA	NA	NA	NA
300.2165__1040.38	300.216	1040.38	65.085	6.0242	9.7567e-05	4.0107	NA	NA	NA	NA	NA	NA	NA	NA	NA	NA	NA	NA	NA	NA	NA	NA	NA	NA	NA	NA	NA	NA	NA	NA	NA
300.2167__998.19	300.217	998.19	350.68	8.454	0.011845	1.9265	NA	NA	NA	NA	NA	NA	NA	NA	NA	NA	NA	NA	NA	NA	NA	NA	NA	NA	NA	NA	NA	NA	NA	NA	NA
300.5123__495.35	300.512	495.35	4.5652	2.1907	0.0078693	2.1041	NA	NA	NA	NA	NA	NA	NA	NA	NA	NA	NA	NA	NA	NA	NA	NA	NA	NA	NA	NA	NA	NA	NA	NA	NA
300.5123__571.13	300.512	571.13	5.0214	2.3281	0.00039622	3.4021	NA	NA	NA	NA	NA	NA	NA	NA	NA	NA	NA	NA	NA	NA	NA	NA	NA	NA	NA	NA	NA	NA	NA	NA	NA
301.1756__919.05	301.176	919.05	34.879	5.1243	0.0063311	2.1985	NA	NA	NA	NA	NA	NA	NA	NA	NA	NA	NA	NA	NA	NA	NA	NA	NA	NA	NA	NA	NA	NA	NA	NA	NA
301.2095__1039.04	301.209	1039.04	86.322	6.4317	0.0569	1.2449	NA	NA	NA	NA	NA	NA	NA	NA	NA	NA	NA	NA	NA	NA	NA	NA	NA	NA	NA	NA	NA	NA	NA	NA	NA
301.2123__629.49	301.212	629.49	2439.2	11.252	0.0001595	3.7972	NA	NA	NA	NA	NA	NA	NA	NA	NA	NA	NA	NA	NA	NA	NA	NA	NA	NA	NA	NA	NA	NA	NA	NA	NA
302.1499__649.5	302.15	649.5	5.3758	2.4265	0.00012052	3.9189	NA	NA	NA	NA	NA	NA	NA	NA	NA	NA	NA	NA	NA	NA	NA	NA	NA	NA	NA	NA	NA	NA	NA	NA	NA
302.1617__587.04	302.162	587.04	0.35572	-1.4912	0.00023976	3.6202	NA	NA	NA	NA	NA	NA	NA	NA	NA	NA	NA	NA	NA	NA	NA	NA	NA	NA	NA	NA	NA	NA	NA	NA	NA
302.1962__1183.93	302.196	1183.93	3.6452	1.866	0.001276	2.8942	NA	NA	NA	NA	NA	NA	NA	NA	NA	NA	NA	NA	NA	NA	NA	NA	NA	NA	NA	NA	NA	NA	NA	NA	NA
302.2072__647.76	302.207	647.76	8.1389	3.0248	7.1128e-05	4.148	NA	NA	NA	NA	NA	NA	NA	NA	NA	NA	NA	NA	NA	NA	NA	NA	NA	NA	NA	NA	NA	NA	NA	NA	NA
302.2073__508.91	302.207	508.91	6.8629	2.7788	0.0073667	2.1327	NA	NA	NA	NA	NA	NA	NA	NA	NA	NA	NA	NA	NA	NA	NA	NA	NA	NA	NA	NA	NA	NA	NA	NA	NA
302.2073__662.83	302.207	662.83	185.33	7.534	0.00027743	3.5569	NA	NA	NA	NA	NA	NA	NA	NA	NA	NA	NA	NA	NA	NA	NA	NA	NA	NA	NA	NA	NA	NA	NA	NA	NA
302.2074__495.97	302.207	495.97	42.168	5.3981	0.00082298	3.0846	NA	NA	NA	NA	NA	NA	NA	NA	NA	NA	NA	NA	NA	NA	NA	NA	NA	NA	NA	NA	NA	NA	NA	NA	NA
302.2075__522.63	302.207	522.63	21.839	4.4489	5.6686e-06	5.2465	NA	NA	NA	NA	NA	NA	NA	NA	NA	NA	NA	NA	NA	NA	NA	NA	NA	NA	NA	NA	NA	NA	NA	NA	NA
302.2075__554.98	302.207	554.98	11.956	3.5797	1.1657e-06	5.9334	NA	NA	NA	NA	NA	NA	NA	NA	NA	NA	NA	NA	NA	NA	NA	NA	NA	NA	NA	NA	NA	NA	NA	NA	NA
302.2075__686.13	302.207	686.13	69.723	6.1236	6.8433e-05	4.1647	NA	NA	NA	NA	NA	NA	NA	NA	NA	NA	NA	NA	NA	NA	NA	NA	NA	NA	NA	NA	NA	NA	NA	NA	NA
302.2076__574.05	302.208	574.05	31.765	4.9894	0.0011812	2.9277	NA	NA	NA	NA	NA	NA	NA	NA	NA	NA	NA	NA	NA	NA	NA	NA	NA	NA	NA	NA	NA	NA	NA	NA	NA
302.2154__629.89	302.215	629.89	30.818	4.9457	0.00033638	3.4732	NA	NA	NA	NA	NA	NA	NA	NA	NA	NA	NA	NA	NA	NA	NA	NA	NA	NA	NA	NA	NA	NA	NA	NA	NA
302.2591__1137.43	302.259	1137.43	5.3548	2.4208	0.0011169	2.952	NA	NA	NA	NA	NA	NA	NA	NA	NA	NA	NA	NA	NA	NA	NA	NA	NA	NA	NA	NA	NA	NA	NA	NA	NA
303.1453__173.86	303.145	173.86	73.794	6.2054	0.0018234	2.7391	NA	NA	NA	NA	NA	NA	NA	NA	NA	NA	NA	NA	NA	NA	NA	NA	NA	NA	NA	NA	NA	NA	NA	NA	NA
303.1917__472.59	303.192	472.59	8.9493	3.1618	0.00097578	3.0106	NA	NA	NA	NA	NA	NA	NA	NA	NA	NA	NA	NA	NA	NA	NA	NA	NA	NA	NA	NA	NA	NA	NA	NA	NA
303.1917__821.41	303.192	821.41	0.35775	-1.483	0.029689	1.5274	NA	NA	NA	NA	NA	NA	NA	NA	NA	NA	NA	NA	NA	NA	NA	NA	NA	NA	NA	NA	NA	NA	NA	NA	NA
303.1991__1106.42	303.199	1106.42	253.28	7.9846	4.0452e-08	7.3931	NA	NA	NA	NA	NA	NA	NA	NA	NA	NA	NA	NA	NA	NA	NA	NA	NA	NA	NA	NA	NA	NA	NA	NA	NA
303.2107__509.33	303.211	509.33	94.757	6.5662	0.00093811	3.0277	NA	NA	NA	NA	NA	NA	NA	NA	NA	NA	NA	NA	NA	NA	NA	NA	NA	NA	NA	NA	NA	NA	NA	NA	NA
303.2108__586.57	303.211	586.57	258.74	8.0153	0.00039769	3.4005	NA	NA	NA	NA	NA	NA	NA	NA	NA	NA	NA	NA	NA	NA	NA	NA	NA	NA	NA	NA	NA	NA	NA	NA	NA
303.2108__600.71	303.211	600.71	7.6279	2.9313	0.0031946	2.4956	NA	NA	NA	NA	NA	NA	NA	NA	NA	NA	NA	NA	NA	NA	NA	NA	NA	NA	NA	NA	NA	NA	NA	NA	NA
304.1326__520.68	304.133	520.68	47.412	5.5672	1.1936e-06	5.9231	NA	NA	NA	NA	NA	NA	NA	NA	NA	NA	NA	NA	NA	NA	NA	NA	NA	NA	NA	NA	NA	NA	NA	NA	NA
304.1695__206.85	304.17	206.85	11.977	3.5823	0.019764	1.7041	NA	NA	NA	NA	NA	NA	NA	NA	NA	NA	NA	NA	NA	NA	NA	NA	NA	NA	NA	NA	NA	NA	NA	NA	NA
304.1753__473.69	304.175	473.69	0.05741	-4.1226	0.00037259	3.4288	NA	NA	NA	NA	NA	NA	NA	NA	NA	NA	NA	NA	NA	NA	NA	NA	NA	NA	NA	NA	NA	NA	NA	NA	NA
304.1871__484.77	304.187	484.77	10.808	3.4341	0.010871	1.9637	NA	NA	NA	NA	NA	NA	NA	NA	NA	NA	NA	NA	NA	NA	NA	NA	NA	NA	NA	NA	NA	NA	NA	NA	NA
304.2113__1185.51	304.211	1185.51	239.41	7.9034	2.9275e-05	4.5335	NA	NA	NA	NA	NA	NA	NA	NA	NA	NA	NA	NA	NA	NA	NA	NA	NA	NA	NA	NA	NA	NA	NA	NA	NA
304.2117__958.91	304.212	958.91	117.7	6.8789	0.00056549	3.2476	NA	NA	NA	NA	NA	NA	NA	NA	NA	NA	NA	NA	NA	NA	NA	NA	NA	NA	NA	NA	NA	NA	NA	NA	NA
304.2119__1066.5	304.212	1066.5	693.23	9.4372	4.2853e-06	5.368	NA	NA	NA	NA	NA	NA	NA	NA	NA	NA	NA	NA	NA	NA	NA	NA	NA	NA	NA	NA	NA	NA	NA	NA	NA
304.6739__601.65	304.674	601.65	0.37533	-1.4138	0.0010175	2.9924	NA	NA	NA	NA	NA	NA	NA	NA	NA	NA	NA	NA	NA	NA	NA	NA	NA	NA	NA	NA	NA	NA	NA	NA	NA
305.1714__577.39	305.171	577.39	9.7853	3.2906	0.00011194	3.951	NA	NA	NA	NA	NA	NA	NA	NA	NA	NA	NA	NA	NA	NA	NA	NA	NA	NA	NA	NA	NA	NA	NA	NA	NA
305.1716__315.52	305.172	315.52	0.29625	-1.7551	0.097876	1.0093	NA	NA	NA	NA	NA	NA	NA	NA	NA	NA	NA	NA	NA	NA	NA	NA	NA	NA	NA	NA	NA	NA	NA	NA	NA
305.1863__592.2	305.186	592.2	26.904	4.7497	0.0049716	2.3035	NA	NA	NA	NA	NA	NA	NA	NA	NA	NA	NA	NA	NA	NA	NA	NA	NA	NA	NA	NA	NA	NA	NA	NA	NA
305.2154__1553.91	305.215	1553.91	4.5999	2.2016	0.042752	1.369	NA	NA	NA	NA	NA	NA	NA	NA	NA	NA	NA	NA	NA	NA	NA	NA	NA	NA	NA	NA	NA	NA	NA	NA	NA
305.2684__1492.36	305.268	1492.36	346.1	8.4351	0.025869	1.5872	NA	NA	NA	NA	NA	NA	NA	NA	NA	NA	NA	NA	NA	NA	NA	NA	NA	NA	NA	NA	NA	NA	NA	NA	NA
305.5187__501	305.519	501	0.052377	-4.2549	4.1424e-05	4.3827	NA	NA	NA	NA	NA	NA	NA	NA	NA	NA	NA	NA	NA	NA	NA	NA	NA	NA	NA	NA	NA	NA	NA	NA	NA
305.6732__315.95	305.673	315.95	0.11895	-3.0716	0.0097135	2.0126	NA	NA	NA	NA	NA	NA	NA	NA	NA	NA	NA	NA	NA	NA	NA	NA	NA	NA	NA	NA	NA	NA	NA	NA	NA
305.6815__575.48	305.682	575.48	2.35	1.2327	0.00033743	3.4718	NA	NA	NA	NA	NA	NA	NA	NA	NA	NA	NA	NA	NA	NA	NA	NA	NA	NA	NA	NA	NA	NA	NA	NA	NA
306.1452__482.52	306.145	482.52	17.169	4.1018	0.0012448	2.9049	NA	NA	NA	NA	NA	NA	NA	NA	NA	NA	NA	NA	NA	NA	NA	NA	NA	NA	NA	NA	NA	NA	NA	NA	NA
306.1453__578	306.145	578	87.673	6.4541	1.8324e-06	5.737	NA	NA	NA	NA	NA	NA	NA	NA	NA	NA	NA	NA	NA	NA	NA	NA	NA	NA	NA	NA	NA	NA	NA	NA	NA
306.1659__273.7	306.166	273.7	38.715	5.2748	0.0051322	2.2897	NA	NA	NA	NA	NA	NA	NA	NA	NA	NA	NA	NA	NA	NA	NA	NA	NA	NA	NA	NA	NA	NA	NA	NA	NA
306.1913__711.67	306.191	711.67	5.4379	2.443	5.9732e-07	6.2238	NA	NA	NA	NA	NA	NA	NA	NA	NA	NA	NA	NA	NA	NA	NA	NA	NA	NA	NA	NA	NA	NA	NA	NA	NA
306.6554__571.24	306.655	571.24	0.038669	-4.6927	3.3556e-06	5.4742	NA	NA	NA	NA	NA	NA	NA	NA	NA	NA	NA	NA	NA	NA	NA	NA	NA	NA	NA	NA	NA	NA	NA	NA	NA
307.1655__934.55	307.166	934.55	0.029796	-5.0687	6.8439e-06	5.1647	NA	NA	NA	NA	NA	NA	NA	NA	NA	NA	NA	NA	NA	NA	NA	NA	NA	NA	NA	NA	NA	NA	NA	NA	NA
307.2128__503.61	307.213	503.61	61.896	5.9518	0.0097219	2.0122	NA	NA	NA	NA	NA	NA	NA	NA	NA	NA	NA	NA	NA	NA	NA	NA	NA	NA	NA	NA	NA	NA	NA	NA	NA
307.2268__1512.37	307.227	1512.37	18.861	4.2373	0.051673	1.2867	NA	NA	NA	NA	NA	NA	NA	NA	NA	NA	NA	NA	NA	NA	NA	NA	NA	NA	NA	NA	NA	NA	NA	NA	NA
307.2417__1555.32	307.242	1555.32	137.79	7.1064	0.00068168	3.1664	NA	NA	NA	NA	NA	NA	NA	NA	NA	NA	NA	NA	NA	NA	NA	NA	NA	NA	NA	NA	NA	NA	NA	NA	NA
307.5153__507.3	307.515	507.3	0.42722	-1.227	1.3874e-05	4.8578	NA	NA	NA	NA	NA	NA	NA	NA	NA	NA	NA	NA	NA	NA	NA	NA	NA	NA	NA	NA	NA	NA	NA	NA	NA
307.6613__568.07	307.661	568.07	47.403	5.5669	1.6417e-06	5.7847	NA	NA	NA	NA	NA	NA	NA	NA	NA	NA	NA	NA	NA	NA	NA	NA	NA	NA	NA	NA	NA	NA	NA	NA	NA
307.6973__493.54	307.697	493.54	0.009664	-6.6932	0.00078593	3.1046	NA	NA	NA	NA	NA	NA	NA	NA	NA	NA	NA	NA	NA	NA	NA	NA	NA	NA	NA	NA	NA	NA	NA	NA	NA
307.8498__506.95	307.85	506.95	0.40117	-1.3177	0.0019023	2.7207	NA	NA	NA	NA	NA	NA	NA	NA	NA	NA	NA	NA	NA	NA	NA	NA	NA	NA	NA	NA	NA	NA	NA	NA	NA
308.1582__350.3	308.158	350.3	50.187	5.6492	0.0033303	2.4775	NA	NA	NA	NA	NA	NA	NA	NA	NA	NA	NA	NA	NA	NA	NA	NA	NA	NA	NA	NA	NA	NA	NA	NA	NA
308.1683__929.49	308.168	929.49	0.0015501	-9.3334	0.0020894	2.68	NA	NA	NA	NA	NA	NA	NA	NA	NA	NA	NA	NA	NA	NA	NA	NA	NA	NA	NA	NA	NA	NA	NA	NA	NA
308.1768__1395.42	308.177	1395.42	7.2701	2.862	0.00037444	3.4266	NA	NA	NA	NA	NA	NA	NA	NA	NA	NA	NA	NA	NA	NA	NA	NA	NA	NA	NA	NA	NA	NA	NA	NA	NA
308.2217__1199.9	308.222	1199.9	26.816	4.745	0.034313	1.4645	NA	NA	NA	NA	NA	NA	NA	NA	NA	NA	NA	NA	NA	NA	NA	NA	NA	NA	NA	NA	NA	NA	NA	NA	NA
308.2451__1512.37	308.245	1512.37	546.69	9.0946	1.2073e-06	5.9182	NA	NA	NA	NA	NA	NA	NA	NA	NA	NA	NA	NA	NA	NA	NA	NA	NA	NA	NA	NA	NA	NA	NA	NA	NA
309.108__156.89	309.108	156.89	5.0704	2.3421	3.6242e-09	8.4408	NA	NA	NA	NA	NA	NA	NA	NA	NA	NA	NA	NA	NA	NA	NA	NA	NA	NA	NA	NA	NA	NA	NA	NA	NA
309.1307__1229.35	309.131	1229.35	0.44645	-1.1634	0.018315	1.7372	NA	NA	NA	NA	NA	NA	NA	NA	NA	NA	NA	NA	NA	NA	NA	NA	NA	NA	NA	NA	NA	NA	NA	NA	NA
309.1681__736.91	309.168	736.91	0.022518	-5.4728	0.0028299	2.5482	NA	NA	NA	NA	NA	NA	NA	NA	NA	NA	NA	NA	NA	NA	NA	NA	NA	NA	NA	NA	NA	NA	NA	NA	NA
309.2826__1445.53	309.283	1445.53	720.01	9.4919	0.0029918	2.5241	NA	NA	NA	NA	NA	NA	NA	NA	NA	NA	NA	NA	NA	NA	NA	NA	NA	NA	NA	NA	NA	NA	NA	NA	NA
310.6556__515.45	310.656	515.45	0.43806	-1.1908	0.00087119	3.0599	NA	NA	NA	NA	NA	NA	NA	NA	NA	NA	NA	NA	NA	NA	NA	NA	NA	NA	NA	NA	NA	NA	NA	NA	NA
310.928__456.97	310.928	456.97	8.1679	3.03	1.4719e-05	4.8321	NA	NA	NA	NA	NA	NA	NA	NA	NA	NA	NA	NA	NA	NA	NA	NA	NA	NA	NA	NA	NA	NA	NA	NA	NA
311.1464__1230.48	311.146	1230.48	0.33161	-1.5925	0.00082777	3.0821	NA	NA	NA	NA	NA	NA	NA	NA	NA	NA	NA	NA	NA	NA	NA	NA	NA	NA	NA	NA	NA	NA	NA	NA	NA
311.1641__1444.5	311.164	1444.5	0.46188	-1.1144	0.0071915	2.1432	NA	NA	NA	NA	NA	NA	NA	NA	NA	NA	NA	NA	NA	NA	NA	NA	NA	NA	NA	NA	NA	NA	NA	NA	NA
311.2005__1583.33	311.2	1583.33	2.2931	1.1973	0.031615	1.5001	NA	NA	NA	NA	NA	NA	NA	NA	NA	NA	NA	NA	NA	NA	NA	NA	NA	NA	NA	NA	NA	NA	NA	NA	NA
311.2007__1785.83	311.201	1785.83	385.52	8.5907	0.0048976	2.31	NA	NA	NA	NA	NA	NA	NA	NA	NA	NA	NA	NA	NA	NA	NA	NA	NA	NA	NA	NA	NA	NA	NA	NA	NA
311.6653__768.38	311.665	768.38	0.23497	-2.0894	7.6821e-07	6.1145	NA	NA	NA	NA	NA	NA	NA	NA	NA	NA	NA	NA	NA	NA	NA	NA	NA	NA	NA	NA	NA	NA	NA	NA	NA
312.1079__974.97	312.108	974.97	0.0047248	-7.7255	2.1981e-05	4.6579	NA	NA	NA	NA	NA	NA	NA	NA	NA	NA	NA	NA	NA	NA	NA	NA	NA	NA	NA	NA	NA	NA	NA	NA	NA
312.167__768.42	312.167	768.42	0.22264	-2.1672	1.7027e-05	4.7689	NA	NA	NA	NA	NA	NA	NA	NA	NA	NA	NA	NA	NA	NA	NA	NA	NA	NA	NA	NA	NA	NA	NA	NA	NA
312.1917__513.2	312.192	513.2	7.2609	2.8601	0.012912	1.889	NA	NA	NA	NA	NA	NA	NA	NA	NA	NA	NA	NA	NA	NA	NA	NA	NA	NA	NA	NA	NA	NA	NA	NA	NA
312.1988__1123.39	312.199	1123.39	486.13	8.9252	4.338e-07	6.3627	NA	NA	NA	NA	NA	NA	NA	NA	NA	NA	NA	NA	NA	NA	NA	NA	NA	NA	NA	NA	NA	NA	NA	NA	NA
312.7081__572.07	312.708	572.07	2.5167	1.3315	0.06191	1.2082	NA	NA	NA	NA	NA	NA	NA	NA	NA	NA	NA	NA	NA	NA	NA	NA	NA	NA	NA	NA	NA	NA	NA	NA	NA
313.1212__337.39	313.121	337.39	16.707	4.0623	0.0066137	2.1796	NA	NA	NA	NA	NA	NA	NA	NA	NA	NA	NA	NA	NA	NA	NA	NA	NA	NA	NA	NA	NA	NA	NA	NA	NA
313.1216__513.13	313.122	513.13	12.772	3.6749	0.022139	1.6548	NA	NA	NA	NA	NA	NA	NA	NA	NA	NA	NA	NA	NA	NA	NA	NA	NA	NA	NA	NA	NA	NA	NA	NA	NA
313.2122__1121.35	313.212	1121.35	51.354	5.6824	7.8372e-06	5.1058	NA	NA	NA	NA	NA	NA	NA	NA	NA	NA	NA	NA	NA	NA	NA	NA	NA	NA	NA	NA	NA	NA	NA	NA	NA
313.2736__1667.12	313.274	1667.12	3.4085	1.7691	0.036731	1.435	NA	NA	NA	NA	NA	NA	NA	NA	NA	NA	NA	NA	NA	NA	NA	NA	NA	NA	NA	NA	NA	NA	NA	NA	NA
313.3211__1104.55	313.321	1104.55	5.8219	2.5415	0.00023509	3.6288	NA	NA	NA	NA	NA	NA	NA	NA	NA	NA	NA	NA	NA	NA	NA	NA	NA	NA	NA	NA	NA	NA	NA	NA	NA
314.2071__549.36	314.207	549.36	5.4805	2.4543	0.0010276	2.9882	NA	NA	NA	NA	NA	NA	NA	NA	NA	NA	NA	NA	NA	NA	NA	NA	NA	NA	NA	NA	NA	NA	NA	NA	NA
314.2323__1107.02	314.232	1107.02	1250.8	10.289	0.00072324	3.1407	NA	NA	NA	NA	NA	NA	NA	NA	NA	NA	NA	NA	NA	NA	NA	NA	NA	NA	NA	NA	NA	NA	NA	NA	NA
314.2324__1134.87	314.232	1134.87	24019	14.552	2.4804e-08	7.6055	NA	NA	NA	NA	NA	NA	NA	NA	NA	NA	NA	NA	NA	NA	NA	NA	NA	NA	NA	NA	NA	NA	NA	NA	NA
314.2325__1048.15	314.233	1048.15	81.172	6.3429	0.0073054	2.1364	NA	NA	NA	NA	NA	NA	NA	NA	NA	NA	NA	NA	NA	NA	NA	NA	NA	NA	NA	NA	NA	NA	NA	NA	NA
314.2326__1171.49	314.233	1171.49	103.74	6.6969	1.5616e-06	5.8064	NA	NA	NA	NA	NA	NA	NA	NA	NA	NA	NA	NA	NA	NA	NA	NA	NA	NA	NA	NA	NA	NA	NA	NA	NA
314.2381__1444.86	314.238	1444.86	276.77	8.1125	1.5478e-06	5.8103	NA	NA	NA	NA	NA	NA	NA	NA	NA	NA	NA	NA	NA	NA	NA	NA	NA	NA	NA	NA	NA	NA	NA	NA	NA
315.1864__810.88	315.186	810.88	0.016698	-5.9042	7.6984e-06	5.1136	NA	NA	NA	NA	NA	NA	NA	NA	NA	NA	NA	NA	NA	NA	NA	NA	NA	NA	NA	NA	NA	NA	NA	NA	NA
315.2141__1109.64	315.214	1109.64	53.045	5.7292	6.6621e-06	5.1764	NA	NA	NA	NA	NA	NA	NA	NA	NA	NA	NA	NA	NA	NA	NA	NA	NA	NA	NA	NA	NA	NA	NA	NA	NA
315.228__695.51	315.228	695.51	10.344	3.3707	0.0001345	3.8713	NA	NA	NA	NA	NA	NA	NA	NA	NA	NA	NA	NA	NA	NA	NA	NA	NA	NA	NA	NA	NA	NA	NA	NA	NA
315.2362__1073.97	315.236	1073.97	402.35	8.6523	7.2529e-05	4.1395	NA	NA	NA	NA	NA	NA	NA	NA	NA	NA	NA	NA	NA	NA	NA	NA	NA	NA	NA	NA	NA	NA	NA	NA	NA
315.6949__475.06	315.695	475.06	9.3151	3.2196	0.0017984	2.7451	NA	NA	NA	NA	NA	NA	NA	NA	NA	NA	NA	NA	NA	NA	NA	NA	NA	NA	NA	NA	NA	NA	NA	NA	NA
316.1761__740.29	316.176	740.29	0.16563	-2.594	4.0267e-05	4.3951	NA	NA	NA	NA	NA	NA	NA	NA	NA	NA	NA	NA	NA	NA	NA	NA	NA	NA	NA	NA	NA	NA	NA	NA	NA
316.212__1248.72	316.212	1248.72	14.59	3.8669	7.2518e-05	4.1396	NA	NA	NA	NA	NA	NA	NA	NA	NA	NA	NA	NA	NA	NA	NA	NA	NA	NA	NA	NA	NA	NA	NA	NA	NA
316.2228__658.69	316.223	658.69	72.579	6.1815	4.9868e-05	4.3022	NA	NA	NA	NA	NA	NA	NA	NA	NA	NA	NA	NA	NA	NA	NA	NA	NA	NA	NA	NA	NA	NA	NA	NA	NA
316.2233__687.01	316.223	687.01	12.366	3.6283	1.3055e-06	5.8842	NA	NA	NA	NA	NA	NA	NA	NA	NA	NA	NA	NA	NA	NA	NA	NA	NA	NA	NA	NA	NA	NA	NA	NA	NA
317.0922__1296.91	317.092	1296.91	0.48293	-1.0501	0.045926	1.3379	NA	NA	NA	NA	NA	NA	NA	NA	NA	NA	NA	NA	NA	NA	NA	NA	NA	NA	NA	NA	NA	NA	NA	NA	NA
317.1534__562.79	317.153	562.79	55.867	5.8039	4.0336e-06	5.3943	NA	NA	NA	NA	NA	NA	NA	NA	NA	NA	NA	NA	NA	NA	NA	NA	NA	NA	NA	NA	NA	NA	NA	NA	NA
317.1534__575.36	317.153	575.36	8.2238	3.0398	0.00011194	3.951	NA	NA	NA	NA	NA	NA	NA	NA	NA	NA	NA	NA	NA	NA	NA	NA	NA	NA	NA	NA	NA	NA	NA	NA	NA
317.1709__514.17	317.171	514.17	132.87	7.0539	0.0040256	2.3952	NA	NA	NA	NA	NA	NA	NA	NA	NA	NA	NA	NA	NA	NA	NA	NA	NA	NA	NA	NA	NA	NA	NA	NA	NA
317.171__524.73	317.171	524.73	439.23	8.7788	0.00038573	3.4137	NA	NA	NA	NA	NA	NA	NA	NA	NA	NA	NA	NA	NA	NA	NA	NA	NA	NA	NA	NA	NA	NA	NA	NA	NA
318.0851__186.5	318.085	186.5	12.968	3.6969	0.014641	1.8344	NA	NA	NA	NA	NA	NA	NA	NA	NA	NA	NA	NA	NA	NA	NA	NA	NA	NA	NA	NA	NA	NA	NA	NA	NA
318.1536__1187.13	318.154	1187.13	21.845	4.4492	6.5358e-05	4.1847	NA	NA	NA	NA	NA	NA	NA	NA	NA	NA	NA	NA	NA	NA	NA	NA	NA	NA	NA	NA	NA	NA	NA	NA	NA
318.1658__242.1	318.166	242.1	27.808	4.7974	0.020165	1.6954	NA	NA	NA	NA	NA	NA	NA	NA	NA	NA	NA	NA	NA	NA	NA	NA	NA	NA	NA	NA	NA	NA	NA	NA	NA
318.166__474.04	318.166	474.04	23.401	4.5485	0.00023001	3.6382	NA	NA	NA	NA	NA	NA	NA	NA	NA	NA	NA	NA	NA	NA	NA	NA	NA	NA	NA	NA	NA	NA	NA	NA	NA
318.1662__237.12	318.166	237.12	15.346	3.9398	0.0085873	2.0661	NA	NA	NA	NA	NA	NA	NA	NA	NA	NA	NA	NA	NA	NA	NA	NA	NA	NA	NA	NA	NA	NA	NA	NA	NA
318.1662__297.61	318.166	297.61	18.696	4.2246	0.031165	1.5063	NA	NA	NA	NA	NA	NA	NA	NA	NA	NA	NA	NA	NA	NA	NA	NA	NA	NA	NA	NA	NA	NA	NA	NA	NA
318.1664__584.73	318.166	584.73	4.4622	2.1578	0.0089768	2.0469	NA	NA	NA	NA	NA	NA	NA	NA	NA	NA	NA	NA	NA	NA	NA	NA	NA	NA	NA	NA	NA	NA	NA	NA	NA
318.1916__1035.38	318.192	1035.38	17.076	4.0939	0.0002575	3.5892	NA	NA	NA	NA	NA	NA	NA	NA	NA	NA	NA	NA	NA	NA	NA	NA	NA	NA	NA	NA	NA	NA	NA	NA	NA
318.2023__511.89	318.202	511.89	21.885	4.4519	0.0017955	2.7458	NA	NA	NA	NA	NA	NA	NA	NA	NA	NA	NA	NA	NA	NA	NA	NA	NA	NA	NA	NA	NA	NA	NA	NA	NA
318.2024__433.42	318.202	433.42	28.421	4.8289	1.3847e-05	4.8586	NA	NA	NA	NA	NA	NA	NA	NA	NA	NA	NA	NA	NA	NA	NA	NA	NA	NA	NA	NA	NA	NA	NA	NA	NA
318.6768__495.8	318.677	495.8	0.02279	-5.4555	0.0018296	2.7376	NA	NA	NA	NA	NA	NA	NA	NA	NA	NA	NA	NA	NA	NA	NA	NA	NA	NA	NA	NA	NA	NA	NA	NA	NA
319.1601__494.73	319.16	494.73	0.1783	-2.4876	0.019847	1.7023	NA	NA	NA	NA	NA	NA	NA	NA	NA	NA	NA	NA	NA	NA	NA	NA	NA	NA	NA	NA	NA	NA	NA	NA	NA
319.1695__522.63	319.17	522.63	44.316	5.4698	0.00035482	3.45	NA	NA	NA	NA	NA	NA	NA	NA	NA	NA	NA	NA	NA	NA	NA	NA	NA	NA	NA	NA	NA	NA	NA	NA	NA
319.1785__466.5	319.178	466.5	0.077174	-3.6957	0.040801	1.3893	NA	NA	NA	NA	NA	NA	NA	NA	NA	NA	NA	NA	NA	NA	NA	NA	NA	NA	NA	NA	NA	NA	NA	NA	NA
319.1903__1290.34	319.19	1290.34	105.58	6.7222	1.4496e-05	4.8388	NA	NA	NA	NA	NA	NA	NA	NA	NA	NA	NA	NA	NA	NA	NA	NA	NA	NA	NA	NA	NA	NA	NA	NA	NA
319.206__583.28	319.206	583.28	9.4068	3.2337	0.00028054	3.552	NA	NA	NA	NA	NA	NA	NA	NA	NA	NA	NA	NA	NA	NA	NA	NA	NA	NA	NA	NA	NA	NA	NA	NA	NA
319.7155__651.62	319.716	651.62	2.4052	1.2661	0.064833	1.1882	NA	NA	NA	NA	NA	NA	NA	NA	NA	NA	NA	NA	NA	NA	NA	NA	NA	NA	NA	NA	NA	NA	NA	NA	NA
320.1242__501.53	320.124	501.53	19.096	4.2552	4.7158e-08	7.3264	NA	NA	NA	NA	NA	NA	NA	NA	NA	NA	NA	NA	NA	NA	NA	NA	NA	NA	NA	NA	NA	NA	NA	NA	NA
320.1242__610.34	320.124	610.34	15.204	3.9264	3.0633e-09	8.5138	NA	NA	NA	NA	NA	NA	NA	NA	NA	NA	NA	NA	NA	NA	NA	NA	NA	NA	NA	NA	NA	NA	NA	NA	NA
320.1606__615.67	320.161	615.67	15.047	3.9114	3.3537e-05	4.4745	NA	NA	NA	NA	NA	NA	NA	NA	NA	NA	NA	NA	NA	NA	NA	NA	NA	NA	NA	NA	NA	NA	NA	NA	NA
320.1819__478.49	320.182	478.49	8.0029	3.0005	0.00067663	3.1696	NA	NA	NA	NA	NA	NA	NA	NA	NA	NA	NA	NA	NA	NA	NA	NA	NA	NA	NA	NA	NA	NA	NA	NA	NA
320.2219__1436.71	320.222	1436.71	135.31	7.0801	0.00091591	3.0381	NA	NA	NA	NA	NA	NA	NA	NA	NA	NA	NA	NA	NA	NA	NA	NA	NA	NA	NA	NA	NA	NA	NA	NA	NA
321.2285__581.73	321.228	581.73	114.21	6.8356	0.00013048	3.8845	NA	NA	NA	NA	NA	NA	NA	NA	NA	NA	NA	NA	NA	NA	NA	NA	NA	NA	NA	NA	NA	NA	NA	NA	NA
321.2573__1511.84	321.257	1511.84	50.053	5.6454	3.6246e-05	4.4407	NA	NA	NA	NA	NA	NA	NA	NA	NA	NA	NA	NA	NA	NA	NA	NA	NA	NA	NA	NA	NA	NA	NA	NA	NA
321.2575__1554.19	321.257	1554.19	22928	14.485	4.5672e-05	4.3404	NA	NA	NA	NA	NA	NA	NA	NA	NA	NA	NA	NA	NA	NA	NA	NA	NA	NA	NA	NA	NA	NA	NA	NA	NA
321.2637__1369.04	321.264	1369.04	36.282	5.1812	0.0052008	2.2839	NA	NA	NA	NA	NA	NA	NA	NA	NA	NA	NA	NA	NA	NA	NA	NA	NA	NA	NA	NA	NA	NA	NA	NA	NA
321.6764__652.46	321.676	652.46	2.1412	1.0984	0.010331	1.9858	NA	NA	NA	NA	NA	NA	NA	NA	NA	NA	NA	NA	NA	NA	NA	NA	NA	NA	NA	NA	NA	NA	NA	NA	NA
322.1779__652.34	322.178	652.34	2.1358	1.0948	0.0061693	2.2098	NA	NA	NA	NA	NA	NA	NA	NA	NA	NA	NA	NA	NA	NA	NA	NA	NA	NA	NA	NA	NA	NA	NA	NA	NA
322.187__205.2	322.187	205.2	114.86	6.8437	0.0032804	2.4841	NA	NA	NA	NA	NA	NA	NA	NA	NA	NA	NA	NA	NA	NA	NA	NA	NA	NA	NA	NA	NA	NA	NA	NA	NA
322.2015__1438.57	322.202	1438.57	0.48152	-1.0543	0.0062107	2.2069	NA	NA	NA	NA	NA	NA	NA	NA	NA	NA	NA	NA	NA	NA	NA	NA	NA	NA	NA	NA	NA	NA	NA	NA	NA
322.2701__1499.18	322.27	1499.18	3670.6	11.842	0.00028844	3.5399	NA	NA	NA	NA	NA	NA	NA	NA	NA	NA	NA	NA	NA	NA	NA	NA	NA	NA	NA	NA	NA	NA	NA	NA	NA
323.1604__511.05	323.16	511.05	54.657	5.7723	0.0023449	2.6299	NA	NA	NA	NA	NA	NA	NA	NA	NA	NA	NA	NA	NA	NA	NA	NA	NA	NA	NA	NA	NA	NA	NA	NA	NA
323.2985__1499.67	323.298	1499.67	5.5936	2.4838	0.054475	1.2638	NA	NA	NA	NA	NA	NA	NA	NA	NA	NA	NA	NA	NA	NA	NA	NA	NA	NA	NA	NA	NA	NA	NA	NA	NA
323.6999__756.25	323.7	756.25	5.1343	2.3602	0.00045585	3.3412	NA	NA	NA	NA	NA	NA	NA	NA	NA	NA	NA	NA	NA	NA	NA	NA	NA	NA	NA	NA	NA	NA	NA	NA	NA
324.129__186.83	324.129	186.83	0.082181	-3.6051	0.014823	1.8291	NA	NA	NA	NA	NA	NA	NA	NA	NA	NA	NA	NA	NA	NA	NA	NA	NA	NA	NA	NA	NA	NA	NA	NA	NA
324.1319__337.16	324.132	337.16	11.14	3.4776	0.024554	1.6099	NA	NA	NA	NA	NA	NA	NA	NA	NA	NA	NA	NA	NA	NA	NA	NA	NA	NA	NA	NA	NA	NA	NA	NA	NA
324.1324__488.97	324.132	488.97	18.966	4.2453	0.011796	1.9282	NA	NA	NA	NA	NA	NA	NA	NA	NA	NA	NA	NA	NA	NA	NA	NA	NA	NA	NA	NA	NA	NA	NA	NA	NA
324.2015__756.48	324.202	756.48	5.415	2.437	0.00061537	3.2109	NA	NA	NA	NA	NA	NA	NA	NA	NA	NA	NA	NA	NA	NA	NA	NA	NA	NA	NA	NA	NA	NA	NA	NA	NA
325.1478__190.96	325.148	190.96	6.0682	2.6013	0.071499	1.1457	NA	NA	NA	NA	NA	NA	NA	NA	NA	NA	NA	NA	NA	NA	NA	NA	NA	NA	NA	NA	NA	NA	NA	NA	NA
325.1619__172.57	325.162	172.57	1332.6	10.38	1.1213e-06	5.9503	NA	NA	NA	NA	NA	NA	NA	NA	NA	NA	NA	NA	NA	NA	NA	NA	NA	NA	NA	NA	NA	NA	NA	NA	NA
325.1799__1243.12	325.18	1243.12	73.534	6.2003	3.5063e-05	4.4551	NA	NA	NA	NA	NA	NA	NA	NA	NA	NA	NA	NA	NA	NA	NA	NA	NA	NA	NA	NA	NA	NA	NA	NA	NA
325.6792__485.68	325.679	485.68	0.23089	-2.1147	7e-05	4.1549	NA	NA	NA	NA	NA	NA	NA	NA	NA	NA	NA	NA	NA	NA	NA	NA	NA	NA	NA	NA	NA	NA	NA	NA	NA
326.1343__247.57	326.134	247.57	54.312	5.7632	0.0017784	2.75	NA	NA	NA	NA	NA	NA	NA	NA	NA	NA	NA	NA	NA	NA	NA	NA	NA	NA	NA	NA	NA	NA	NA	NA	NA
326.1828__512.15	326.183	512.15	3.3687	1.7522	0.079336	1.1005	NA	NA	NA	NA	NA	NA	NA	NA	NA	NA	NA	NA	NA	NA	NA	NA	NA	NA	NA	NA	NA	NA	NA	NA	NA
326.8443__472.92	326.844	472.92	0.013319	-6.2303	0.0019874	2.7017	NA	NA	NA	NA	NA	NA	NA	NA	NA	NA	NA	NA	NA	NA	NA	NA	NA	NA	NA	NA	NA	NA	NA	NA	NA
327.0681__380.84	327.068	380.84	5.8631	2.5517	1.8384e-05	4.7356	NA	NA	NA	NA	NA	NA	NA	NA	NA	NA	NA	NA	NA	NA	NA	NA	NA	NA	NA	NA	NA	NA	NA	NA	NA
327.1204__1230.73	327.12	1230.73	0.25114	-1.9935	0.00037228	3.4291	NA	NA	NA	NA	NA	NA	NA	NA	NA	NA	NA	NA	NA	NA	NA	NA	NA	NA	NA	NA	NA	NA	NA	NA	NA
327.1852__573.78	327.185	573.78	0.024091	-5.3754	1.2275e-05	4.911	NA	NA	NA	NA	NA	NA	NA	NA	NA	NA	NA	NA	NA	NA	NA	NA	NA	NA	NA	NA	NA	NA	NA	NA	NA
327.2046__839.34	327.205	839.34	0.20937	-2.2559	6.5736e-07	6.1822	NA	NA	NA	NA	NA	NA	NA	NA	NA	NA	NA	NA	NA	NA	NA	NA	NA	NA	NA	NA	NA	NA	NA	NA	NA
327.2066__670.1	327.207	670.1	2.0633	1.045	0.00057421	3.2409	NA	NA	NA	NA	NA	NA	NA	NA	NA	NA	NA	NA	NA	NA	NA	NA	NA	NA	NA	NA	NA	NA	NA	NA	NA
327.2108__590.25	327.211	590.25	4.0787	2.0281	0.060262	1.22	NA	NA	NA	NA	NA	NA	NA	NA	NA	NA	NA	NA	NA	NA	NA	NA	NA	NA	NA	NA	NA	NA	NA	NA	NA
327.2129__523.74	327.213	523.74	0.19124	-2.3865	1.9284e-07	6.7148	NA	NA	NA	NA	NA	NA	NA	NA	NA	NA	NA	NA	NA	NA	NA	NA	NA	NA	NA	NA	NA	NA	NA	NA	NA
327.2716__1749.43	327.272	1749.43	0.4157	-1.2664	0.05492	1.2603	NA	NA	NA	NA	NA	NA	NA	NA	NA	NA	NA	NA	NA	NA	NA	NA	NA	NA	NA	NA	NA	NA	NA	NA	NA
327.513__563.61	327.513	563.61	0.17767	-2.4927	9.3568e-06	5.0289	NA	NA	NA	NA	NA	NA	NA	NA	NA	NA	NA	NA	NA	NA	NA	NA	NA	NA	NA	NA	NA	NA	NA	NA	NA
327.6946__706.62	327.695	706.62	2.2938	1.1978	0.041915	1.3776	NA	NA	NA	NA	NA	NA	NA	NA	NA	NA	NA	NA	NA	NA	NA	NA	NA	NA	NA	NA	NA	NA	NA	NA	NA
327.7078__670.62	327.708	670.62	2.0773	1.0547	0.00069698	3.1568	NA	NA	NA	NA	NA	NA	NA	NA	NA	NA	NA	NA	NA	NA	NA	NA	NA	NA	NA	NA	NA	NA	NA	NA	NA
328.2119__1199.8	328.212	1199.8	80.294	6.3272	1.1237e-05	4.9493	NA	NA	NA	NA	NA	NA	NA	NA	NA	NA	NA	NA	NA	NA	NA	NA	NA	NA	NA	NA	NA	NA	NA	NA	NA
328.2479__1176.61	328.248	1176.61	790.17	9.626	0.00014168	3.8487	NA	NA	NA	NA	NA	NA	NA	NA	NA	NA	NA	NA	NA	NA	NA	NA	NA	NA	NA	NA	NA	NA	NA	NA	NA
328.2482__1138.89	328.248	1138.89	449.39	8.8118	1.8909e-06	5.7233	NA	NA	NA	NA	NA	NA	NA	NA	NA	NA	NA	NA	NA	NA	NA	NA	NA	NA	NA	NA	NA	NA	NA	NA	NA
328.6936__571.86	328.694	571.86	0.37341	-1.4212	0.00084383	3.0737	NA	NA	NA	NA	NA	NA	NA	NA	NA	NA	NA	NA	NA	NA	NA	NA	NA	NA	NA	NA	NA	NA	NA	NA	NA
329.1819__471.31	329.182	471.31	7.5265	2.912	0.0013867	2.858	NA	NA	NA	NA	NA	NA	NA	NA	NA	NA	NA	NA	NA	NA	NA	NA	NA	NA	NA	NA	NA	NA	NA	NA	NA
329.2107__1512.43	329.211	1512.43	1914.2	10.903	0.00015031	3.823	NA	NA	NA	NA	NA	NA	NA	NA	NA	NA	NA	NA	NA	NA	NA	NA	NA	NA	NA	NA	NA	NA	NA	NA	NA
329.2514__1138.41	329.251	1138.41	143.99	7.1698	0.00067686	3.1695	NA	NA	NA	NA	NA	NA	NA	NA	NA	NA	NA	NA	NA	NA	NA	NA	NA	NA	NA	NA	NA	NA	NA	NA	NA
329.2798__1051.6	329.28	1051.6	66.998	6.066	1.567e-06	5.8049	NA	NA	NA	NA	NA	NA	NA	NA	NA	NA	NA	NA	NA	NA	NA	NA	NA	NA	NA	NA	NA	NA	NA	NA	NA
329.6923__593.44	329.692	593.44	12.217	3.6108	7.8624e-06	5.1044	NA	NA	NA	NA	NA	NA	NA	NA	NA	NA	NA	NA	NA	NA	NA	NA	NA	NA	NA	NA	NA	NA	NA	NA	NA
329.6997__634.62	329.7	634.62	0.0045875	-7.7681	0.00088223	3.0544	NA	NA	NA	NA	NA	NA	NA	NA	NA	NA	NA	NA	NA	NA	NA	NA	NA	NA	NA	NA	NA	NA	NA	NA	NA
330.1738__701.03	330.174	701.03	6.3254	2.6611	0.073444	1.134	NA	NA	NA	NA	NA	NA	NA	NA	NA	NA	NA	NA	NA	NA	NA	NA	NA	NA	NA	NA	NA	NA	NA	NA	NA
330.2024__270.15	330.202	270.15	272.06	8.0878	0.003501	2.4558	NA	NA	NA	NA	NA	NA	NA	NA	NA	NA	NA	NA	NA	NA	NA	NA	NA	NA	NA	NA	NA	NA	NA	NA	NA
330.2274__1137.8	330.227	1137.8	209.77	7.7127	0.0072095	2.1421	NA	NA	NA	NA	NA	NA	NA	NA	NA	NA	NA	NA	NA	NA	NA	NA	NA	NA	NA	NA	NA	NA	NA	NA	NA
330.2274__1161.32	330.227	1161.32	16.79	4.0696	0.00023171	3.6351	NA	NA	NA	NA	NA	NA	NA	NA	NA	NA	NA	NA	NA	NA	NA	NA	NA	NA	NA	NA	NA	NA	NA	NA	NA
330.2291__613.51	330.229	613.51	26.775	4.7428	2.2688e-05	4.6442	NA	NA	NA	NA	NA	NA	NA	NA	NA	NA	NA	NA	NA	NA	NA	NA	NA	NA	NA	NA	NA	NA	NA	NA	NA
330.233__1115.65	330.233	1115.65	5.8792	2.5556	0.00063834	3.1949	NA	NA	NA	NA	NA	NA	NA	NA	NA	NA	NA	NA	NA	NA	NA	NA	NA	NA	NA	NA	NA	NA	NA	NA	NA
330.2384__626.31	330.238	626.31	18.406	4.2021	0.0040604	2.3914	NA	NA	NA	NA	NA	NA	NA	NA	NA	NA	NA	NA	NA	NA	NA	NA	NA	NA	NA	NA	NA	NA	NA	NA	NA
330.2635__1506.47	330.264	1506.47	29.14	4.8649	5.6484e-05	4.2481	NA	NA	NA	NA	NA	NA	NA	NA	NA	NA	NA	NA	NA	NA	NA	NA	NA	NA	NA	NA	NA	NA	NA	NA	NA
330.3152__1273.7	330.315	1273.7	146.68	7.1965	5.473e-06	5.2618	NA	NA	NA	NA	NA	NA	NA	NA	NA	NA	NA	NA	NA	NA	NA	NA	NA	NA	NA	NA	NA	NA	NA	NA	NA
330.6752__701.45	330.675	701.45	2.0271	1.0194	0.00019171	3.7174	NA	NA	NA	NA	NA	NA	NA	NA	NA	NA	NA	NA	NA	NA	NA	NA	NA	NA	NA	NA	NA	NA	NA	NA	NA
331.1687__878.09	331.169	878.09	0.0029816	-8.3897	0.0026165	2.5823	NA	NA	NA	NA	NA	NA	NA	NA	NA	NA	NA	NA	NA	NA	NA	NA	NA	NA	NA	NA	NA	NA	NA	NA	NA
331.1867__456.3	331.187	456.3	28.85	4.8505	0.017737	1.7511	NA	NA	NA	NA	NA	NA	NA	NA	NA	NA	NA	NA	NA	NA	NA	NA	NA	NA	NA	NA	NA	NA	NA	NA	NA
331.1974__216.63	331.197	216.63	31.322	4.9691	0.0088629	2.0524	NA	NA	NA	NA	NA	NA	NA	NA	NA	NA	NA	NA	NA	NA	NA	NA	NA	NA	NA	NA	NA	NA	NA	NA	NA
331.2263__1103.49	331.226	1103.49	8.4591	3.0805	7.7192e-09	8.1124	NA	NA	NA	NA	NA	NA	NA	NA	NA	NA	NA	NA	NA	NA	NA	NA	NA	NA	NA	NA	NA	NA	NA	NA	NA
331.2266__1242.89	331.227	1242.89	35.955	5.1681	2.5735e-05	4.5895	NA	NA	NA	NA	NA	NA	NA	NA	NA	NA	NA	NA	NA	NA	NA	NA	NA	NA	NA	NA	NA	NA	NA	NA	NA
331.682__584.03	331.682	584.03	15.264	3.932	2.3274e-07	6.6331	NA	NA	NA	NA	NA	NA	NA	NA	NA	NA	NA	NA	NA	NA	NA	NA	NA	NA	NA	NA	NA	NA	NA	NA	NA
332.1815__235.11	332.182	235.11	15.209	3.9268	0.016997	1.7696	NA	NA	NA	NA	NA	NA	NA	NA	NA	NA	NA	NA	NA	NA	NA	NA	NA	NA	NA	NA	NA	NA	NA	NA	NA
332.1816__549.14	332.182	549.14	7.3502	2.8778	0.0073246	2.1352	NA	NA	NA	NA	NA	NA	NA	NA	NA	NA	NA	NA	NA	NA	NA	NA	NA	NA	NA	NA	NA	NA	NA	NA	NA
332.1818__490.34	332.182	490.34	52.676	5.7191	0.0020355	2.6913	NA	NA	NA	NA	NA	NA	NA	NA	NA	NA	NA	NA	NA	NA	NA	NA	NA	NA	NA	NA	NA	NA	NA	NA	NA
332.2178__556.09	332.218	556.09	24.313	4.6037	0.0048045	2.3184	NA	NA	NA	NA	NA	NA	NA	NA	NA	NA	NA	NA	NA	NA	NA	NA	NA	NA	NA	NA	NA	NA	NA	NA	NA
332.218__509.96	332.218	509.96	6.0259	2.5912	1.4623e-06	5.835	NA	NA	NA	NA	NA	NA	NA	NA	NA	NA	NA	NA	NA	NA	NA	NA	NA	NA	NA	NA	NA	NA	NA	NA	NA
332.218__607.13	332.218	607.13	44.966	5.4907	1.727e-08	7.7627	NA	NA	NA	NA	NA	NA	NA	NA	NA	NA	NA	NA	NA	NA	NA	NA	NA	NA	NA	NA	NA	NA	NA	NA	NA
332.2431__1047.57	332.243	1047.57	384.43	8.5866	0.0046301	2.3344	NA	NA	NA	NA	NA	NA	NA	NA	NA	NA	NA	NA	NA	NA	NA	NA	NA	NA	NA	NA	NA	NA	NA	NA	NA
332.2431__1071.71	332.243	1071.71	1764.4	10.785	3.021e-05	4.5199	NA	NA	NA	NA	NA	NA	NA	NA	NA	NA	NA	NA	NA	NA	NA	NA	NA	NA	NA	NA	NA	NA	NA	NA	NA
333.156__487.09	333.156	487.09	77.143	6.2695	0.0015149	2.8196	NA	NA	NA	NA	NA	NA	NA	NA	NA	NA	NA	NA	NA	NA	NA	NA	NA	NA	NA	NA	NA	NA	NA	NA	NA
333.1769__281.46	333.177	281.46	0.10856	-3.2034	0.00069173	3.1601	NA	NA	NA	NA	NA	NA	NA	NA	NA	NA	NA	NA	NA	NA	NA	NA	NA	NA	NA	NA	NA	NA	NA	NA	NA
333.2214__508.98	333.221	508.98	23.415	4.5494	0.00044418	3.3524	NA	NA	NA	NA	NA	NA	NA	NA	NA	NA	NA	NA	NA	NA	NA	NA	NA	NA	NA	NA	NA	NA	NA	NA	NA
333.2462__1106.93	333.246	1106.93	1973.3	10.946	6.1233e-05	4.213	NA	NA	NA	NA	NA	NA	NA	NA	NA	NA	NA	NA	NA	NA	NA	NA	NA	NA	NA	NA	NA	NA	NA	NA	NA
334.1398__590.12	334.14	590.12	3.0326	1.6006	0.088068	1.0552	NA	NA	NA	NA	NA	NA	NA	NA	NA	NA	NA	NA	NA	NA	NA	NA	NA	NA	NA	NA	NA	NA	NA	NA	NA
334.1604__141.07	334.16	141.07	441.35	8.7858	0.00037166	3.4299	NA	NA	NA	NA	NA	NA	NA	NA	NA	NA	NA	NA	NA	NA	NA	NA	NA	NA	NA	NA	NA	NA	NA	NA	NA
334.1609__288.29	334.161	288.29	9.8882	3.3057	0.097601	1.0105	NA	NA	NA	NA	NA	NA	NA	NA	NA	NA	NA	NA	NA	NA	NA	NA	NA	NA	NA	NA	NA	NA	NA	NA	NA
334.1759__616.69	334.176	616.69	2.4187	1.2742	2.119e-06	5.6739	NA	NA	NA	NA	NA	NA	NA	NA	NA	NA	NA	NA	NA	NA	NA	NA	NA	NA	NA	NA	NA	NA	NA	NA	NA
334.1968__341.96	334.197	341.96	22.388	4.4846	0.0027396	2.5623	NA	NA	NA	NA	NA	NA	NA	NA	NA	NA	NA	NA	NA	NA	NA	NA	NA	NA	NA	NA	NA	NA	NA	NA	NA
334.1974__471.78	334.197	471.78	11.95	3.579	0.013584	1.867	NA	NA	NA	NA	NA	NA	NA	NA	NA	NA	NA	NA	NA	NA	NA	NA	NA	NA	NA	NA	NA	NA	NA	NA	NA
334.1986__1122.23	334.199	1122.23	4350.8	12.087	2.5948e-08	7.5859	NA	NA	NA	NA	NA	NA	NA	NA	NA	NA	NA	NA	NA	NA	NA	NA	NA	NA	NA	NA	NA	NA	NA	NA	NA
334.2373__1248.66	334.237	1248.66	375.57	8.5529	0.0015458	2.8108	NA	NA	NA	NA	NA	NA	NA	NA	NA	NA	NA	NA	NA	NA	NA	NA	NA	NA	NA	NA	NA	NA	NA	NA	NA
334.2374__1269.55	334.237	1269.55	737.53	9.5266	0.00031228	3.5055	NA	NA	NA	NA	NA	NA	NA	NA	NA	NA	NA	NA	NA	NA	NA	NA	NA	NA	NA	NA	NA	NA	NA	NA	NA
335.1822__491.68	335.182	491.68	2.4281	1.2798	0.00033312	3.4774	NA	NA	NA	NA	NA	NA	NA	NA	NA	NA	NA	NA	NA	NA	NA	NA	NA	NA	NA	NA	NA	NA	NA	NA	NA
335.279__1444.42	335.279	1444.42	1964.6	10.94	0.0029325	2.5328	NA	NA	NA	NA	NA	NA	NA	NA	NA	NA	NA	NA	NA	NA	NA	NA	NA	NA	NA	NA	NA	NA	NA	NA	NA
336.1225__443.26	336.123	443.26	4.764	2.2522	0.0078676	2.1042	NA	NA	NA	NA	NA	NA	NA	NA	NA	NA	NA	NA	NA	NA	NA	NA	NA	NA	NA	NA	NA	NA	NA	NA	NA
336.1375__650.81	336.137	650.81	29.25	4.8704	1.1232e-07	6.9495	NA	NA	NA	NA	NA	NA	NA	NA	NA	NA	NA	NA	NA	NA	NA	NA	NA	NA	NA	NA	NA	NA	NA	NA	NA
336.1556__492.45	336.156	492.45	4.3645	2.1258	0.00063622	3.1964	NA	NA	NA	NA	NA	NA	NA	NA	NA	NA	NA	NA	NA	NA	NA	NA	NA	NA	NA	NA	NA	NA	NA	NA	NA
336.1583__337.39	336.158	337.39	17.911	4.1628	0.0037709	2.4236	NA	NA	NA	NA	NA	NA	NA	NA	NA	NA	NA	NA	NA	NA	NA	NA	NA	NA	NA	NA	NA	NA	NA	NA	NA
336.1722__1004.95	336.172	1004.95	126.46	6.9825	4.7883e-06	5.3198	NA	NA	NA	NA	NA	NA	NA	NA	NA	NA	NA	NA	NA	NA	NA	NA	NA	NA	NA	NA	NA	NA	NA	NA	NA
336.1917__608.33	336.192	608.33	4.1755	2.0619	4.5918e-05	4.338	NA	NA	NA	NA	NA	NA	NA	NA	NA	NA	NA	NA	NA	NA	NA	NA	NA	NA	NA	NA	NA	NA	NA	NA	NA
336.1917__715.22	336.192	715.22	22.719	4.5058	0.00029294	3.5332	NA	NA	NA	NA	NA	NA	NA	NA	NA	NA	NA	NA	NA	NA	NA	NA	NA	NA	NA	NA	NA	NA	NA	NA	NA
336.1988__1156.29	336.199	1156.29	80.196	6.3255	3.8596e-05	4.4135	NA	NA	NA	NA	NA	NA	NA	NA	NA	NA	NA	NA	NA	NA	NA	NA	NA	NA	NA	NA	NA	NA	NA	NA	NA
336.2079__503.88	336.208	503.88	0.065719	-3.9275	0.0059039	2.2289	NA	NA	NA	NA	NA	NA	NA	NA	NA	NA	NA	NA	NA	NA	NA	NA	NA	NA	NA	NA	NA	NA	NA	NA	NA
336.2101__880.46	336.21	880.46	0.43975	-1.1852	0.010563	1.9762	NA	NA	NA	NA	NA	NA	NA	NA	NA	NA	NA	NA	NA	NA	NA	NA	NA	NA	NA	NA	NA	NA	NA	NA	NA
336.2167__1182.6	336.217	1182.6	105.05	6.7149	0.0010185	2.992	NA	NA	NA	NA	NA	NA	NA	NA	NA	NA	NA	NA	NA	NA	NA	NA	NA	NA	NA	NA	NA	NA	NA	NA	NA
336.3103__1438.62	336.31	1438.62	113.42	6.8255	0.00033785	3.4713	NA	NA	NA	NA	NA	NA	NA	NA	NA	NA	NA	NA	NA	NA	NA	NA	NA	NA	NA	NA	NA	NA	NA	NA	NA
336.311__1594.24	336.311	1594.24	14.278	3.8357	0.00046082	3.3365	NA	NA	NA	NA	NA	NA	NA	NA	NA	NA	NA	NA	NA	NA	NA	NA	NA	NA	NA	NA	NA	NA	NA	NA	NA
336.7096__565.78	336.71	565.78	0.47214	-1.0827	0.00057245	3.2423	NA	NA	NA	NA	NA	NA	NA	NA	NA	NA	NA	NA	NA	NA	NA	NA	NA	NA	NA	NA	NA	NA	NA	NA	NA
336.7114__838.33	336.711	838.33	0.26602	-1.9104	8.0883e-06	5.0921	NA	NA	NA	NA	NA	NA	NA	NA	NA	NA	NA	NA	NA	NA	NA	NA	NA	NA	NA	NA	NA	NA	NA	NA	NA
336.7121__880.87	336.712	880.87	0.19852	-2.3326	0.020764	1.6827	NA	NA	NA	NA	NA	NA	NA	NA	NA	NA	NA	NA	NA	NA	NA	NA	NA	NA	NA	NA	NA	NA	NA	NA	NA
337.2201__1005.75	337.22	1005.75	647.09	9.3378	0.0014371	2.8425	NA	NA	NA	NA	NA	NA	NA	NA	NA	NA	NA	NA	NA	NA	NA	NA	NA	NA	NA	NA	NA	NA	NA	NA	NA
338.1964__1018.19	338.196	1018.19	3.4996	1.8072	0.012971	1.887	NA	NA	NA	NA	NA	NA	NA	NA	NA	NA	NA	NA	NA	NA	NA	NA	NA	NA	NA	NA	NA	NA	NA	NA	NA
338.2901__1396.68	338.29	1396.68	125.57	6.9723	0.0014661	2.8338	NA	NA	NA	NA	NA	NA	NA	NA	NA	NA	NA	NA	NA	NA	NA	NA	NA	NA	NA	NA	NA	NA	NA	NA	NA
338.5131__536.75	338.513	536.75	5.584	2.4813	0.030855	1.5107	NA	NA	NA	NA	NA	NA	NA	NA	NA	NA	NA	NA	NA	NA	NA	NA	NA	NA	NA	NA	NA	NA	NA	NA	NA
338.8474__536.42	338.847	536.42	6.3746	2.6723	0.02084	1.6811	NA	NA	NA	NA	NA	NA	NA	NA	NA	NA	NA	NA	NA	NA	NA	NA	NA	NA	NA	NA	NA	NA	NA	NA	NA
339.1204__1302.65	339.12	1302.65	0.34049	-1.5543	0.0022343	2.6509	NA	NA	NA	NA	NA	NA	NA	NA	NA	NA	NA	NA	NA	NA	NA	NA	NA	NA	NA	NA	NA	NA	NA	NA	NA
339.1206__1341.18	339.121	1341.18	0.38755	-1.3675	0.0031639	2.4998	NA	NA	NA	NA	NA	NA	NA	NA	NA	NA	NA	NA	NA	NA	NA	NA	NA	NA	NA	NA	NA	NA	NA	NA	NA
339.1813__537.73	339.181	537.73	6.067	2.601	0.031624	1.5	NA	NA	NA	NA	NA	NA	NA	NA	NA	NA	NA	NA	NA	NA	NA	NA	NA	NA	NA	NA	NA	NA	NA	NA	NA
339.203__507.83	339.203	507.83	24.022	4.5863	0.0021403	2.6695	NA	NA	NA	NA	NA	NA	NA	NA	NA	NA	NA	NA	NA	NA	NA	NA	NA	NA	NA	NA	NA	NA	NA	NA	NA
340.1925__592.3	340.192	592.3	0.15951	-2.6483	0.07108	1.1483	NA	NA	NA	NA	NA	NA	NA	NA	NA	NA	NA	NA	NA	NA	NA	NA	NA	NA	NA	NA	NA	NA	NA	NA	NA
340.223__1086.35	340.223	1086.35	15.342	3.9394	0.034618	1.4607	NA	NA	NA	NA	NA	NA	NA	NA	NA	NA	NA	NA	NA	NA	NA	NA	NA	NA	NA	NA	NA	NA	NA	NA	NA
340.248__1195.75	340.248	1195.75	87.838	6.4568	2.303e-07	6.6377	NA	NA	NA	NA	NA	NA	NA	NA	NA	NA	NA	NA	NA	NA	NA	NA	NA	NA	NA	NA	NA	NA	NA	NA	NA
340.2481__986.05	340.248	986.05	222.27	7.7962	0.0016596	2.78	NA	NA	NA	NA	NA	NA	NA	NA	NA	NA	NA	NA	NA	NA	NA	NA	NA	NA	NA	NA	NA	NA	NA	NA	NA
341.2111__1132.32	341.211	1132.32	5.5025	2.4601	1.2038e-05	4.9195	NA	NA	NA	NA	NA	NA	NA	NA	NA	NA	NA	NA	NA	NA	NA	NA	NA	NA	NA	NA	NA	NA	NA	NA	NA
341.2545__535.88	341.255	535.88	0.081625	-3.6149	1.9613e-07	6.7075	NA	NA	NA	NA	NA	NA	NA	NA	NA	NA	NA	NA	NA	NA	NA	NA	NA	NA	NA	NA	NA	NA	NA	NA	NA
341.3053__1811.46	341.305	1811.46	11.228	3.489	0.00057123	3.2432	NA	NA	NA	NA	NA	NA	NA	NA	NA	NA	NA	NA	NA	NA	NA	NA	NA	NA	NA	NA	NA	NA	NA	NA	NA
342.1565__285.37	342.156	285.37	140.54	7.1348	3.9362e-11	10.405	NA	NA	NA	NA	NA	NA	NA	NA	NA	NA	NA	NA	NA	NA	NA	NA	NA	NA	NA	NA	NA	NA	NA	NA	NA
342.2134__150.55	342.213	150.55	16.119	4.0107	0.0085141	2.0699	NA	NA	NA	NA	NA	NA	NA	NA	NA	NA	NA	NA	NA	NA	NA	NA	NA	NA	NA	NA	NA	NA	NA	NA	NA
342.2261__615.52	342.226	615.52	11.538	3.5283	0.005068	2.2952	NA	NA	NA	NA	NA	NA	NA	NA	NA	NA	NA	NA	NA	NA	NA	NA	NA	NA	NA	NA	NA	NA	NA	NA	NA
342.2386__632.14	342.239	632.14	66.089	6.0463	1.6697e-05	4.7774	NA	NA	NA	NA	NA	NA	NA	NA	NA	NA	NA	NA	NA	NA	NA	NA	NA	NA	NA	NA	NA	NA	NA	NA	NA
342.2388__690.75	342.239	690.75	11.816	3.5627	0.0012601	2.8996	NA	NA	NA	NA	NA	NA	NA	NA	NA	NA	NA	NA	NA	NA	NA	NA	NA	NA	NA	NA	NA	NA	NA	NA	NA
342.2636__1168.73	342.264	1168.73	267.53	8.0636	0.033084	1.4804	NA	NA	NA	NA	NA	NA	NA	NA	NA	NA	NA	NA	NA	NA	NA	NA	NA	NA	NA	NA	NA	NA	NA	NA	NA
342.264__1235.34	342.264	1235.34	802.01	9.6475	1.3087e-06	5.8832	NA	NA	NA	NA	NA	NA	NA	NA	NA	NA	NA	NA	NA	NA	NA	NA	NA	NA	NA	NA	NA	NA	NA	NA	NA
342.2642__1290	342.264	1290	1785.2	10.802	2.6363e-05	4.579	NA	NA	NA	NA	NA	NA	NA	NA	NA	NA	NA	NA	NA	NA	NA	NA	NA	NA	NA	NA	NA	NA	NA	NA	NA
342.5129__553.57	342.513	553.57	5.1457	2.3634	0.0089264	2.0493	NA	NA	NA	NA	NA	NA	NA	NA	NA	NA	NA	NA	NA	NA	NA	NA	NA	NA	NA	NA	NA	NA	NA	NA	NA
342.513__563.52	342.513	563.52	4.3511	2.1214	0.0016675	2.7779	NA	NA	NA	NA	NA	NA	NA	NA	NA	NA	NA	NA	NA	NA	NA	NA	NA	NA	NA	NA	NA	NA	NA	NA	NA
343.1972__518.54	343.197	518.54	0.12546	-2.9947	0.035875	1.4452	NA	NA	NA	NA	NA	NA	NA	NA	NA	NA	NA	NA	NA	NA	NA	NA	NA	NA	NA	NA	NA	NA	NA	NA	NA
343.2384__1168.92	343.238	1168.92	75.48	6.238	0.00012682	3.8968	NA	NA	NA	NA	NA	NA	NA	NA	NA	NA	NA	NA	NA	NA	NA	NA	NA	NA	NA	NA	NA	NA	NA	NA	NA
343.2421__659.55	343.242	659.55	74.397	6.2172	0.002388	2.622	NA	NA	NA	NA	NA	NA	NA	NA	NA	NA	NA	NA	NA	NA	NA	NA	NA	NA	NA	NA	NA	NA	NA	NA	NA
343.2463__969.38	343.246	969.38	33.022	5.0454	0.00023694	3.6254	NA	NA	NA	NA	NA	NA	NA	NA	NA	NA	NA	NA	NA	NA	NA	NA	NA	NA	NA	NA	NA	NA	NA	NA	NA
343.2673__1272.54	343.267	1272.54	164.31	7.3603	2.2873e-06	5.6407	NA	NA	NA	NA	NA	NA	NA	NA	NA	NA	NA	NA	NA	NA	NA	NA	NA	NA	NA	NA	NA	NA	NA	NA	NA
343.2674__1235.34	343.267	1235.34	28.693	4.8426	0.016723	1.7767	NA	NA	NA	NA	NA	NA	NA	NA	NA	NA	NA	NA	NA	NA	NA	NA	NA	NA	NA	NA	NA	NA	NA	NA	NA
343.2952__1108.01	343.295	1108.01	304.91	8.2522	0.00037268	3.4287	NA	NA	NA	NA	NA	NA	NA	NA	NA	NA	NA	NA	NA	NA	NA	NA	NA	NA	NA	NA	NA	NA	NA	NA	NA
343.2954__1170.11	343.295	1170.11	4.3984	2.137	0.00027346	3.5631	NA	NA	NA	NA	NA	NA	NA	NA	NA	NA	NA	NA	NA	NA	NA	NA	NA	NA	NA	NA	NA	NA	NA	NA	NA
343.2955__1056.28	343.296	1056.28	372.18	8.5399	1.3108e-05	4.8825	NA	NA	NA	NA	NA	NA	NA	NA	NA	NA	NA	NA	NA	NA	NA	NA	NA	NA	NA	NA	NA	NA	NA	NA	NA
343.7152__659.39	343.715	659.39	5.481	2.4544	0.0090588	2.0429	NA	NA	NA	NA	NA	NA	NA	NA	NA	NA	NA	NA	NA	NA	NA	NA	NA	NA	NA	NA	NA	NA	NA	NA	NA
343.8449__521.6	343.845	521.6	17.62	4.1391	0.048754	1.312	NA	NA	NA	NA	NA	NA	NA	NA	NA	NA	NA	NA	NA	NA	NA	NA	NA	NA	NA	NA	NA	NA	NA	NA	NA
344.1809__839.55	344.181	839.55	13.692	3.7753	0.012064	1.9185	NA	NA	NA	NA	NA	NA	NA	NA	NA	NA	NA	NA	NA	NA	NA	NA	NA	NA	NA	NA	NA	NA	NA	NA	NA
344.1814__281.58	344.181	281.58	6.3951	2.677	0.047886	1.3198	NA	NA	NA	NA	NA	NA	NA	NA	NA	NA	NA	NA	NA	NA	NA	NA	NA	NA	NA	NA	NA	NA	NA	NA	NA
344.2431__1172.91	344.243	1172.91	174.32	7.4456	0.00089946	3.046	NA	NA	NA	NA	NA	NA	NA	NA	NA	NA	NA	NA	NA	NA	NA	NA	NA	NA	NA	NA	NA	NA	NA	NA	NA
344.2435__1237.27	344.243	1237.27	162.98	7.3485	0.013222	1.8787	NA	NA	NA	NA	NA	NA	NA	NA	NA	NA	NA	NA	NA	NA	NA	NA	NA	NA	NA	NA	NA	NA	NA	NA	NA
344.2544__684.7	344.254	684.7	46.781	5.5478	9.7628e-08	7.0104	NA	NA	NA	NA	NA	NA	NA	NA	NA	NA	NA	NA	NA	NA	NA	NA	NA	NA	NA	NA	NA	NA	NA	NA	NA
344.2544__715.95	344.254	715.95	58.613	5.8732	1.7797e-06	5.7496	NA	NA	NA	NA	NA	NA	NA	NA	NA	NA	NA	NA	NA	NA	NA	NA	NA	NA	NA	NA	NA	NA	NA	NA	NA
344.2795__1534.97	344.279	1534.97	223.7	7.8054	0.0024995	2.6021	NA	NA	NA	NA	NA	NA	NA	NA	NA	NA	NA	NA	NA	NA	NA	NA	NA	NA	NA	NA	NA	NA	NA	NA	NA
344.7105__641.91	344.711	641.91	0.093951	-3.4119	0.0075703	2.1209	NA	NA	NA	NA	NA	NA	NA	NA	NA	NA	NA	NA	NA	NA	NA	NA	NA	NA	NA	NA	NA	NA	NA	NA	NA
344.8465__496.34	344.846	496.34	2.0814	1.0575	0.040942	1.3878	NA	NA	NA	NA	NA	NA	NA	NA	NA	NA	NA	NA	NA	NA	NA	NA	NA	NA	NA	NA	NA	NA	NA	NA	NA
345.1841__965.31	345.184	965.31	0.067858	-3.8813	8.061e-05	4.0936	NA	NA	NA	NA	NA	NA	NA	NA	NA	NA	NA	NA	NA	NA	NA	NA	NA	NA	NA	NA	NA	NA	NA	NA	NA
345.1881__626.24	345.188	626.24	64.321	6.0072	0.0020475	2.6888	NA	NA	NA	NA	NA	NA	NA	NA	NA	NA	NA	NA	NA	NA	NA	NA	NA	NA	NA	NA	NA	NA	NA	NA	NA
345.2133__249.78	345.213	249.78	10.811	3.4344	0.012264	1.9114	NA	NA	NA	NA	NA	NA	NA	NA	NA	NA	NA	NA	NA	NA	NA	NA	NA	NA	NA	NA	NA	NA	NA	NA	NA
345.2491__163.37	345.249	163.37	12.502	3.644	6.0053e-05	4.2215	NA	NA	NA	NA	NA	NA	NA	NA	NA	NA	NA	NA	NA	NA	NA	NA	NA	NA	NA	NA	NA	NA	NA	NA	NA
345.2579__685.45	345.258	685.45	185.76	7.5373	0.004367	2.3598	NA	NA	NA	NA	NA	NA	NA	NA	NA	NA	NA	NA	NA	NA	NA	NA	NA	NA	NA	NA	NA	NA	NA	NA	NA
345.2827__1534.75	345.283	1534.75	3.9839	1.9942	0.00065871	3.1813	NA	NA	NA	NA	NA	NA	NA	NA	NA	NA	NA	NA	NA	NA	NA	NA	NA	NA	NA	NA	NA	NA	NA	NA	NA
345.2827__1570.86	345.283	1570.86	6.9332	2.7935	0.056824	1.2455	NA	NA	NA	NA	NA	NA	NA	NA	NA	NA	NA	NA	NA	NA	NA	NA	NA	NA	NA	NA	NA	NA	NA	NA	NA
346.1932__523.19	346.193	523.19	0.17253	-2.5351	1.6671e-05	4.778	NA	NA	NA	NA	NA	NA	NA	NA	NA	NA	NA	NA	NA	NA	NA	NA	NA	NA	NA	NA	NA	NA	NA	NA	NA
346.1972__605.05	346.197	605.05	204.84	7.6783	0.00046558	3.332	NA	NA	NA	NA	NA	NA	NA	NA	NA	NA	NA	NA	NA	NA	NA	NA	NA	NA	NA	NA	NA	NA	NA	NA	NA
346.1974__281.65	346.197	281.65	55.568	5.7962	0.00129	2.8894	NA	NA	NA	NA	NA	NA	NA	NA	NA	NA	NA	NA	NA	NA	NA	NA	NA	NA	NA	NA	NA	NA	NA	NA	NA
346.1975__478.32	346.197	478.32	6.5497	2.7114	0.030986	1.5088	NA	NA	NA	NA	NA	NA	NA	NA	NA	NA	NA	NA	NA	NA	NA	NA	NA	NA	NA	NA	NA	NA	NA	NA	NA
346.1977__554.76	346.198	554.76	4.4226	2.1449	0.032315	1.4906	NA	NA	NA	NA	NA	NA	NA	NA	NA	NA	NA	NA	NA	NA	NA	NA	NA	NA	NA	NA	NA	NA	NA	NA	NA
346.2223__1305.82	346.222	1305.82	0.16095	-2.6354	0.0050117	2.3	NA	NA	NA	NA	NA	NA	NA	NA	NA	NA	NA	NA	NA	NA	NA	NA	NA	NA	NA	NA	NA	NA	NA	NA	NA
346.2335__676.59	346.233	676.59	16.644	4.0569	0.023123	1.636	NA	NA	NA	NA	NA	NA	NA	NA	NA	NA	NA	NA	NA	NA	NA	NA	NA	NA	NA	NA	NA	NA	NA	NA	NA
346.2336__649.74	346.234	649.74	439.83	8.7808	0.00028344	3.5475	NA	NA	NA	NA	NA	NA	NA	NA	NA	NA	NA	NA	NA	NA	NA	NA	NA	NA	NA	NA	NA	NA	NA	NA	NA
346.2337__690.84	346.234	690.84	12.691	3.6657	0.0099926	2.0003	NA	NA	NA	NA	NA	NA	NA	NA	NA	NA	NA	NA	NA	NA	NA	NA	NA	NA	NA	NA	NA	NA	NA	NA	NA
346.2338__570.75	346.234	570.75	21.781	4.445	0.0016104	2.7931	NA	NA	NA	NA	NA	NA	NA	NA	NA	NA	NA	NA	NA	NA	NA	NA	NA	NA	NA	NA	NA	NA	NA	NA	NA
346.2375__1115.18	346.238	1115.18	5.8004	2.5361	1.6699e-05	4.7773	NA	NA	NA	NA	NA	NA	NA	NA	NA	NA	NA	NA	NA	NA	NA	NA	NA	NA	NA	NA	NA	NA	NA	NA	NA
346.2376__1082.75	346.238	1082.75	5.8512	2.5487	2.7153e-05	4.5662	NA	NA	NA	NA	NA	NA	NA	NA	NA	NA	NA	NA	NA	NA	NA	NA	NA	NA	NA	NA	NA	NA	NA	NA	NA
346.2588__1231.48	346.259	1231.48	89.589	6.4852	6.8639e-05	4.1634	NA	NA	NA	NA	NA	NA	NA	NA	NA	NA	NA	NA	NA	NA	NA	NA	NA	NA	NA	NA	NA	NA	NA	NA	NA
347.1859__614.72	347.186	614.72	45.476	5.507	0.018125	1.7417	NA	NA	NA	NA	NA	NA	NA	NA	NA	NA	NA	NA	NA	NA	NA	NA	NA	NA	NA	NA	NA	NA	NA	NA	NA
347.2007__1263.48	347.201	1263.48	1458	10.51	1.4271e-07	6.8456	NA	NA	NA	NA	NA	NA	NA	NA	NA	NA	NA	NA	NA	NA	NA	NA	NA	NA	NA	NA	NA	NA	NA	NA	NA
347.2012__501.53	347.201	501.53	17.985	4.1687	6.2573e-08	7.2036	NA	NA	NA	NA	NA	NA	NA	NA	NA	NA	NA	NA	NA	NA	NA	NA	NA	NA	NA	NA	NA	NA	NA	NA	NA
347.2329__1199.47	347.233	1199.47	7.2038	2.8488	0.065344	1.1848	NA	NA	NA	NA	NA	NA	NA	NA	NA	NA	NA	NA	NA	NA	NA	NA	NA	NA	NA	NA	NA	NA	NA	NA	NA
347.262__1139.89	347.262	1139.89	4854.8	12.245	0.00013223	3.8787	NA	NA	NA	NA	NA	NA	NA	NA	NA	NA	NA	NA	NA	NA	NA	NA	NA	NA	NA	NA	NA	NA	NA	NA	NA
347.262__1174.57	347.262	1174.57	1349.8	10.399	0.00047229	3.3258	NA	NA	NA	NA	NA	NA	NA	NA	NA	NA	NA	NA	NA	NA	NA	NA	NA	NA	NA	NA	NA	NA	NA	NA	NA
348.0706__399.21	348.071	399.21	16.86	4.0755	0.00017021	3.769	NA	NA	NA	NA	NA	NA	NA	NA	NA	NA	NA	NA	NA	NA	NA	NA	NA	NA	NA	NA	NA	NA	NA	NA	NA
348.0707__443.08	348.071	443.08	396.25	8.6303	0.0016089	2.7935	NA	NA	NA	NA	NA	NA	NA	NA	NA	NA	NA	NA	NA	NA	NA	NA	NA	NA	NA	NA	NA	NA	NA	NA	NA
348.1551__750.97	348.155	750.97	0.25129	-1.9926	0.001163	2.9344	NA	NA	NA	NA	NA	NA	NA	NA	NA	NA	NA	NA	NA	NA	NA	NA	NA	NA	NA	NA	NA	NA	NA	NA	NA
348.1592__570.45	348.159	570.45	452.1	8.8205	0.0002802	3.5525	NA	NA	NA	NA	NA	NA	NA	NA	NA	NA	NA	NA	NA	NA	NA	NA	NA	NA	NA	NA	NA	NA	NA	NA	NA
348.1762__244.35	348.176	244.35	15.079	3.9145	0.0097295	2.0119	NA	NA	NA	NA	NA	NA	NA	NA	NA	NA	NA	NA	NA	NA	NA	NA	NA	NA	NA	NA	NA	NA	NA	NA	NA
348.1765__272.23	348.176	272.23	2.1868	1.1288	0.028698	1.5421	NA	NA	NA	NA	NA	NA	NA	NA	NA	NA	NA	NA	NA	NA	NA	NA	NA	NA	NA	NA	NA	NA	NA	NA	NA
348.2536__1340.33	348.254	1340.33	6.7315	2.7509	3.6208e-05	4.4412	NA	NA	NA	NA	NA	NA	NA	NA	NA	NA	NA	NA	NA	NA	NA	NA	NA	NA	NA	NA	NA	NA	NA	NA	NA
348.2536__1358	348.254	1358	16580	14.017	0.00014401	3.8416	NA	NA	NA	NA	NA	NA	NA	NA	NA	NA	NA	NA	NA	NA	NA	NA	NA	NA	NA	NA	NA	NA	NA	NA	NA
349.1795__878.88	349.18	878.88	0.0043876	-7.8323	0.00016402	3.7851	NA	NA	NA	NA	NA	NA	NA	NA	NA	NA	NA	NA	NA	NA	NA	NA	NA	NA	NA	NA	NA	NA	NA	NA	NA
349.1882__280.29	349.188	280.29	11.209	3.4866	0.040312	1.3946	NA	NA	NA	NA	NA	NA	NA	NA	NA	NA	NA	NA	NA	NA	NA	NA	NA	NA	NA	NA	NA	NA	NA	NA	NA
349.2123__798.53	349.212	798.53	332.53	8.3773	0.0012877	2.8902	NA	NA	NA	NA	NA	NA	NA	NA	NA	NA	NA	NA	NA	NA	NA	NA	NA	NA	NA	NA	NA	NA	NA	NA	NA
349.216__1179.88	349.216	1179.88	937.02	9.8719	0.012618	1.899	NA	NA	NA	NA	NA	NA	NA	NA	NA	NA	NA	NA	NA	NA	NA	NA	NA	NA	NA	NA	NA	NA	NA	NA	NA
349.2162__1057.47	349.216	1057.47	6.4908	2.6984	6.2268e-06	5.2057	NA	NA	NA	NA	NA	NA	NA	NA	NA	NA	NA	NA	NA	NA	NA	NA	NA	NA	NA	NA	NA	NA	NA	NA	NA
349.2162__1213.6	349.216	1213.6	799.74	9.6434	0.00016454	3.7837	NA	NA	NA	NA	NA	NA	NA	NA	NA	NA	NA	NA	NA	NA	NA	NA	NA	NA	NA	NA	NA	NA	NA	NA	NA
349.2163__1243.47	349.216	1243.47	1549.4	10.598	0.0014466	2.8396	NA	NA	NA	NA	NA	NA	NA	NA	NA	NA	NA	NA	NA	NA	NA	NA	NA	NA	NA	NA	NA	NA	NA	NA	NA
349.2163__1484.07	349.216	1484.07	766.91	9.5829	0.0010313	2.9866	NA	NA	NA	NA	NA	NA	NA	NA	NA	NA	NA	NA	NA	NA	NA	NA	NA	NA	NA	NA	NA	NA	NA	NA	NA
349.2164__1009.11	349.216	1009.11	141.07	7.1403	0.00060692	3.2169	NA	NA	NA	NA	NA	NA	NA	NA	NA	NA	NA	NA	NA	NA	NA	NA	NA	NA	NA	NA	NA	NA	NA	NA	NA
349.2165__1587.6	349.216	1587.6	19.291	4.2698	0.0043779	2.3587	NA	NA	NA	NA	NA	NA	NA	NA	NA	NA	NA	NA	NA	NA	NA	NA	NA	NA	NA	NA	NA	NA	NA	NA	NA
349.2945__1503.32	349.295	1503.32	181.08	7.5005	2.0286e-05	4.6928	NA	NA	NA	NA	NA	NA	NA	NA	NA	NA	NA	NA	NA	NA	NA	NA	NA	NA	NA	NA	NA	NA	NA	NA	NA
350.1382__307.6	350.138	307.6	5.866	2.5524	8.396e-05	4.0759	NA	NA	NA	NA	NA	NA	NA	NA	NA	NA	NA	NA	NA	NA	NA	NA	NA	NA	NA	NA	NA	NA	NA	NA	NA
350.2077__709.25	350.208	709.25	79.983	6.3216	9.0193e-05	4.0448	NA	NA	NA	NA	NA	NA	NA	NA	NA	NA	NA	NA	NA	NA	NA	NA	NA	NA	NA	NA	NA	NA	NA	NA	NA
350.2324__1456.03	350.232	1456.03	0.07164	-3.8031	0.00052813	3.2773	NA	NA	NA	NA	NA	NA	NA	NA	NA	NA	NA	NA	NA	NA	NA	NA	NA	NA	NA	NA	NA	NA	NA	NA	NA
350.2327__1438.45	350.233	1438.45	0.012313	-6.3437	0.00067718	3.1693	NA	NA	NA	NA	NA	NA	NA	NA	NA	NA	NA	NA	NA	NA	NA	NA	NA	NA	NA	NA	NA	NA	NA	NA	NA
351.1417__314.73	351.142	314.73	34.356	5.1025	0.0050229	2.299	NA	NA	NA	NA	NA	NA	NA	NA	NA	NA	NA	NA	NA	NA	NA	NA	NA	NA	NA	NA	NA	NA	NA	NA	NA
351.1665__474.08	351.166	474.08	0.18307	-2.4496	0.016988	1.7699	NA	NA	NA	NA	NA	NA	NA	NA	NA	NA	NA	NA	NA	NA	NA	NA	NA	NA	NA	NA	NA	NA	NA	NA	NA
351.1778__1431.66	351.178	1431.66	0.37549	-1.4132	0.0028568	2.5441	NA	NA	NA	NA	NA	NA	NA	NA	NA	NA	NA	NA	NA	NA	NA	NA	NA	NA	NA	NA	NA	NA	NA	NA	NA
351.2224__1211.51	351.222	1211.51	900.12	9.814	1.4706e-08	7.8325	NA	NA	NA	NA	NA	NA	NA	NA	NA	NA	NA	NA	NA	NA	NA	NA	NA	NA	NA	NA	NA	NA	NA	NA	NA
351.2322__1257.29	351.232	1257.29	110.03	6.7817	0.0001778	3.7501	NA	NA	NA	NA	NA	NA	NA	NA	NA	NA	NA	NA	NA	NA	NA	NA	NA	NA	NA	NA	NA	NA	NA	NA	NA
352.1815__641.59	352.182	641.59	3.9717	1.9898	0.01278	1.8935	NA	NA	NA	NA	NA	NA	NA	NA	NA	NA	NA	NA	NA	NA	NA	NA	NA	NA	NA	NA	NA	NA	NA	NA	NA
352.1866__538.81	352.187	538.81	36.724	5.1986	0.0019044	2.7202	NA	NA	NA	NA	NA	NA	NA	NA	NA	NA	NA	NA	NA	NA	NA	NA	NA	NA	NA	NA	NA	NA	NA	NA	NA
352.1866__588.95	352.187	588.95	23.465	4.5524	0.0021963	2.6583	NA	NA	NA	NA	NA	NA	NA	NA	NA	NA	NA	NA	NA	NA	NA	NA	NA	NA	NA	NA	NA	NA	NA	NA	NA
352.3057__1482.83	352.306	1482.83	84.958	6.4087	1.4447e-05	4.8402	NA	NA	NA	NA	NA	NA	NA	NA	NA	NA	NA	NA	NA	NA	NA	NA	NA	NA	NA	NA	NA	NA	NA	NA	NA
353.3089__1444.97	353.309	1444.97	354.89	8.4712	4.0026e-07	6.3977	NA	NA	NA	NA	NA	NA	NA	NA	NA	NA	NA	NA	NA	NA	NA	NA	NA	NA	NA	NA	NA	NA	NA	NA	NA
353.3089__1466.67	353.309	1466.67	6.6637	2.7363	2.365e-08	7.6262	NA	NA	NA	NA	NA	NA	NA	NA	NA	NA	NA	NA	NA	NA	NA	NA	NA	NA	NA	NA	NA	NA	NA	NA	NA
353.3415__1737.3	353.341	1737.3	0.073376	-3.7685	0.016244	1.7893	NA	NA	NA	NA	NA	NA	NA	NA	NA	NA	NA	NA	NA	NA	NA	NA	NA	NA	NA	NA	NA	NA	NA	NA	NA
353.6755__527.05	353.675	527.05	0.070953	-3.817	1.3637e-06	5.8653	NA	NA	NA	NA	NA	NA	NA	NA	NA	NA	NA	NA	NA	NA	NA	NA	NA	NA	NA	NA	NA	NA	NA	NA	NA
354.1426__354.98	354.143	354.98	2.4466	1.2908	0.00033505	3.4749	NA	NA	NA	NA	NA	NA	NA	NA	NA	NA	NA	NA	NA	NA	NA	NA	NA	NA	NA	NA	NA	NA	NA	NA	NA
354.1717__528.78	354.172	528.78	0.23944	-2.0623	1.3674e-05	4.8641	NA	NA	NA	NA	NA	NA	NA	NA	NA	NA	NA	NA	NA	NA	NA	NA	NA	NA	NA	NA	NA	NA	NA	NA	NA
354.2248__1113.46	354.225	1113.46	156.73	7.2921	0.00011895	3.9246	NA	NA	NA	NA	NA	NA	NA	NA	NA	NA	NA	NA	NA	NA	NA	NA	NA	NA	NA	NA	NA	NA	NA	NA	NA
354.2637__990.58	354.264	990.58	116.51	6.8643	0.00073981	3.1309	NA	NA	NA	NA	NA	NA	NA	NA	NA	NA	NA	NA	NA	NA	NA	NA	NA	NA	NA	NA	NA	NA	NA	NA	NA
355.2154__666.29	355.215	666.29	2.5008	1.3224	0.000282	3.5497	NA	NA	NA	NA	NA	NA	NA	NA	NA	NA	NA	NA	NA	NA	NA	NA	NA	NA	NA	NA	NA	NA	NA	NA	NA
355.2263__1511.84	355.226	1511.84	7.6213	2.93	0.00051454	3.2886	NA	NA	NA	NA	NA	NA	NA	NA	NA	NA	NA	NA	NA	NA	NA	NA	NA	NA	NA	NA	NA	NA	NA	NA	NA
355.3033__1258	355.303	1258	4.2987	2.1039	0.093105	1.031	NA	NA	NA	NA	NA	NA	NA	NA	NA	NA	NA	NA	NA	NA	NA	NA	NA	NA	NA	NA	NA	NA	NA	NA	NA
356.1457__569.67	356.146	569.67	2.0857	1.0605	0.001268	2.8969	NA	NA	NA	NA	NA	NA	NA	NA	NA	NA	NA	NA	NA	NA	NA	NA	NA	NA	NA	NA	NA	NA	NA	NA	NA
356.1967__1322.81	356.197	1322.81	96.058	6.5858	0.095458	1.0202	NA	NA	NA	NA	NA	NA	NA	NA	NA	NA	NA	NA	NA	NA	NA	NA	NA	NA	NA	NA	NA	NA	NA	NA	NA
356.2432__983.94	356.243	983.94	5.666	2.5023	2.4447e-05	4.6118	NA	NA	NA	NA	NA	NA	NA	NA	NA	NA	NA	NA	NA	NA	NA	NA	NA	NA	NA	NA	NA	NA	NA	NA	NA
356.2432__1066.3	356.243	1066.3	1754.2	10.777	0.00013786	3.8606	NA	NA	NA	NA	NA	NA	NA	NA	NA	NA	NA	NA	NA	NA	NA	NA	NA	NA	NA	NA	NA	NA	NA	NA	NA
356.2794__1305.25	356.279	1305.25	3396.4	11.73	0.00011987	3.9213	NA	NA	NA	NA	NA	NA	NA	NA	NA	NA	NA	NA	NA	NA	NA	NA	NA	NA	NA	NA	NA	NA	NA	NA	NA
357.2435__1444.07	357.243	1444.07	304.54	8.2505	3.9042e-08	7.4085	NA	NA	NA	NA	NA	NA	NA	NA	NA	NA	NA	NA	NA	NA	NA	NA	NA	NA	NA	NA	NA	NA	NA	NA	NA
357.3108__1143	357.311	1143	452.11	8.8205	2.2798e-07	6.6421	NA	NA	NA	NA	NA	NA	NA	NA	NA	NA	NA	NA	NA	NA	NA	NA	NA	NA	NA	NA	NA	NA	NA	NA	NA
357.311__1110.89	357.311	1110.89	122.64	6.9383	1.8942e-06	5.7226	NA	NA	NA	NA	NA	NA	NA	NA	NA	NA	NA	NA	NA	NA	NA	NA	NA	NA	NA	NA	NA	NA	NA	NA	NA
357.7149__575.64	357.715	575.64	0.01871	-5.7401	0.00030552	3.515	NA	NA	NA	NA	NA	NA	NA	NA	NA	NA	NA	NA	NA	NA	NA	NA	NA	NA	NA	NA	NA	NA	NA	NA	NA
358.1968__723.52	358.197	723.52	10.073	3.3324	0.060578	1.2177	NA	NA	NA	NA	NA	NA	NA	NA	NA	NA	NA	NA	NA	NA	NA	NA	NA	NA	NA	NA	NA	NA	NA	NA	NA
358.2107__986.04	358.211	986.04	18.478	4.2078	0.0062475	2.2043	NA	NA	NA	NA	NA	NA	NA	NA	NA	NA	NA	NA	NA	NA	NA	NA	NA	NA	NA	NA	NA	NA	NA	NA	NA
358.2336__622.99	358.234	622.99	4.6168	2.2069	0.035445	1.4504	NA	NA	NA	NA	NA	NA	NA	NA	NA	NA	NA	NA	NA	NA	NA	NA	NA	NA	NA	NA	NA	NA	NA	NA	NA
358.2587__1254.7	358.259	1254.7	55.765	5.8013	0.00026172	3.5822	NA	NA	NA	NA	NA	NA	NA	NA	NA	NA	NA	NA	NA	NA	NA	NA	NA	NA	NA	NA	NA	NA	NA	NA	NA
358.2592__1271.02	358.259	1271.02	263.07	8.0393	1.9708e-06	5.7054	NA	NA	NA	NA	NA	NA	NA	NA	NA	NA	NA	NA	NA	NA	NA	NA	NA	NA	NA	NA	NA	NA	NA	NA	NA
358.2642__1444.99	358.264	1444.99	5.9828	2.5808	9.8702e-09	8.0057	NA	NA	NA	NA	NA	NA	NA	NA	NA	NA	NA	NA	NA	NA	NA	NA	NA	NA	NA	NA	NA	NA	NA	NA	NA
359.2286__621.36	359.229	621.36	0.1799	-2.4747	0.026253	1.5808	NA	NA	NA	NA	NA	NA	NA	NA	NA	NA	NA	NA	NA	NA	NA	NA	NA	NA	NA	NA	NA	NA	NA	NA	NA
359.2287__453.94	359.229	453.94	3.8772	1.955	0.005925	2.2273	NA	NA	NA	NA	NA	NA	NA	NA	NA	NA	NA	NA	NA	NA	NA	NA	NA	NA	NA	NA	NA	NA	NA	NA	NA
359.2648__329.67	359.265	329.67	9.4904	3.2465	0.00888	2.0516	NA	NA	NA	NA	NA	NA	NA	NA	NA	NA	NA	NA	NA	NA	NA	NA	NA	NA	NA	NA	NA	NA	NA	NA	NA
359.3158__1776.71	359.316	1776.71	11.181	3.4829	0.0037055	2.4312	NA	NA	NA	NA	NA	NA	NA	NA	NA	NA	NA	NA	NA	NA	NA	NA	NA	NA	NA	NA	NA	NA	NA	NA	NA
359.3158__1811.69	359.316	1811.69	14.756	3.8833	0.00055863	3.2529	NA	NA	NA	NA	NA	NA	NA	NA	NA	NA	NA	NA	NA	NA	NA	NA	NA	NA	NA	NA	NA	NA	NA	NA	NA
359.6837__687.82	359.684	687.82	2.0787	1.0557	0.02119	1.6739	NA	NA	NA	NA	NA	NA	NA	NA	NA	NA	NA	NA	NA	NA	NA	NA	NA	NA	NA	NA	NA	NA	NA	NA	NA
360.2129__513.02	360.213	513.02	50.288	5.6522	0.0011326	2.9459	NA	NA	NA	NA	NA	NA	NA	NA	NA	NA	NA	NA	NA	NA	NA	NA	NA	NA	NA	NA	NA	NA	NA	NA	NA
360.2129__678.16	360.213	678.16	13.85	3.7918	0.014875	1.8275	NA	NA	NA	NA	NA	NA	NA	NA	NA	NA	NA	NA	NA	NA	NA	NA	NA	NA	NA	NA	NA	NA	NA	NA	NA
360.2325__568.33	360.233	568.33	0.049527	-4.3357	0.0014479	2.8393	NA	NA	NA	NA	NA	NA	NA	NA	NA	NA	NA	NA	NA	NA	NA	NA	NA	NA	NA	NA	NA	NA	NA	NA	NA
360.2383__1259.04	360.238	1259.04	49.128	5.6185	0.0020005	2.6989	NA	NA	NA	NA	NA	NA	NA	NA	NA	NA	NA	NA	NA	NA	NA	NA	NA	NA	NA	NA	NA	NA	NA	NA	NA
360.274__1182.17	360.274	1182.17	1188.5	10.215	0.00079546	3.0994	NA	NA	NA	NA	NA	NA	NA	NA	NA	NA	NA	NA	NA	NA	NA	NA	NA	NA	NA	NA	NA	NA	NA	NA	NA
360.2743__1206.49	360.274	1206.49	1235.7	10.271	0.0016192	2.7907	NA	NA	NA	NA	NA	NA	NA	NA	NA	NA	NA	NA	NA	NA	NA	NA	NA	NA	NA	NA	NA	NA	NA	NA	NA
360.2744__1030.11	360.274	1030.11	1137.1	10.151	0.0022032	2.6569	NA	NA	NA	NA	NA	NA	NA	NA	NA	NA	NA	NA	NA	NA	NA	NA	NA	NA	NA	NA	NA	NA	NA	NA	NA
360.2746__1234.64	360.275	1234.64	2299.5	11.167	0.001667	2.7781	NA	NA	NA	NA	NA	NA	NA	NA	NA	NA	NA	NA	NA	NA	NA	NA	NA	NA	NA	NA	NA	NA	NA	NA	NA
361.1952__687.04	361.195	687.04	0.11589	-3.1092	0.00018946	3.7225	NA	NA	NA	NA	NA	NA	NA	NA	NA	NA	NA	NA	NA	NA	NA	NA	NA	NA	NA	NA	NA	NA	NA	NA	NA
361.198__655.75	361.198	655.75	149.15	7.2206	0.030819	1.5112	NA	NA	NA	NA	NA	NA	NA	NA	NA	NA	NA	NA	NA	NA	NA	NA	NA	NA	NA	NA	NA	NA	NA	NA	NA
361.1981__317.82	361.198	317.82	13.718	3.778	0.036481	1.4379	NA	NA	NA	NA	NA	NA	NA	NA	NA	NA	NA	NA	NA	NA	NA	NA	NA	NA	NA	NA	NA	NA	NA	NA	NA
361.2071__488.18	361.207	488.18	0.0061741	-7.3395	2.7844e-08	7.5553	NA	NA	NA	NA	NA	NA	NA	NA	NA	NA	NA	NA	NA	NA	NA	NA	NA	NA	NA	NA	NA	NA	NA	NA	NA
361.2082__216.81	361.208	216.81	15.568	3.9606	0.020618	1.6857	NA	NA	NA	NA	NA	NA	NA	NA	NA	NA	NA	NA	NA	NA	NA	NA	NA	NA	NA	NA	NA	NA	NA	NA	NA
361.2772__1183.28	361.277	1183.28	23.603	4.5609	0.00028869	3.5396	NA	NA	NA	NA	NA	NA	NA	NA	NA	NA	NA	NA	NA	NA	NA	NA	NA	NA	NA	NA	NA	NA	NA	NA	NA
361.2777__1271.71	361.278	1271.71	298.72	8.2227	8.257e-06	5.0832	NA	NA	NA	NA	NA	NA	NA	NA	NA	NA	NA	NA	NA	NA	NA	NA	NA	NA	NA	NA	NA	NA	NA	NA	NA
361.2779__1234.93	361.278	1234.93	3608.5	11.817	6.8294e-06	5.1656	NA	NA	NA	NA	NA	NA	NA	NA	NA	NA	NA	NA	NA	NA	NA	NA	NA	NA	NA	NA	NA	NA	NA	NA	NA
361.2779__1290.37	361.278	1290.37	2435.1	11.25	2.6648e-05	4.5743	NA	NA	NA	NA	NA	NA	NA	NA	NA	NA	NA	NA	NA	NA	NA	NA	NA	NA	NA	NA	NA	NA	NA	NA	NA
361.6951__553.94	361.695	553.94	0.20512	-2.2855	0.086535	1.0628	NA	NA	NA	NA	NA	NA	NA	NA	NA	NA	NA	NA	NA	NA	NA	NA	NA	NA	NA	NA	NA	NA	NA	NA	NA
361.8603__575.22	361.86	575.22	120.49	6.9128	0.00031033	3.5082	NA	NA	NA	NA	NA	NA	NA	NA	NA	NA	NA	NA	NA	NA	NA	NA	NA	NA	NA	NA	NA	NA	NA	NA	NA
362.156__429.36	362.156	429.36	14.229	3.8308	0.014213	1.8473	NA	NA	NA	NA	NA	NA	NA	NA	NA	NA	NA	NA	NA	NA	NA	NA	NA	NA	NA	NA	NA	NA	NA	NA	NA
362.1749__156.69	362.175	156.69	84.533	6.4014	0.02489	1.604	NA	NA	NA	NA	NA	NA	NA	NA	NA	NA	NA	NA	NA	NA	NA	NA	NA	NA	NA	NA	NA	NA	NA	NA	NA
362.1925__486.31	362.192	486.31	21.711	4.4404	1.4825e-06	5.829	NA	NA	NA	NA	NA	NA	NA	NA	NA	NA	NA	NA	NA	NA	NA	NA	NA	NA	NA	NA	NA	NA	NA	NA	NA
362.1945__573.24	362.195	573.24	75.591	6.2401	0.069164	1.1601	NA	NA	NA	NA	NA	NA	NA	NA	NA	NA	NA	NA	NA	NA	NA	NA	NA	NA	NA	NA	NA	NA	NA	NA	NA
362.21__622.98	362.21	622.98	145.2	7.1819	3.0435e-06	5.5166	NA	NA	NA	NA	NA	NA	NA	NA	NA	NA	NA	NA	NA	NA	NA	NA	NA	NA	NA	NA	NA	NA	NA	NA	NA
362.2185__496.35	362.219	496.35	18.533	4.2121	0.00010192	3.9917	NA	NA	NA	NA	NA	NA	NA	NA	NA	NA	NA	NA	NA	NA	NA	NA	NA	NA	NA	NA	NA	NA	NA	NA	NA
362.2237__715.47	362.224	715.47	3.1342	1.6481	0.00044546	3.3512	NA	NA	NA	NA	NA	NA	NA	NA	NA	NA	NA	NA	NA	NA	NA	NA	NA	NA	NA	NA	NA	NA	NA	NA	NA
362.2324__1130.88	362.232	1130.88	5.6996	2.5109	1.2711e-05	4.8958	NA	NA	NA	NA	NA	NA	NA	NA	NA	NA	NA	NA	NA	NA	NA	NA	NA	NA	NA	NA	NA	NA	NA	NA	NA
362.2803__1235.46	362.28	1235.46	48.722	5.6065	0.0095137	2.0217	NA	NA	NA	NA	NA	NA	NA	NA	NA	NA	NA	NA	NA	NA	NA	NA	NA	NA	NA	NA	NA	NA	NA	NA	NA
363.1593__206.04	363.159	206.04	15.729	3.9754	8.4817e-06	5.0715	NA	NA	NA	NA	NA	NA	NA	NA	NA	NA	NA	NA	NA	NA	NA	NA	NA	NA	NA	NA	NA	NA	NA	NA	NA
363.2038__1180.33	363.204	1180.33	6.265	2.6473	1.457e-08	7.8366	NA	NA	NA	NA	NA	NA	NA	NA	NA	NA	NA	NA	NA	NA	NA	NA	NA	NA	NA	NA	NA	NA	NA	NA	NA
364.1537__531.89	364.154	531.89	353.2	8.4643	2.0869e-07	6.6805	NA	NA	NA	NA	NA	NA	NA	NA	NA	NA	NA	NA	NA	NA	NA	NA	NA	NA	NA	NA	NA	NA	NA	NA	NA
364.1858__513.36	364.186	513.36	5.6858	2.5074	0.070866	1.1496	NA	NA	NA	NA	NA	NA	NA	NA	NA	NA	NA	NA	NA	NA	NA	NA	NA	NA	NA	NA	NA	NA	NA	NA	NA
364.1982__965.19	364.198	965.19	0.057307	-4.1252	0.00024164	3.6168	NA	NA	NA	NA	NA	NA	NA	NA	NA	NA	NA	NA	NA	NA	NA	NA	NA	NA	NA	NA	NA	NA	NA	NA	NA
364.2116__1160.16	364.212	1160.16	205.66	7.6841	4.1967e-05	4.3771	NA	NA	NA	NA	NA	NA	NA	NA	NA	NA	NA	NA	NA	NA	NA	NA	NA	NA	NA	NA	NA	NA	NA	NA	NA
364.524__472.62	364.524	472.62	0.14159	-2.8202	0.00063562	3.1968	NA	NA	NA	NA	NA	NA	NA	NA	NA	NA	NA	NA	NA	NA	NA	NA	NA	NA	NA	NA	NA	NA	NA	NA	NA
364.7136__1158.96	364.714	1158.96	5.8845	2.5569	3.444e-06	5.4629	NA	NA	NA	NA	NA	NA	NA	NA	NA	NA	NA	NA	NA	NA	NA	NA	NA	NA	NA	NA	NA	NA	NA	NA	NA
364.7208__809.33	364.721	809.33	0.11347	-3.1396	8.6459e-07	6.0632	NA	NA	NA	NA	NA	NA	NA	NA	NA	NA	NA	NA	NA	NA	NA	NA	NA	NA	NA	NA	NA	NA	NA	NA	NA
365.1659__277.96	365.166	277.96	0.31329	-1.6745	0.089278	1.0493	NA	NA	NA	NA	NA	NA	NA	NA	NA	NA	NA	NA	NA	NA	NA	NA	NA	NA	NA	NA	NA	NA	NA	NA	NA
365.18__183.24	365.18	183.24	332.16	8.3757	0.00044774	3.349	NA	NA	NA	NA	NA	NA	NA	NA	NA	NA	NA	NA	NA	NA	NA	NA	NA	NA	NA	NA	NA	NA	NA	NA	NA
365.1924__616.93	365.192	616.93	0.027264	-5.1969	5.4766e-06	5.2615	NA	NA	NA	NA	NA	NA	NA	NA	NA	NA	NA	NA	NA	NA	NA	NA	NA	NA	NA	NA	NA	NA	NA	NA	NA
365.2091__1213.11	365.209	1213.11	18.683	4.2237	0.00024273	3.6149	NA	NA	NA	NA	NA	NA	NA	NA	NA	NA	NA	NA	NA	NA	NA	NA	NA	NA	NA	NA	NA	NA	NA	NA	NA
365.2108__1181.39	365.211	1181.39	30.661	4.9383	5.7135e-05	4.2431	NA	NA	NA	NA	NA	NA	NA	NA	NA	NA	NA	NA	NA	NA	NA	NA	NA	NA	NA	NA	NA	NA	NA	NA	NA
365.2112__1398.48	365.211	1398.48	7.4936	2.9057	0.00046053	3.3367	NA	NA	NA	NA	NA	NA	NA	NA	NA	NA	NA	NA	NA	NA	NA	NA	NA	NA	NA	NA	NA	NA	NA	NA	NA
365.2115__1263.8	365.212	1263.8	5.8589	2.5506	2.2994e-05	4.6384	NA	NA	NA	NA	NA	NA	NA	NA	NA	NA	NA	NA	NA	NA	NA	NA	NA	NA	NA	NA	NA	NA	NA	NA	NA
365.5208__597.53	365.521	597.53	0.033366	-4.9055	3.0397e-05	4.5172	NA	NA	NA	NA	NA	NA	NA	NA	NA	NA	NA	NA	NA	NA	NA	NA	NA	NA	NA	NA	NA	NA	NA	NA	NA
365.521__578.42	365.521	578.42	0.3778	-1.4043	0.00024867	3.6044	NA	NA	NA	NA	NA	NA	NA	NA	NA	NA	NA	NA	NA	NA	NA	NA	NA	NA	NA	NA	NA	NA	NA	NA	NA
365.8551__597.7	365.855	597.7	0.0040335	-7.9538	0.0012804	2.8926	NA	NA	NA	NA	NA	NA	NA	NA	NA	NA	NA	NA	NA	NA	NA	NA	NA	NA	NA	NA	NA	NA	NA	NA	NA
366.1954__299.07	366.195	299.07	0.072011	-3.7956	0.00016411	3.7849	NA	NA	NA	NA	NA	NA	NA	NA	NA	NA	NA	NA	NA	NA	NA	NA	NA	NA	NA	NA	NA	NA	NA	NA	NA
366.2749__1128.57	366.275	1128.57	7.6391	2.9334	1.3175e-05	4.8802	NA	NA	NA	NA	NA	NA	NA	NA	NA	NA	NA	NA	NA	NA	NA	NA	NA	NA	NA	NA	NA	NA	NA	NA	NA
366.2847__1375.16	366.285	1375.16	69.416	6.1172	0.0011163	2.9522	NA	NA	NA	NA	NA	NA	NA	NA	NA	NA	NA	NA	NA	NA	NA	NA	NA	NA	NA	NA	NA	NA	NA	NA	NA
366.2851__1450.99	366.285	1450.99	78.83	6.3007	0.0010738	2.9691	NA	NA	NA	NA	NA	NA	NA	NA	NA	NA	NA	NA	NA	NA	NA	NA	NA	NA	NA	NA	NA	NA	NA	NA	NA
366.3215__1502.74	366.322	1502.74	24270	14.567	9.1036e-05	4.0408	NA	NA	NA	NA	NA	NA	NA	NA	NA	NA	NA	NA	NA	NA	NA	NA	NA	NA	NA	NA	NA	NA	NA	NA	NA
366.6913__754.62	366.691	754.62	2.6601	1.4115	0.0036319	2.4399	NA	NA	NA	NA	NA	NA	NA	NA	NA	NA	NA	NA	NA	NA	NA	NA	NA	NA	NA	NA	NA	NA	NA	NA	NA
367.1519__1431.88	367.152	1431.88	0.22376	-2.16	0.0013026	2.8852	NA	NA	NA	NA	NA	NA	NA	NA	NA	NA	NA	NA	NA	NA	NA	NA	NA	NA	NA	NA	NA	NA	NA	NA	NA
367.1874__1403.95	367.187	1403.95	58.012	5.8583	0.099691	1.0013	NA	NA	NA	NA	NA	NA	NA	NA	NA	NA	NA	NA	NA	NA	NA	NA	NA	NA	NA	NA	NA	NA	NA	NA	NA
367.2176__210.53	367.218	210.53	14.931	3.9002	0.029613	1.5285	NA	NA	NA	NA	NA	NA	NA	NA	NA	NA	NA	NA	NA	NA	NA	NA	NA	NA	NA	NA	NA	NA	NA	NA	NA
367.2176__284.94	367.218	284.94	37.161	5.2157	0.055141	1.2585	NA	NA	NA	NA	NA	NA	NA	NA	NA	NA	NA	NA	NA	NA	NA	NA	NA	NA	NA	NA	NA	NA	NA	NA	NA
367.2266__1097.09	367.227	1097.09	4709.8	12.201	0.00053381	3.2726	NA	NA	NA	NA	NA	NA	NA	NA	NA	NA	NA	NA	NA	NA	NA	NA	NA	NA	NA	NA	NA	NA	NA	NA	NA
367.2267__1058.15	367.227	1058.15	528.35	9.0454	0.00026384	3.5787	NA	NA	NA	NA	NA	NA	NA	NA	NA	NA	NA	NA	NA	NA	NA	NA	NA	NA	NA	NA	NA	NA	NA	NA	NA
367.2268__1581.52	367.227	1581.52	451.17	8.8175	0.0043951	2.357	NA	NA	NA	NA	NA	NA	NA	NA	NA	NA	NA	NA	NA	NA	NA	NA	NA	NA	NA	NA	NA	NA	NA	NA	NA
367.2269__1310.63	367.227	1310.63	3020	11.56	7.659e-09	8.1158	NA	NA	NA	NA	NA	NA	NA	NA	NA	NA	NA	NA	NA	NA	NA	NA	NA	NA	NA	NA	NA	NA	NA	NA	NA
367.2269__1543.3	367.227	1543.3	120.45	6.9123	0.086787	1.0615	NA	NA	NA	NA	NA	NA	NA	NA	NA	NA	NA	NA	NA	NA	NA	NA	NA	NA	NA	NA	NA	NA	NA	NA	NA
367.227__1337.5	367.227	1337.5	3290.9	11.684	0.00010042	3.9982	NA	NA	NA	NA	NA	NA	NA	NA	NA	NA	NA	NA	NA	NA	NA	NA	NA	NA	NA	NA	NA	NA	NA	NA	NA
367.2271__1484.52	367.227	1484.52	4369.3	12.093	0.0013856	2.8584	NA	NA	NA	NA	NA	NA	NA	NA	NA	NA	NA	NA	NA	NA	NA	NA	NA	NA	NA	NA	NA	NA	NA	NA	NA
368.1311__267.33	368.131	267.33	60.127	5.9099	9.8045e-05	4.0086	NA	NA	NA	NA	NA	NA	NA	NA	NA	NA	NA	NA	NA	NA	NA	NA	NA	NA	NA	NA	NA	NA	NA	NA	NA
368.1312__234.99	368.131	234.99	6.2532	2.6446	0.00016511	3.7822	NA	NA	NA	NA	NA	NA	NA	NA	NA	NA	NA	NA	NA	NA	NA	NA	NA	NA	NA	NA	NA	NA	NA	NA	NA
368.1802__277.96	368.18	277.96	45.392	5.5044	0.018365	1.736	NA	NA	NA	NA	NA	NA	NA	NA	NA	NA	NA	NA	NA	NA	NA	NA	NA	NA	NA	NA	NA	NA	NA	NA	NA
368.208__825.21	368.208	825.21	0.30668	-1.7052	0.00019221	3.7162	NA	NA	NA	NA	NA	NA	NA	NA	NA	NA	NA	NA	NA	NA	NA	NA	NA	NA	NA	NA	NA	NA	NA	NA	NA
368.2199__297.34	368.22	297.34	12.408	3.6332	0.0015846	2.8001	NA	NA	NA	NA	NA	NA	NA	NA	NA	NA	NA	NA	NA	NA	NA	NA	NA	NA	NA	NA	NA	NA	NA	NA	NA
368.2288__173.41	368.229	173.41	34.756	5.1192	3.3165e-05	4.4793	NA	NA	NA	NA	NA	NA	NA	NA	NA	NA	NA	NA	NA	NA	NA	NA	NA	NA	NA	NA	NA	NA	NA	NA	NA
368.2289__154	368.229	154	23.28	4.541	0.0030331	2.5181	NA	NA	NA	NA	NA	NA	NA	NA	NA	NA	NA	NA	NA	NA	NA	NA	NA	NA	NA	NA	NA	NA	NA	NA	NA
368.2303__1057.52	368.23	1057.52	6.806	2.7668	6.0591e-06	5.2176	NA	NA	NA	NA	NA	NA	NA	NA	NA	NA	NA	NA	NA	NA	NA	NA	NA	NA	NA	NA	NA	NA	NA	NA	NA
368.2303__1242.96	368.23	1242.96	1275.4	10.317	0.0014118	2.8502	NA	NA	NA	NA	NA	NA	NA	NA	NA	NA	NA	NA	NA	NA	NA	NA	NA	NA	NA	NA	NA	NA	NA	NA	NA
368.7097__825.8	368.71	825.8	0.3351	-1.5773	0.00067385	3.1714	NA	NA	NA	NA	NA	NA	NA	NA	NA	NA	NA	NA	NA	NA	NA	NA	NA	NA	NA	NA	NA	NA	NA	NA	NA
369.1772__663.29	369.177	663.29	22.111	4.4667	3.6374e-06	5.4392	NA	NA	NA	NA	NA	NA	NA	NA	NA	NA	NA	NA	NA	NA	NA	NA	NA	NA	NA	NA	NA	NA	NA	NA	NA
369.2425__1554.28	369.243	1554.28	973.55	9.9271	0.00054104	3.2668	NA	NA	NA	NA	NA	NA	NA	NA	NA	NA	NA	NA	NA	NA	NA	NA	NA	NA	NA	NA	NA	NA	NA	NA	NA
369.2428__1283.91	369.243	1283.91	6.2574	2.6456	0.00010698	3.9707	NA	NA	NA	NA	NA	NA	NA	NA	NA	NA	NA	NA	NA	NA	NA	NA	NA	NA	NA	NA	NA	NA	NA	NA	NA
369.7059__797.09	369.706	797.09	30.742	4.9421	0.00013888	3.8574	NA	NA	NA	NA	NA	NA	NA	NA	NA	NA	NA	NA	NA	NA	NA	NA	NA	NA	NA	NA	NA	NA	NA	NA	NA
370.1764__740.88	370.176	740.88	72.822	6.1863	0.0038273	2.4171	NA	NA	NA	NA	NA	NA	NA	NA	NA	NA	NA	NA	NA	NA	NA	NA	NA	NA	NA	NA	NA	NA	NA	NA	NA
370.2336__847.74	370.234	847.74	0.43227	-1.21	0.031799	1.4976	NA	NA	NA	NA	NA	NA	NA	NA	NA	NA	NA	NA	NA	NA	NA	NA	NA	NA	NA	NA	NA	NA	NA	NA	NA
370.2588__1014.49	370.259	1014.49	11.089	3.4711	0.00047299	3.3251	NA	NA	NA	NA	NA	NA	NA	NA	NA	NA	NA	NA	NA	NA	NA	NA	NA	NA	NA	NA	NA	NA	NA	NA	NA
370.2588__1041.1	370.259	1041.1	780.24	9.6078	0.00035701	3.4473	NA	NA	NA	NA	NA	NA	NA	NA	NA	NA	NA	NA	NA	NA	NA	NA	NA	NA	NA	NA	NA	NA	NA	NA	NA
370.3319__1716.37	370.332	1716.37	701.65	9.4546	0.00041575	3.3812	NA	NA	NA	NA	NA	NA	NA	NA	NA	NA	NA	NA	NA	NA	NA	NA	NA	NA	NA	NA	NA	NA	NA	NA	NA
371.258__1145.45	371.258	1145.45	97.752	6.6111	6.8549e-06	5.164	NA	NA	NA	NA	NA	NA	NA	NA	NA	NA	NA	NA	NA	NA	NA	NA	NA	NA	NA	NA	NA	NA	NA	NA	NA
371.7288__821.49	371.729	821.49	0.022345	-5.4839	0.00037705	3.4236	NA	NA	NA	NA	NA	NA	NA	NA	NA	NA	NA	NA	NA	NA	NA	NA	NA	NA	NA	NA	NA	NA	NA	NA	NA
372.2745__1012.99	372.274	1012.99	46.454	5.5377	0.018324	1.737	NA	NA	NA	NA	NA	NA	NA	NA	NA	NA	NA	NA	NA	NA	NA	NA	NA	NA	NA	NA	NA	NA	NA	NA	NA
372.2745__1290.47	372.274	1290.47	249.22	7.9613	1.4846e-05	4.8284	NA	NA	NA	NA	NA	NA	NA	NA	NA	NA	NA	NA	NA	NA	NA	NA	NA	NA	NA	NA	NA	NA	NA	NA	NA
372.2746__1312.41	372.275	1312.41	268.78	8.0703	0.0045707	2.34	NA	NA	NA	NA	NA	NA	NA	NA	NA	NA	NA	NA	NA	NA	NA	NA	NA	NA	NA	NA	NA	NA	NA	NA	NA
372.2747__1358.77	372.275	1358.77	788.22	9.6224	1.715e-05	4.7657	NA	NA	NA	NA	NA	NA	NA	NA	NA	NA	NA	NA	NA	NA	NA	NA	NA	NA	NA	NA	NA	NA	NA	NA	NA
372.3106__1670.23	372.311	1670.23	29.318	4.8737	3.0117e-05	4.5212	NA	NA	NA	NA	NA	NA	NA	NA	NA	NA	NA	NA	NA	NA	NA	NA	NA	NA	NA	NA	NA	NA	NA	NA	NA
372.3111__1409.14	372.311	1409.14	268.13	8.0668	1.7964e-05	4.7456	NA	NA	NA	NA	NA	NA	NA	NA	NA	NA	NA	NA	NA	NA	NA	NA	NA	NA	NA	NA	NA	NA	NA	NA	NA
372.3301__1144.8	372.33	1144.8	7.1519	2.8383	3.0545e-06	5.5151	NA	NA	NA	NA	NA	NA	NA	NA	NA	NA	NA	NA	NA	NA	NA	NA	NA	NA	NA	NA	NA	NA	NA	NA	NA
372.7156__690.65	372.716	690.65	0.096034	-3.3803	2.8748e-07	6.5414	NA	NA	NA	NA	NA	NA	NA	NA	NA	NA	NA	NA	NA	NA	NA	NA	NA	NA	NA	NA	NA	NA	NA	NA	NA
373.1718__176.02	373.172	176.02	45.537	5.509	0.0065471	2.184	NA	NA	NA	NA	NA	NA	NA	NA	NA	NA	NA	NA	NA	NA	NA	NA	NA	NA	NA	NA	NA	NA	NA	NA	NA
373.2451__583.68	373.245	583.68	0.23702	-2.0769	0.00047406	3.3242	NA	NA	NA	NA	NA	NA	NA	NA	NA	NA	NA	NA	NA	NA	NA	NA	NA	NA	NA	NA	NA	NA	NA	NA	NA
373.2812__279.36	373.281	279.36	0.092789	-3.4299	0.0060144	2.2208	NA	NA	NA	NA	NA	NA	NA	NA	NA	NA	NA	NA	NA	NA	NA	NA	NA	NA	NA	NA	NA	NA	NA	NA	NA
374.2286__543.07	374.229	543.07	529.31	9.048	0.00025376	3.5956	NA	NA	NA	NA	NA	NA	NA	NA	NA	NA	NA	NA	NA	NA	NA	NA	NA	NA	NA	NA	NA	NA	NA	NA	NA
374.2286__563.99	374.229	563.99	39.136	5.2904	9.8951e-07	6.0046	NA	NA	NA	NA	NA	NA	NA	NA	NA	NA	NA	NA	NA	NA	NA	NA	NA	NA	NA	NA	NA	NA	NA	NA	NA
374.2327__1044.34	374.233	1044.34	5.4307	2.4411	1.3076e-05	4.8835	NA	NA	NA	NA	NA	NA	NA	NA	NA	NA	NA	NA	NA	NA	NA	NA	NA	NA	NA	NA	NA	NA	NA	NA	NA
374.2533__1117.92	374.253	1117.92	74.755	6.2241	3.8073e-05	4.4194	NA	NA	NA	NA	NA	NA	NA	NA	NA	NA	NA	NA	NA	NA	NA	NA	NA	NA	NA	NA	NA	NA	NA	NA	NA
374.2536__1128.7	374.254	1128.7	709.76	9.4712	6.8387e-05	4.165	NA	NA	NA	NA	NA	NA	NA	NA	NA	NA	NA	NA	NA	NA	NA	NA	NA	NA	NA	NA	NA	NA	NA	NA	NA
374.2539__971.6	374.254	971.6	5.7596	2.526	3.9055e-05	4.4083	NA	NA	NA	NA	NA	NA	NA	NA	NA	NA	NA	NA	NA	NA	NA	NA	NA	NA	NA	NA	NA	NA	NA	NA	NA
374.2539__983.88	374.254	983.88	5.4089	2.4353	9.3876e-06	5.0274	NA	NA	NA	NA	NA	NA	NA	NA	NA	NA	NA	NA	NA	NA	NA	NA	NA	NA	NA	NA	NA	NA	NA	NA	NA
375.2056__177.08	375.206	177.08	923.81	9.8515	0.00019436	3.7114	NA	NA	NA	NA	NA	NA	NA	NA	NA	NA	NA	NA	NA	NA	NA	NA	NA	NA	NA	NA	NA	NA	NA	NA	NA
375.2235__546.36	375.224	546.36	0.13257	-2.9151	0.036127	1.4422	NA	NA	NA	NA	NA	NA	NA	NA	NA	NA	NA	NA	NA	NA	NA	NA	NA	NA	NA	NA	NA	NA	NA	NA	NA
375.2574__1349.96	375.257	1349.96	1056.6	10.045	2.3268e-05	4.6332	NA	NA	NA	NA	NA	NA	NA	NA	NA	NA	NA	NA	NA	NA	NA	NA	NA	NA	NA	NA	NA	NA	NA	NA	NA
375.2935__1270.78	375.293	1270.78	16765	14.033	5.1191e-05	4.2908	NA	NA	NA	NA	NA	NA	NA	NA	NA	NA	NA	NA	NA	NA	NA	NA	NA	NA	NA	NA	NA	NA	NA	NA	NA
375.2936__1322.75	375.294	1322.75	5.7021	2.5115	2.4681e-05	4.6076	NA	NA	NA	NA	NA	NA	NA	NA	NA	NA	NA	NA	NA	NA	NA	NA	NA	NA	NA	NA	NA	NA	NA	NA	NA
376.2094__285.86	376.209	285.86	0.21017	-2.2504	0.094486	1.0246	NA	NA	NA	NA	NA	NA	NA	NA	NA	NA	NA	NA	NA	NA	NA	NA	NA	NA	NA	NA	NA	NA	NA	NA	NA
376.2235__684.85	376.224	684.85	5.2115	2.3817	8.0819e-06	5.0925	NA	NA	NA	NA	NA	NA	NA	NA	NA	NA	NA	NA	NA	NA	NA	NA	NA	NA	NA	NA	NA	NA	NA	NA	NA
376.2484__1337.05	376.248	1337.05	167.41	7.3872	0.00056725	3.2462	NA	NA	NA	NA	NA	NA	NA	NA	NA	NA	NA	NA	NA	NA	NA	NA	NA	NA	NA	NA	NA	NA	NA	NA	NA
376.2692__1035.97	376.269	1035.97	40.5	5.3399	1.0557e-06	5.9764	NA	NA	NA	NA	NA	NA	NA	NA	NA	NA	NA	NA	NA	NA	NA	NA	NA	NA	NA	NA	NA	NA	NA	NA	NA
376.2692__1083.71	376.269	1083.71	5.5364	2.4689	1.7435e-05	4.7586	NA	NA	NA	NA	NA	NA	NA	NA	NA	NA	NA	NA	NA	NA	NA	NA	NA	NA	NA	NA	NA	NA	NA	NA	NA
376.2694__1058.75	376.269	1058.75	5.5746	2.4789	1.7017e-05	4.7691	NA	NA	NA	NA	NA	NA	NA	NA	NA	NA	NA	NA	NA	NA	NA	NA	NA	NA	NA	NA	NA	NA	NA	NA	NA
376.3424__1811.76	376.342	1811.76	15.471	3.9515	0.00064843	3.1881	NA	NA	NA	NA	NA	NA	NA	NA	NA	NA	NA	NA	NA	NA	NA	NA	NA	NA	NA	NA	NA	NA	NA	NA	NA
377.1823__564.58	377.182	564.58	61.486	5.9422	5.5161e-05	4.2584	NA	NA	NA	NA	NA	NA	NA	NA	NA	NA	NA	NA	NA	NA	NA	NA	NA	NA	NA	NA	NA	NA	NA	NA	NA
377.2265__730.89	377.226	730.89	35.867	5.1646	0.0050329	2.2982	NA	NA	NA	NA	NA	NA	NA	NA	NA	NA	NA	NA	NA	NA	NA	NA	NA	NA	NA	NA	NA	NA	NA	NA	NA
377.2288__686.13	377.229	686.13	3.2737	1.7109	1.4087e-05	4.8512	NA	NA	NA	NA	NA	NA	NA	NA	NA	NA	NA	NA	NA	NA	NA	NA	NA	NA	NA	NA	NA	NA	NA	NA	NA
377.239__225.48	377.239	225.48	76.015	6.2482	0.0011397	2.9432	NA	NA	NA	NA	NA	NA	NA	NA	NA	NA	NA	NA	NA	NA	NA	NA	NA	NA	NA	NA	NA	NA	NA	NA	NA
377.2395__204.09	377.24	204.09	12.651	3.6612	6.7237e-05	4.1724	NA	NA	NA	NA	NA	NA	NA	NA	NA	NA	NA	NA	NA	NA	NA	NA	NA	NA	NA	NA	NA	NA	NA	NA	NA
377.7308__686.01	377.731	686.01	3.9198	1.9708	0.0011288	2.9474	NA	NA	NA	NA	NA	NA	NA	NA	NA	NA	NA	NA	NA	NA	NA	NA	NA	NA	NA	NA	NA	NA	NA	NA	NA
378.1692__551.76	378.169	551.76	189.46	7.5657	0.00052765	3.2777	NA	NA	NA	NA	NA	NA	NA	NA	NA	NA	NA	NA	NA	NA	NA	NA	NA	NA	NA	NA	NA	NA	NA	NA	NA
378.2026__577.35	378.203	577.35	13.507	3.7556	2.1411e-06	5.6694	NA	NA	NA	NA	NA	NA	NA	NA	NA	NA	NA	NA	NA	NA	NA	NA	NA	NA	NA	NA	NA	NA	NA	NA	NA
378.2386__726.48	378.239	726.48	38.013	5.2484	0.00034333	3.4643	NA	NA	NA	NA	NA	NA	NA	NA	NA	NA	NA	NA	NA	NA	NA	NA	NA	NA	NA	NA	NA	NA	NA	NA	NA
378.5333__528.02	378.533	528.02	13.934	3.8006	3.4585e-05	4.4611	NA	NA	NA	NA	NA	NA	NA	NA	NA	NA	NA	NA	NA	NA	NA	NA	NA	NA	NA	NA	NA	NA	NA	NA	NA
379.3053__1443.12	379.305	1443.12	24499	14.58	4.1925e-05	4.3775	NA	NA	NA	NA	NA	NA	NA	NA	NA	NA	NA	NA	NA	NA	NA	NA	NA	NA	NA	NA	NA	NA	NA	NA	NA
379.532__646.06	379.532	646.06	7.0185	2.8112	0.00047012	3.3278	NA	NA	NA	NA	NA	NA	NA	NA	NA	NA	NA	NA	NA	NA	NA	NA	NA	NA	NA	NA	NA	NA	NA	NA	NA
379.7244__573.79	379.724	573.79	0.10401	-3.2651	0.0002377	3.624	NA	NA	NA	NA	NA	NA	NA	NA	NA	NA	NA	NA	NA	NA	NA	NA	NA	NA	NA	NA	NA	NA	NA	NA	NA
379.7263__797.56	379.726	797.56	0.12682	-2.9791	0.00093294	3.0301	NA	NA	NA	NA	NA	NA	NA	NA	NA	NA	NA	NA	NA	NA	NA	NA	NA	NA	NA	NA	NA	NA	NA	NA	NA
380.1816__552.13	380.182	552.13	6.1611	2.6232	7.323e-05	4.1353	NA	NA	NA	NA	NA	NA	NA	NA	NA	NA	NA	NA	NA	NA	NA	NA	NA	NA	NA	NA	NA	NA	NA	NA	NA
380.1935__571.11	380.193	571.11	8.4515	3.0792	0.0018626	2.7299	NA	NA	NA	NA	NA	NA	NA	NA	NA	NA	NA	NA	NA	NA	NA	NA	NA	NA	NA	NA	NA	NA	NA	NA	NA
380.2179__702.8	380.218	702.8	25.593	4.6777	1.1302e-08	7.9468	NA	NA	NA	NA	NA	NA	NA	NA	NA	NA	NA	NA	NA	NA	NA	NA	NA	NA	NA	NA	NA	NA	NA	NA	NA
380.2905__1167.12	380.291	1167.12	1270.5	10.311	0.00019563	3.7086	NA	NA	NA	NA	NA	NA	NA	NA	NA	NA	NA	NA	NA	NA	NA	NA	NA	NA	NA	NA	NA	NA	NA	NA	NA
380.3089__1441.22	380.309	1441.22	54.278	5.7623	0.011971	1.9219	NA	NA	NA	NA	NA	NA	NA	NA	NA	NA	NA	NA	NA	NA	NA	NA	NA	NA	NA	NA	NA	NA	NA	NA	NA
380.3367__1457.3	380.337	1457.3	10.264	3.3595	0.0024805	2.6055	NA	NA	NA	NA	NA	NA	NA	NA	NA	NA	NA	NA	NA	NA	NA	NA	NA	NA	NA	NA	NA	NA	NA	NA	NA
380.6636__497.31	380.664	497.31	2.4075	1.2675	0.00013545	3.8682	NA	NA	NA	NA	NA	NA	NA	NA	NA	NA	NA	NA	NA	NA	NA	NA	NA	NA	NA	NA	NA	NA	NA	NA	NA
381.2382__1029.25	381.238	1029.25	82.135	6.3599	0.0023575	2.6275	NA	NA	NA	NA	NA	NA	NA	NA	NA	NA	NA	NA	NA	NA	NA	NA	NA	NA	NA	NA	NA	NA	NA	NA	NA
381.2422__1512.29	381.242	1512.29	29.09	4.8624	0.0017346	2.7608	NA	NA	NA	NA	NA	NA	NA	NA	NA	NA	NA	NA	NA	NA	NA	NA	NA	NA	NA	NA	NA	NA	NA	NA	NA
381.2425__1283.86	381.243	1283.86	140.4	7.1334	5.4309e-05	4.2651	NA	NA	NA	NA	NA	NA	NA	NA	NA	NA	NA	NA	NA	NA	NA	NA	NA	NA	NA	NA	NA	NA	NA	NA	NA
381.3111__1443.35	381.311	1443.35	13.281	3.7313	0.024084	1.6183	NA	NA	NA	NA	NA	NA	NA	NA	NA	NA	NA	NA	NA	NA	NA	NA	NA	NA	NA	NA	NA	NA	NA	NA	NA
381.3398__1593.07	381.34	1593.07	4.3964	2.1363	0.095927	1.0181	NA	NA	NA	NA	NA	NA	NA	NA	NA	NA	NA	NA	NA	NA	NA	NA	NA	NA	NA	NA	NA	NA	NA	NA	NA
382.161__513.2	382.161	513.2	19.994	4.3215	0.0040751	2.3899	NA	NA	NA	NA	NA	NA	NA	NA	NA	NA	NA	NA	NA	NA	NA	NA	NA	NA	NA	NA	NA	NA	NA	NA	NA
382.1612__573.11	382.161	573.11	14.91	3.8982	7.0685e-05	4.1507	NA	NA	NA	NA	NA	NA	NA	NA	NA	NA	NA	NA	NA	NA	NA	NA	NA	NA	NA	NA	NA	NA	NA	NA	NA
382.2204__1233.79	382.22	1233.79	20.988	4.3915	7.2034e-05	4.1425	NA	NA	NA	NA	NA	NA	NA	NA	NA	NA	NA	NA	NA	NA	NA	NA	NA	NA	NA	NA	NA	NA	NA	NA	NA
382.2589__957.35	382.259	957.35	621.15	9.2788	0.00024023	3.6194	NA	NA	NA	NA	NA	NA	NA	NA	NA	NA	NA	NA	NA	NA	NA	NA	NA	NA	NA	NA	NA	NA	NA	NA	NA
382.295__1236.53	382.295	1236.53	6.2363	2.6407	0.00012556	3.9012	NA	NA	NA	NA	NA	NA	NA	NA	NA	NA	NA	NA	NA	NA	NA	NA	NA	NA	NA	NA	NA	NA	NA	NA	NA
382.3161__1385.73	382.316	1385.73	0.20565	-2.2817	0.035555	1.4491	NA	NA	NA	NA	NA	NA	NA	NA	NA	NA	NA	NA	NA	NA	NA	NA	NA	NA	NA	NA	NA	NA	NA	NA	NA
382.3164__1367.72	382.316	1367.72	40.741	5.3484	0.0028302	2.5482	NA	NA	NA	NA	NA	NA	NA	NA	NA	NA	NA	NA	NA	NA	NA	NA	NA	NA	NA	NA	NA	NA	NA	NA	NA
383.1971__997.94	383.197	997.94	222.09	7.795	0.003952	2.4032	NA	NA	NA	NA	NA	NA	NA	NA	NA	NA	NA	NA	NA	NA	NA	NA	NA	NA	NA	NA	NA	NA	NA	NA	NA
383.2213__1148.97	383.221	1148.97	8.0596	3.0107	3.153e-07	6.5013	NA	NA	NA	NA	NA	NA	NA	NA	NA	NA	NA	NA	NA	NA	NA	NA	NA	NA	NA	NA	NA	NA	NA	NA	NA
383.2215__1163.1	383.221	1163.1	5.267	2.397	3.7917e-07	6.4212	NA	NA	NA	NA	NA	NA	NA	NA	NA	NA	NA	NA	NA	NA	NA	NA	NA	NA	NA	NA	NA	NA	NA	NA	NA
383.2216__1233.94	383.222	1233.94	179.31	7.4863	2.1394e-07	6.6697	NA	NA	NA	NA	NA	NA	NA	NA	NA	NA	NA	NA	NA	NA	NA	NA	NA	NA	NA	NA	NA	NA	NA	NA	NA
383.2217__1211.73	383.222	1211.73	6.0629	2.6	1.2948e-05	4.8878	NA	NA	NA	NA	NA	NA	NA	NA	NA	NA	NA	NA	NA	NA	NA	NA	NA	NA	NA	NA	NA	NA	NA	NA	NA
383.2468__775.25	383.247	775.25	2.6397	1.4004	0.00047793	3.3206	NA	NA	NA	NA	NA	NA	NA	NA	NA	NA	NA	NA	NA	NA	NA	NA	NA	NA	NA	NA	NA	NA	NA	NA	NA
383.2469__804.62	383.247	804.62	6.1306	2.616	4.4365e-05	4.353	NA	NA	NA	NA	NA	NA	NA	NA	NA	NA	NA	NA	NA	NA	NA	NA	NA	NA	NA	NA	NA	NA	NA	NA	NA
383.7484__775.35	383.748	775.35	3.1783	1.6683	5.18e-05	4.2857	NA	NA	NA	NA	NA	NA	NA	NA	NA	NA	NA	NA	NA	NA	NA	NA	NA	NA	NA	NA	NA	NA	NA	NA	NA
384.2251__1263.65	384.225	1263.65	5.7163	2.5151	1.3949e-05	4.8554	NA	NA	NA	NA	NA	NA	NA	NA	NA	NA	NA	NA	NA	NA	NA	NA	NA	NA	NA	NA	NA	NA	NA	NA	NA
384.2532__1305.01	384.253	1305.01	6.8921	2.7849	8.7115e-07	6.0599	NA	NA	NA	NA	NA	NA	NA	NA	NA	NA	NA	NA	NA	NA	NA	NA	NA	NA	NA	NA	NA	NA	NA	NA	NA
384.2533__1331.66	384.253	1331.66	5.5632	2.4759	4.5965e-05	4.3376	NA	NA	NA	NA	NA	NA	NA	NA	NA	NA	NA	NA	NA	NA	NA	NA	NA	NA	NA	NA	NA	NA	NA	NA	NA
384.3473__1749.16	384.347	1749.16	0.46783	-1.0959	0.00040896	3.3883	NA	NA	NA	NA	NA	NA	NA	NA	NA	NA	NA	NA	NA	NA	NA	NA	NA	NA	NA	NA	NA	NA	NA	NA	NA
384.5368__528.3	384.537	528.3	11.52	3.5261	4.1722e-06	5.3796	NA	NA	NA	NA	NA	NA	NA	NA	NA	NA	NA	NA	NA	NA	NA	NA	NA	NA	NA	NA	NA	NA	NA	NA	NA
384.5369__559.66	384.537	559.66	8.3421	3.0604	0.00046371	3.3337	NA	NA	NA	NA	NA	NA	NA	NA	NA	NA	NA	NA	NA	NA	NA	NA	NA	NA	NA	NA	NA	NA	NA	NA	NA
384.5371__574.72	384.537	574.72	20.577	4.363	0.00024478	3.6112	NA	NA	NA	NA	NA	NA	NA	NA	NA	NA	NA	NA	NA	NA	NA	NA	NA	NA	NA	NA	NA	NA	NA	NA	NA
384.8712__528.2	384.871	528.2	12.184	3.6069	8.5749e-06	5.0668	NA	NA	NA	NA	NA	NA	NA	NA	NA	NA	NA	NA	NA	NA	NA	NA	NA	NA	NA	NA	NA	NA	NA	NA	NA
384.8715__573.13	384.872	573.13	14.792	3.8867	0.0013576	2.8672	NA	NA	NA	NA	NA	NA	NA	NA	NA	NA	NA	NA	NA	NA	NA	NA	NA	NA	NA	NA	NA	NA	NA	NA	NA
385.2054__528.39	385.205	528.39	11.336	3.5028	1.4219e-06	5.8471	NA	NA	NA	NA	NA	NA	NA	NA	NA	NA	NA	NA	NA	NA	NA	NA	NA	NA	NA	NA	NA	NA	NA	NA	NA
385.237__1102.9	385.237	1102.9	8.463	3.0812	0.00033164	3.4793	NA	NA	NA	NA	NA	NA	NA	NA	NA	NA	NA	NA	NA	NA	NA	NA	NA	NA	NA	NA	NA	NA	NA	NA	NA
385.237__1152.87	385.237	1152.87	5.6819	2.5064	1.2443e-05	4.9051	NA	NA	NA	NA	NA	NA	NA	NA	NA	NA	NA	NA	NA	NA	NA	NA	NA	NA	NA	NA	NA	NA	NA	NA	NA
385.237__1251.22	385.237	1251.22	23256	14.505	4.2971e-05	4.3668	NA	NA	NA	NA	NA	NA	NA	NA	NA	NA	NA	NA	NA	NA	NA	NA	NA	NA	NA	NA	NA	NA	NA	NA	NA
385.2373__1311.04	385.237	1311.04	5.6819	2.5064	1.0487e-05	4.9794	NA	NA	NA	NA	NA	NA	NA	NA	NA	NA	NA	NA	NA	NA	NA	NA	NA	NA	NA	NA	NA	NA	NA	NA	NA
385.2553__289.92	385.255	289.92	0.2522	-1.9874	0.022261	1.6525	NA	NA	NA	NA	NA	NA	NA	NA	NA	NA	NA	NA	NA	NA	NA	NA	NA	NA	NA	NA	NA	NA	NA	NA	NA
385.2926__1591.99	385.293	1591.99	11.381	3.5085	3.1012e-05	4.5085	NA	NA	NA	NA	NA	NA	NA	NA	NA	NA	NA	NA	NA	NA	NA	NA	NA	NA	NA	NA	NA	NA	NA	NA	NA
385.306__1533.09	385.306	1533.09	7.825	2.9681	2.8418e-05	4.5464	NA	NA	NA	NA	NA	NA	NA	NA	NA	NA	NA	NA	NA	NA	NA	NA	NA	NA	NA	NA	NA	NA	NA	NA	NA
386.2033__478.16	386.203	478.16	0.4634	-1.1097	0.086606	1.0625	NA	NA	NA	NA	NA	NA	NA	NA	NA	NA	NA	NA	NA	NA	NA	NA	NA	NA	NA	NA	NA	NA	NA	NA	NA
386.2405__1009.66	386.24	1009.66	2636.2	11.364	9.0756e-09	8.0421	NA	NA	NA	NA	NA	NA	NA	NA	NA	NA	NA	NA	NA	NA	NA	NA	NA	NA	NA	NA	NA	NA	NA	NA	NA
386.2409__1211.94	386.241	1211.94	290.08	8.1803	5.252e-06	5.2797	NA	NA	NA	NA	NA	NA	NA	NA	NA	NA	NA	NA	NA	NA	NA	NA	NA	NA	NA	NA	NA	NA	NA	NA	NA
386.3458__1201.89	386.346	1201.89	5.6334	2.494	3.0612e-05	4.5141	NA	NA	NA	NA	NA	NA	NA	NA	NA	NA	NA	NA	NA	NA	NA	NA	NA	NA	NA	NA	NA	NA	NA	NA	NA
386.7475__879.18	386.748	879.18	0.064644	-3.9513	7.7176e-06	5.1125	NA	NA	NA	NA	NA	NA	NA	NA	NA	NA	NA	NA	NA	NA	NA	NA	NA	NA	NA	NA	NA	NA	NA	NA	NA
387.2074__319.18	387.207	319.18	4.3324	2.1152	0.038068	1.4194	NA	NA	NA	NA	NA	NA	NA	NA	NA	NA	NA	NA	NA	NA	NA	NA	NA	NA	NA	NA	NA	NA	NA	NA	NA
387.2186__666.21	387.219	666.21	0.36633	-1.4488	0.0019945	2.7002	NA	NA	NA	NA	NA	NA	NA	NA	NA	NA	NA	NA	NA	NA	NA	NA	NA	NA	NA	NA	NA	NA	NA	NA	NA
387.2238__493.52	387.224	493.52	0.46376	-1.1085	0.0056712	2.2463	NA	NA	NA	NA	NA	NA	NA	NA	NA	NA	NA	NA	NA	NA	NA	NA	NA	NA	NA	NA	NA	NA	NA	NA	NA
387.2238__533.89	387.224	533.89	0.45937	-1.1223	1.6608e-05	4.7797	NA	NA	NA	NA	NA	NA	NA	NA	NA	NA	NA	NA	NA	NA	NA	NA	NA	NA	NA	NA	NA	NA	NA	NA	NA
387.2502__620.93	387.25	620.93	13.165	3.7186	1.078e-06	5.9674	NA	NA	NA	NA	NA	NA	NA	NA	NA	NA	NA	NA	NA	NA	NA	NA	NA	NA	NA	NA	NA	NA	NA	NA	NA
387.269__1261.91	387.269	1261.91	41.286	5.3676	0.016833	1.7738	NA	NA	NA	NA	NA	NA	NA	NA	NA	NA	NA	NA	NA	NA	NA	NA	NA	NA	NA	NA	NA	NA	NA	NA	NA
387.7187__758.22	387.719	758.22	4.9986	2.3215	0.0041139	2.3857	NA	NA	NA	NA	NA	NA	NA	NA	NA	NA	NA	NA	NA	NA	NA	NA	NA	NA	NA	NA	NA	NA	NA	NA	NA
387.7373__858.45	387.737	858.45	0.22512	-2.1512	2.6158e-05	4.5824	NA	NA	NA	NA	NA	NA	NA	NA	NA	NA	NA	NA	NA	NA	NA	NA	NA	NA	NA	NA	NA	NA	NA	NA	NA
388.2459__1212.02	388.246	1212.02	17.324	4.1147	0.0020268	2.6932	NA	NA	NA	NA	NA	NA	NA	NA	NA	NA	NA	NA	NA	NA	NA	NA	NA	NA	NA	NA	NA	NA	NA	NA	NA
388.2566__1262.3	388.257	1262.3	496.79	8.9565	0.0034141	2.4667	NA	NA	NA	NA	NA	NA	NA	NA	NA	NA	NA	NA	NA	NA	NA	NA	NA	NA	NA	NA	NA	NA	NA	NA	NA
388.2692__1170.4	388.269	1170.4	77.476	6.2757	0.00020565	3.6869	NA	NA	NA	NA	NA	NA	NA	NA	NA	NA	NA	NA	NA	NA	NA	NA	NA	NA	NA	NA	NA	NA	NA	NA	NA
388.2881__1664.94	388.288	1664.94	10.846	3.4391	7.9864e-06	5.0976	NA	NA	NA	NA	NA	NA	NA	NA	NA	NA	NA	NA	NA	NA	NA	NA	NA	NA	NA	NA	NA	NA	NA	NA	NA
388.3051__1106.93	388.305	1106.93	134.8	7.0746	0.0013427	2.872	NA	NA	NA	NA	NA	NA	NA	NA	NA	NA	NA	NA	NA	NA	NA	NA	NA	NA	NA	NA	NA	NA	NA	NA	NA
388.3052__1141.18	388.305	1141.18	260.55	8.0254	4.2052e-07	6.3762	NA	NA	NA	NA	NA	NA	NA	NA	NA	NA	NA	NA	NA	NA	NA	NA	NA	NA	NA	NA	NA	NA	NA	NA	NA
388.3055__1118.34	388.305	1118.34	5.7227	2.5167	3.6602e-05	4.4365	NA	NA	NA	NA	NA	NA	NA	NA	NA	NA	NA	NA	NA	NA	NA	NA	NA	NA	NA	NA	NA	NA	NA	NA	NA
388.3059__1343.73	388.306	1343.73	2460.2	11.265	0.00057823	3.2379	NA	NA	NA	NA	NA	NA	NA	NA	NA	NA	NA	NA	NA	NA	NA	NA	NA	NA	NA	NA	NA	NA	NA	NA	NA
389.1855__534.92	389.185	534.92	0.24188	-2.0476	8.0932e-05	4.0919	NA	NA	NA	NA	NA	NA	NA	NA	NA	NA	NA	NA	NA	NA	NA	NA	NA	NA	NA	NA	NA	NA	NA	NA	NA
389.2027__282.81	389.203	282.81	3.788	1.9214	0.061121	1.2138	NA	NA	NA	NA	NA	NA	NA	NA	NA	NA	NA	NA	NA	NA	NA	NA	NA	NA	NA	NA	NA	NA	NA	NA	NA
389.2028__245.96	389.203	245.96	7.4171	2.8909	0.034017	1.4683	NA	NA	NA	NA	NA	NA	NA	NA	NA	NA	NA	NA	NA	NA	NA	NA	NA	NA	NA	NA	NA	NA	NA	NA	NA
389.2393__614.33	389.239	614.33	0.26639	-1.9084	1.0014e-06	5.9994	NA	NA	NA	NA	NA	NA	NA	NA	NA	NA	NA	NA	NA	NA	NA	NA	NA	NA	NA	NA	NA	NA	NA	NA	NA
389.2395__565.69	389.24	565.69	0.49327	-1.0196	0.0031106	2.5072	NA	NA	NA	NA	NA	NA	NA	NA	NA	NA	NA	NA	NA	NA	NA	NA	NA	NA	NA	NA	NA	NA	NA	NA	NA
389.2727__1400.69	389.273	1400.69	13.212	3.7238	0.0080968	2.0917	NA	NA	NA	NA	NA	NA	NA	NA	NA	NA	NA	NA	NA	NA	NA	NA	NA	NA	NA	NA	NA	NA	NA	NA	NA
389.2802__1663.58	389.28	1663.58	27.253	4.7683	2.7775e-05	4.5563	NA	NA	NA	NA	NA	NA	NA	NA	NA	NA	NA	NA	NA	NA	NA	NA	NA	NA	NA	NA	NA	NA	NA	NA	NA
390.1871__440.04	390.187	440.04	76.815	6.2633	4.5139e-07	6.3454	NA	NA	NA	NA	NA	NA	NA	NA	NA	NA	NA	NA	NA	NA	NA	NA	NA	NA	NA	NA	NA	NA	NA	NA	NA
390.2847__1112.41	390.285	1112.41	18.799	4.2326	0.0001726	3.763	NA	NA	NA	NA	NA	NA	NA	NA	NA	NA	NA	NA	NA	NA	NA	NA	NA	NA	NA	NA	NA	NA	NA	NA	NA
390.285__1014.38	390.285	1014.38	5173.8	12.337	9.2351e-05	4.0346	NA	NA	NA	NA	NA	NA	NA	NA	NA	NA	NA	NA	NA	NA	NA	NA	NA	NA	NA	NA	NA	NA	NA	NA	NA
391.2546__310.55	391.255	310.55	24.163	4.5947	1.831e-06	5.7373	NA	NA	NA	NA	NA	NA	NA	NA	NA	NA	NA	NA	NA	NA	NA	NA	NA	NA	NA	NA	NA	NA	NA	NA	NA
391.2548__203.95	391.255	203.95	7.7337	2.9512	4.0361e-05	4.394	NA	NA	NA	NA	NA	NA	NA	NA	NA	NA	NA	NA	NA	NA	NA	NA	NA	NA	NA	NA	NA	NA	NA	NA	NA
391.2549__178.01	391.255	178.01	24.313	4.6037	9.3795e-06	5.0278	NA	NA	NA	NA	NA	NA	NA	NA	NA	NA	NA	NA	NA	NA	NA	NA	NA	NA	NA	NA	NA	NA	NA	NA	NA
391.7555__610.32	391.755	610.32	5.4344	2.4421	0.00052203	3.2823	NA	NA	NA	NA	NA	NA	NA	NA	NA	NA	NA	NA	NA	NA	NA	NA	NA	NA	NA	NA	NA	NA	NA	NA	NA
391.8752__522.2	391.875	522.2	2.1218	1.0853	0.0011137	2.9532	NA	NA	NA	NA	NA	NA	NA	NA	NA	NA	NA	NA	NA	NA	NA	NA	NA	NA	NA	NA	NA	NA	NA	NA	NA
392.1997__583.27	392.2	583.27	11.152	3.4793	0.0083749	2.077	NA	NA	NA	NA	NA	NA	NA	NA	NA	NA	NA	NA	NA	NA	NA	NA	NA	NA	NA	NA	NA	NA	NA	NA	NA
392.2431__1043.92	392.243	1043.92	5.5314	2.4677	1.4122e-05	4.8501	NA	NA	NA	NA	NA	NA	NA	NA	NA	NA	NA	NA	NA	NA	NA	NA	NA	NA	NA	NA	NA	NA	NA	NA	NA
392.2538__773.42	392.254	773.42	11.035	3.464	0.0001053	3.9776	NA	NA	NA	NA	NA	NA	NA	NA	NA	NA	NA	NA	NA	NA	NA	NA	NA	NA	NA	NA	NA	NA	NA	NA	NA
392.7267__757.37	392.727	757.37	4.7482	2.2474	0.020451	1.6893	NA	NA	NA	NA	NA	NA	NA	NA	NA	NA	NA	NA	NA	NA	NA	NA	NA	NA	NA	NA	NA	NA	NA	NA	NA
393.2131__695.71	393.213	695.71	27.385	4.7753	5.2669e-05	4.2784	NA	NA	NA	NA	NA	NA	NA	NA	NA	NA	NA	NA	NA	NA	NA	NA	NA	NA	NA	NA	NA	NA	NA	NA	NA
393.2423__1160.61	393.242	1160.61	6.9561	2.7983	0.00050852	3.2937	NA	NA	NA	NA	NA	NA	NA	NA	NA	NA	NA	NA	NA	NA	NA	NA	NA	NA	NA	NA	NA	NA	NA	NA	NA
393.249__748.41	393.249	748.41	3.1041	1.6342	0.046168	1.3357	NA	NA	NA	NA	NA	NA	NA	NA	NA	NA	NA	NA	NA	NA	NA	NA	NA	NA	NA	NA	NA	NA	NA	NA	NA
393.2635__1075.08	393.264	1075.08	5.5869	2.482	3.0822e-05	4.5111	NA	NA	NA	NA	NA	NA	NA	NA	NA	NA	NA	NA	NA	NA	NA	NA	NA	NA	NA	NA	NA	NA	NA	NA	NA
394.1277__224.98	394.128	224.98	159.82	7.3203	0.0013885	2.8575	NA	NA	NA	NA	NA	NA	NA	NA	NA	NA	NA	NA	NA	NA	NA	NA	NA	NA	NA	NA	NA	NA	NA	NA	NA
394.1798__714.45	394.18	714.45	4.4369	2.1496	6.4802e-06	5.1884	NA	NA	NA	NA	NA	NA	NA	NA	NA	NA	NA	NA	NA	NA	NA	NA	NA	NA	NA	NA	NA	NA	NA	NA	NA
394.2209__708.23	394.221	708.23	5.6001	2.4854	1.6583e-05	4.7803	NA	NA	NA	NA	NA	NA	NA	NA	NA	NA	NA	NA	NA	NA	NA	NA	NA	NA	NA	NA	NA	NA	NA	NA	NA
394.3065__1227.85	394.307	1227.85	99365	16.6	3.0423e-08	7.5168	NA	NA	NA	NA	NA	NA	NA	NA	NA	NA	NA	NA	NA	NA	NA	NA	NA	NA	NA	NA	NA	NA	NA	NA	NA
394.5315__514.13	394.531	514.13	0.10563	-3.2429	0.0044015	2.3564	NA	NA	NA	NA	NA	NA	NA	NA	NA	NA	NA	NA	NA	NA	NA	NA	NA	NA	NA	NA	NA	NA	NA	NA	NA
394.7554__796.17	394.755	796.17	3.3527	1.7453	0.02764	1.5585	NA	NA	NA	NA	NA	NA	NA	NA	NA	NA	NA	NA	NA	NA	NA	NA	NA	NA	NA	NA	NA	NA	NA	NA	NA
394.8657__514.14	394.866	514.14	0.054383	-4.2007	0.0045801	2.3391	NA	NA	NA	NA	NA	NA	NA	NA	NA	NA	NA	NA	NA	NA	NA	NA	NA	NA	NA	NA	NA	NA	NA	NA	NA
395.2165__568.33	395.216	568.33	0.055917	-4.1606	0.00061418	3.2117	NA	NA	NA	NA	NA	NA	NA	NA	NA	NA	NA	NA	NA	NA	NA	NA	NA	NA	NA	NA	NA	NA	NA	NA	NA
395.2947__1474	395.295	1474	598.61	9.2255	1.5755e-07	6.8026	NA	NA	NA	NA	NA	NA	NA	NA	NA	NA	NA	NA	NA	NA	NA	NA	NA	NA	NA	NA	NA	NA	NA	NA	NA
395.6933__703.86	395.693	703.86	2.2474	1.1683	0.0012294	2.9103	NA	NA	NA	NA	NA	NA	NA	NA	NA	NA	NA	NA	NA	NA	NA	NA	NA	NA	NA	NA	NA	NA	NA	NA	NA
395.7108__814.52	395.711	814.52	24.625	4.6221	1.4994e-06	5.8241	NA	NA	NA	NA	NA	NA	NA	NA	NA	NA	NA	NA	NA	NA	NA	NA	NA	NA	NA	NA	NA	NA	NA	NA	NA
395.7175__602.95	395.717	602.95	0.16626	-2.5885	0.052009	1.2839	NA	NA	NA	NA	NA	NA	NA	NA	NA	NA	NA	NA	NA	NA	NA	NA	NA	NA	NA	NA	NA	NA	NA	NA	NA
396.2124__814.16	396.212	814.16	18.65	4.2211	2.2429e-05	4.6492	NA	NA	NA	NA	NA	NA	NA	NA	NA	NA	NA	NA	NA	NA	NA	NA	NA	NA	NA	NA	NA	NA	NA	NA	NA
396.2169__1128.8	396.217	1128.8	5.3112	2.409	6.6701e-07	6.1759	NA	NA	NA	NA	NA	NA	NA	NA	NA	NA	NA	NA	NA	NA	NA	NA	NA	NA	NA	NA	NA	NA	NA	NA	NA
396.332__1443.16	396.332	1443.16	1152.5	10.171	0.069217	1.1598	NA	NA	NA	NA	NA	NA	NA	NA	NA	NA	NA	NA	NA	NA	NA	NA	NA	NA	NA	NA	NA	NA	NA	NA	NA
396.3321__1481.56	396.332	1481.56	51.905	5.6978	0.033541	1.4744	NA	NA	NA	NA	NA	NA	NA	NA	NA	NA	NA	NA	NA	NA	NA	NA	NA	NA	NA	NA	NA	NA	NA	NA	NA
396.7219__549.62	396.722	549.62	2.0953	1.0672	0.0013861	2.8582	NA	NA	NA	NA	NA	NA	NA	NA	NA	NA	NA	NA	NA	NA	NA	NA	NA	NA	NA	NA	NA	NA	NA	NA	NA
397.1829__177.47	397.183	177.47	9.6198	3.266	2.5886e-06	5.5869	NA	NA	NA	NA	NA	NA	NA	NA	NA	NA	NA	NA	NA	NA	NA	NA	NA	NA	NA	NA	NA	NA	NA	NA	NA
397.2193__491.39	397.219	491.39	0.042441	-4.5584	0.0029956	2.5235	NA	NA	NA	NA	NA	NA	NA	NA	NA	NA	NA	NA	NA	NA	NA	NA	NA	NA	NA	NA	NA	NA	NA	NA	NA
397.3353__1464.17	397.335	1464.17	974.31	9.9282	0.046374	1.3337	NA	NA	NA	NA	NA	NA	NA	NA	NA	NA	NA	NA	NA	NA	NA	NA	NA	NA	NA	NA	NA	NA	NA	NA	NA
397.3356__1443.87	397.336	1443.87	123.65	6.9502	0.028828	1.5402	NA	NA	NA	NA	NA	NA	NA	NA	NA	NA	NA	NA	NA	NA	NA	NA	NA	NA	NA	NA	NA	NA	NA	NA	NA
398.1416__526.11	398.142	526.11	0.013017	-6.2635	0.00022091	3.6558	NA	NA	NA	NA	NA	NA	NA	NA	NA	NA	NA	NA	NA	NA	NA	NA	NA	NA	NA	NA	NA	NA	NA	NA	NA
398.265__678.03	398.265	678.03	58.959	5.8816	0.0016136	2.7922	NA	NA	NA	NA	NA	NA	NA	NA	NA	NA	NA	NA	NA	NA	NA	NA	NA	NA	NA	NA	NA	NA	NA	NA	NA
398.2652__693.75	398.265	693.75	4.6633	2.2213	0.00056052	3.2514	NA	NA	NA	NA	NA	NA	NA	NA	NA	NA	NA	NA	NA	NA	NA	NA	NA	NA	NA	NA	NA	NA	NA	NA	NA
398.7318__636.23	398.732	636.23	0.17508	-2.5139	1.6376e-06	5.7858	NA	NA	NA	NA	NA	NA	NA	NA	NA	NA	NA	NA	NA	NA	NA	NA	NA	NA	NA	NA	NA	NA	NA	NA	NA
399.2602__690.36	399.26	690.36	3.9717	1.9898	3.6361e-05	4.4394	NA	NA	NA	NA	NA	NA	NA	NA	NA	NA	NA	NA	NA	NA	NA	NA	NA	NA	NA	NA	NA	NA	NA	NA	NA
399.2603__638.96	399.26	638.96	79.421	6.3115	9.3382e-09	8.0297	NA	NA	NA	NA	NA	NA	NA	NA	NA	NA	NA	NA	NA	NA	NA	NA	NA	NA	NA	NA	NA	NA	NA	NA	NA
399.2645__1118.86	399.264	1118.86	53.286	5.7357	0.058915	1.2298	NA	NA	NA	NA	NA	NA	NA	NA	NA	NA	NA	NA	NA	NA	NA	NA	NA	NA	NA	NA	NA	NA	NA	NA	NA
399.2852__1159.63	399.285	1159.63	13.392	3.7433	0.00016688	3.7776	NA	NA	NA	NA	NA	NA	NA	NA	NA	NA	NA	NA	NA	NA	NA	NA	NA	NA	NA	NA	NA	NA	NA	NA	NA
400.2192__526.84	400.219	526.84	7.4029	2.8881	0.040433	1.3933	NA	NA	NA	NA	NA	NA	NA	NA	NA	NA	NA	NA	NA	NA	NA	NA	NA	NA	NA	NA	NA	NA	NA	NA	NA
400.2444__880.56	400.244	880.56	0.42765	-1.2255	8.3206e-05	4.0798	NA	NA	NA	NA	NA	NA	NA	NA	NA	NA	NA	NA	NA	NA	NA	NA	NA	NA	NA	NA	NA	NA	NA	NA	NA
400.2485__1039.15	400.248	1039.15	106.83	6.7392	4.9305e-06	5.3071	NA	NA	NA	NA	NA	NA	NA	NA	NA	NA	NA	NA	NA	NA	NA	NA	NA	NA	NA	NA	NA	NA	NA	NA	NA
400.2637__602.74	400.264	602.74	0.32672	-1.6139	0.0034009	2.4684	NA	NA	NA	NA	NA	NA	NA	NA	NA	NA	NA	NA	NA	NA	NA	NA	NA	NA	NA	NA	NA	NA	NA	NA	NA
400.2639__639.15	400.264	639.15	0.40251	-1.3129	7.2565e-06	5.1393	NA	NA	NA	NA	NA	NA	NA	NA	NA	NA	NA	NA	NA	NA	NA	NA	NA	NA	NA	NA	NA	NA	NA	NA	NA
400.2695__957.56	400.269	957.56	5.513	2.4628	4.395e-06	5.357	NA	NA	NA	NA	NA	NA	NA	NA	NA	NA	NA	NA	NA	NA	NA	NA	NA	NA	NA	NA	NA	NA	NA	NA	NA
400.3365__1159.81	400.337	1159.81	6.4336	2.6856	1.9741e-05	4.7046	NA	NA	NA	NA	NA	NA	NA	NA	NA	NA	NA	NA	NA	NA	NA	NA	NA	NA	NA	NA	NA	NA	NA	NA	NA
400.7296__551.94	400.73	551.94	50.634	5.662	9.2682e-06	5.033	NA	NA	NA	NA	NA	NA	NA	NA	NA	NA	NA	NA	NA	NA	NA	NA	NA	NA	NA	NA	NA	NA	NA	NA	NA
401.1712__1015.96	401.171	1015.96	70.327	6.136	0.00051393	3.2891	NA	NA	NA	NA	NA	NA	NA	NA	NA	NA	NA	NA	NA	NA	NA	NA	NA	NA	NA	NA	NA	NA	NA	NA	NA
401.203__591.27	401.203	591.27	8.61	3.106	4.4661e-05	4.3501	NA	NA	NA	NA	NA	NA	NA	NA	NA	NA	NA	NA	NA	NA	NA	NA	NA	NA	NA	NA	NA	NA	NA	NA	NA
401.2319__1100.25	401.232	1100.25	5.9532	2.5737	1.7941e-07	6.7462	NA	NA	NA	NA	NA	NA	NA	NA	NA	NA	NA	NA	NA	NA	NA	NA	NA	NA	NA	NA	NA	NA	NA	NA	NA
401.2402__563.74	401.24	563.74	10.472	3.3884	6.6039e-06	5.1802	NA	NA	NA	NA	NA	NA	NA	NA	NA	NA	NA	NA	NA	NA	NA	NA	NA	NA	NA	NA	NA	NA	NA	NA	NA
401.2519__1170.56	401.252	1170.56	115.91	6.8568	0.033346	1.477	NA	NA	NA	NA	NA	NA	NA	NA	NA	NA	NA	NA	NA	NA	NA	NA	NA	NA	NA	NA	NA	NA	NA	NA	NA
401.2843__1251.27	401.284	1251.27	138.24	7.1111	0.0006593	3.1809	NA	NA	NA	NA	NA	NA	NA	NA	NA	NA	NA	NA	NA	NA	NA	NA	NA	NA	NA	NA	NA	NA	NA	NA	NA
401.2872__1443.87	401.287	1443.87	5236.3	12.354	8.6535e-05	4.0628	NA	NA	NA	NA	NA	NA	NA	NA	NA	NA	NA	NA	NA	NA	NA	NA	NA	NA	NA	NA	NA	NA	NA	NA	NA
402.1159__478.16	402.116	478.16	5.9823	2.5807	6.0115e-05	4.221	NA	NA	NA	NA	NA	NA	NA	NA	NA	NA	NA	NA	NA	NA	NA	NA	NA	NA	NA	NA	NA	NA	NA	NA	NA
402.215__1285.3	402.215	1285.3	87.824	6.4565	5.3759e-06	5.2696	NA	NA	NA	NA	NA	NA	NA	NA	NA	NA	NA	NA	NA	NA	NA	NA	NA	NA	NA	NA	NA	NA	NA	NA	NA
402.2636__1211.51	402.264	1211.51	626.4	9.2909	0.00023758	3.6242	NA	NA	NA	NA	NA	NA	NA	NA	NA	NA	NA	NA	NA	NA	NA	NA	NA	NA	NA	NA	NA	NA	NA	NA	NA
402.2641__1543.78	402.264	1543.78	8.1469	3.0262	4.7543e-07	6.3229	NA	NA	NA	NA	NA	NA	NA	NA	NA	NA	NA	NA	NA	NA	NA	NA	NA	NA	NA	NA	NA	NA	NA	NA	NA
402.2832__1136.52	402.283	1136.52	13549	13.726	2.81e-07	6.5513	NA	NA	NA	NA	NA	NA	NA	NA	NA	NA	NA	NA	NA	NA	NA	NA	NA	NA	NA	NA	NA	NA	NA	NA	NA
402.2847__1302.55	402.285	1302.55	20.854	4.3822	0.00021489	3.6678	NA	NA	NA	NA	NA	NA	NA	NA	NA	NA	NA	NA	NA	NA	NA	NA	NA	NA	NA	NA	NA	NA	NA	NA	NA
402.2848__1250.18	402.285	1250.18	215.55	7.7519	5.2726e-05	4.278	NA	NA	NA	NA	NA	NA	NA	NA	NA	NA	NA	NA	NA	NA	NA	NA	NA	NA	NA	NA	NA	NA	NA	NA	NA
402.321__1174.66	402.321	1174.66	687.87	9.426	0.00035562	3.449	NA	NA	NA	NA	NA	NA	NA	NA	NA	NA	NA	NA	NA	NA	NA	NA	NA	NA	NA	NA	NA	NA	NA	NA	NA
402.3214__1401.01	402.321	1401.01	535.87	9.0657	6.889e-05	4.1618	NA	NA	NA	NA	NA	NA	NA	NA	NA	NA	NA	NA	NA	NA	NA	NA	NA	NA	NA	NA	NA	NA	NA	NA	NA
402.7344__707.17	402.734	707.17	2.8451	1.5085	2.9853e-06	5.525	NA	NA	NA	NA	NA	NA	NA	NA	NA	NA	NA	NA	NA	NA	NA	NA	NA	NA	NA	NA	NA	NA	NA	NA	NA
403.1998__680.98	403.2	680.98	2.0836	1.0591	0.082386	1.0841	NA	NA	NA	NA	NA	NA	NA	NA	NA	NA	NA	NA	NA	NA	NA	NA	NA	NA	NA	NA	NA	NA	NA	NA	NA
403.2384__540.73	403.238	540.73	0.36096	-1.4701	2.7456e-06	5.5614	NA	NA	NA	NA	NA	NA	NA	NA	NA	NA	NA	NA	NA	NA	NA	NA	NA	NA	NA	NA	NA	NA	NA	NA	NA
403.288__1247.41	403.288	1247.41	15297	13.901	5.3022e-10	9.2755	NA	NA	NA	NA	NA	NA	NA	NA	NA	NA	NA	NA	NA	NA	NA	NA	NA	NA	NA	NA	NA	NA	NA	NA	NA
403.3246__1174.02	403.325	1174.02	6.4752	2.6949	7.4116e-05	4.1301	NA	NA	NA	NA	NA	NA	NA	NA	NA	NA	NA	NA	NA	NA	NA	NA	NA	NA	NA	NA	NA	NA	NA	NA	NA
404.2136__455.15	404.214	455.15	0.036101	-4.7918	0.0027276	2.5642	NA	NA	NA	NA	NA	NA	NA	NA	NA	NA	NA	NA	NA	NA	NA	NA	NA	NA	NA	NA	NA	NA	NA	NA	NA
404.3161__1713.47	404.316	1713.47	681.39	9.4123	4.0903e-08	7.3882	NA	NA	NA	NA	NA	NA	NA	NA	NA	NA	NA	NA	NA	NA	NA	NA	NA	NA	NA	NA	NA	NA	NA	NA	NA
404.7556__593.34	404.756	593.34	6.3175	2.6594	1.2381e-07	6.9072	NA	NA	NA	NA	NA	NA	NA	NA	NA	NA	NA	NA	NA	NA	NA	NA	NA	NA	NA	NA	NA	NA	NA	NA	NA
405.1982__473.72	405.198	473.72	0.33274	-1.5875	0.035151	1.4541	NA	NA	NA	NA	NA	NA	NA	NA	NA	NA	NA	NA	NA	NA	NA	NA	NA	NA	NA	NA	NA	NA	NA	NA	NA
405.2341__507.61	405.234	507.61	0.10348	-3.2726	0.00019821	3.7029	NA	NA	NA	NA	NA	NA	NA	NA	NA	NA	NA	NA	NA	NA	NA	NA	NA	NA	NA	NA	NA	NA	NA	NA	NA
405.2347__563.75	405.235	563.75	0.12833	-2.962	0.00090192	3.0448	NA	NA	NA	NA	NA	NA	NA	NA	NA	NA	NA	NA	NA	NA	NA	NA	NA	NA	NA	NA	NA	NA	NA	NA	NA
405.2706__226.42	405.271	226.42	7.5329	2.9132	0.00053873	3.2686	NA	NA	NA	NA	NA	NA	NA	NA	NA	NA	NA	NA	NA	NA	NA	NA	NA	NA	NA	NA	NA	NA	NA	NA	NA
405.2707__175.88	405.271	175.88	21.604	4.4332	0.00011027	3.9576	NA	NA	NA	NA	NA	NA	NA	NA	NA	NA	NA	NA	NA	NA	NA	NA	NA	NA	NA	NA	NA	NA	NA	NA	NA
405.2707__306.59	405.271	306.59	8.4953	3.0867	2.0249e-06	5.6936	NA	NA	NA	NA	NA	NA	NA	NA	NA	NA	NA	NA	NA	NA	NA	NA	NA	NA	NA	NA	NA	NA	NA	NA	NA
406.2589__1066.16	406.259	1066.16	5.4509	2.4465	1.8635e-05	4.7297	NA	NA	NA	NA	NA	NA	NA	NA	NA	NA	NA	NA	NA	NA	NA	NA	NA	NA	NA	NA	NA	NA	NA	NA	NA
407.2192__1484.23	407.219	1484.23	269.2	8.0725	0.00010941	3.9609	NA	NA	NA	NA	NA	NA	NA	NA	NA	NA	NA	NA	NA	NA	NA	NA	NA	NA	NA	NA	NA	NA	NA	NA	NA
407.2484__1149.33	407.248	1149.33	9.9499	3.3147	0.00012664	3.8974	NA	NA	NA	NA	NA	NA	NA	NA	NA	NA	NA	NA	NA	NA	NA	NA	NA	NA	NA	NA	NA	NA	NA	NA	NA
407.2497__149.01	407.25	149.01	15.767	3.9788	1.3203e-07	6.8793	NA	NA	NA	NA	NA	NA	NA	NA	NA	NA	NA	NA	NA	NA	NA	NA	NA	NA	NA	NA	NA	NA	NA	NA	NA
407.8846__565.29	407.885	565.29	160.48	7.3263	0.00063209	3.1992	NA	NA	NA	NA	NA	NA	NA	NA	NA	NA	NA	NA	NA	NA	NA	NA	NA	NA	NA	NA	NA	NA	NA	NA	NA
408.231__718.28	408.231	718.28	19.688	4.2992	0.023646	1.6262	NA	NA	NA	NA	NA	NA	NA	NA	NA	NA	NA	NA	NA	NA	NA	NA	NA	NA	NA	NA	NA	NA	NA	NA	NA
408.5349__599.52	408.535	599.52	0.14277	-2.8083	0.00047657	3.3219	NA	NA	NA	NA	NA	NA	NA	NA	NA	NA	NA	NA	NA	NA	NA	NA	NA	NA	NA	NA	NA	NA	NA	NA	NA
409.1715__454.39	409.171	454.39	72.506	6.18	0.0013253	2.8777	NA	NA	NA	NA	NA	NA	NA	NA	NA	NA	NA	NA	NA	NA	NA	NA	NA	NA	NA	NA	NA	NA	NA	NA	NA
410.2072__637.68	410.207	637.68	2.6768	1.4205	0.00010404	3.9828	NA	NA	NA	NA	NA	NA	NA	NA	NA	NA	NA	NA	NA	NA	NA	NA	NA	NA	NA	NA	NA	NA	NA	NA	NA
410.2513__1401.6	410.251	1401.6	4457.7	12.122	4.2587e-09	8.3707	NA	NA	NA	NA	NA	NA	NA	NA	NA	NA	NA	NA	NA	NA	NA	NA	NA	NA	NA	NA	NA	NA	NA	NA	NA
410.288__1026.97	410.288	1026.97	1539.1	10.588	5.9738e-07	6.2238	NA	NA	NA	NA	NA	NA	NA	NA	NA	NA	NA	NA	NA	NA	NA	NA	NA	NA	NA	NA	NA	NA	NA	NA	NA
410.3472__1502.48	410.347	1502.48	11.348	3.5043	0.04428	1.3538	NA	NA	NA	NA	NA	NA	NA	NA	NA	NA	NA	NA	NA	NA	NA	NA	NA	NA	NA	NA	NA	NA	NA	NA	NA
410.3475__1488.6	410.348	1488.6	6.6871	2.7414	4.4401e-05	4.3526	NA	NA	NA	NA	NA	NA	NA	NA	NA	NA	NA	NA	NA	NA	NA	NA	NA	NA	NA	NA	NA	NA	NA	NA	NA
411.2236__533.46	411.224	533.46	0.35522	-1.4932	0.00061118	3.2138	NA	NA	NA	NA	NA	NA	NA	NA	NA	NA	NA	NA	NA	NA	NA	NA	NA	NA	NA	NA	NA	NA	NA	NA	NA
411.2528__1159.58	411.253	1159.58	5.6727	2.504	1.0526e-05	4.9777	NA	NA	NA	NA	NA	NA	NA	NA	NA	NA	NA	NA	NA	NA	NA	NA	NA	NA	NA	NA	NA	NA	NA	NA	NA
411.3009__1128.84	411.301	1128.84	0.11897	-3.0713	0.0012544	2.9016	NA	NA	NA	NA	NA	NA	NA	NA	NA	NA	NA	NA	NA	NA	NA	NA	NA	NA	NA	NA	NA	NA	NA	NA	NA
411.7257__851.43	411.726	851.43	3.7632	1.9119	0.017193	1.7646	NA	NA	NA	NA	NA	NA	NA	NA	NA	NA	NA	NA	NA	NA	NA	NA	NA	NA	NA	NA	NA	NA	NA	NA	NA
411.731__553.68	411.731	553.68	0.19094	-2.3888	1.7755e-06	5.7507	NA	NA	NA	NA	NA	NA	NA	NA	NA	NA	NA	NA	NA	NA	NA	NA	NA	NA	NA	NA	NA	NA	NA	NA	NA
412.2639__559.65	412.264	559.65	0.45756	-1.128	0.00016791	3.7749	NA	NA	NA	NA	NA	NA	NA	NA	NA	NA	NA	NA	NA	NA	NA	NA	NA	NA	NA	NA	NA	NA	NA	NA	NA
412.7348__640.31	412.735	640.31	0.13325	-2.9078	0.013867	1.858	NA	NA	NA	NA	NA	NA	NA	NA	NA	NA	NA	NA	NA	NA	NA	NA	NA	NA	NA	NA	NA	NA	NA	NA	NA
413.2396__568.44	413.24	568.44	65.251	6.0279	0.0014373	2.8425	NA	NA	NA	NA	NA	NA	NA	NA	NA	NA	NA	NA	NA	NA	NA	NA	NA	NA	NA	NA	NA	NA	NA	NA	NA
413.2754__626.03	413.275	626.03	0.27091	-1.8841	0.00013382	3.8735	NA	NA	NA	NA	NA	NA	NA	NA	NA	NA	NA	NA	NA	NA	NA	NA	NA	NA	NA	NA	NA	NA	NA	NA	NA
413.2754__702.13	413.275	702.13	0.29696	-1.7517	0.0031868	2.4966	NA	NA	NA	NA	NA	NA	NA	NA	NA	NA	NA	NA	NA	NA	NA	NA	NA	NA	NA	NA	NA	NA	NA	NA	NA
413.7552__704.86	413.755	704.86	0.16781	-2.5751	3.8497e-05	4.4146	NA	NA	NA	NA	NA	NA	NA	NA	NA	NA	NA	NA	NA	NA	NA	NA	NA	NA	NA	NA	NA	NA	NA	NA	NA
415.255__590.24	415.255	590.24	0.25678	-1.9614	0.00012089	3.9176	NA	NA	NA	NA	NA	NA	NA	NA	NA	NA	NA	NA	NA	NA	NA	NA	NA	NA	NA	NA	NA	NA	NA	NA	NA
415.7279__595.92	415.728	595.92	0.39469	-1.3412	0.00022346	3.6508	NA	NA	NA	NA	NA	NA	NA	NA	NA	NA	NA	NA	NA	NA	NA	NA	NA	NA	NA	NA	NA	NA	NA	NA	NA
415.8858__506.12	415.886	506.12	0.012207	-6.3562	0.0016693	2.7775	NA	NA	NA	NA	NA	NA	NA	NA	NA	NA	NA	NA	NA	NA	NA	NA	NA	NA	NA	NA	NA	NA	NA	NA	NA
416.2147__616.6	416.215	616.6	0.079454	-3.6537	0.046603	1.3316	NA	NA	NA	NA	NA	NA	NA	NA	NA	NA	NA	NA	NA	NA	NA	NA	NA	NA	NA	NA	NA	NA	NA	NA	NA
416.2863__293.19	416.286	293.19	0.036769	-4.7654	0.043315	1.3634	NA	NA	NA	NA	NA	NA	NA	NA	NA	NA	NA	NA	NA	NA	NA	NA	NA	NA	NA	NA	NA	NA	NA	NA	NA
416.2864__515.17	416.286	515.17	0.19965	-2.3245	0.0047796	2.3206	NA	NA	NA	NA	NA	NA	NA	NA	NA	NA	NA	NA	NA	NA	NA	NA	NA	NA	NA	NA	NA	NA	NA	NA	NA
416.2998__1505.84	416.3	1505.84	385.29	8.5898	0.0004949	3.3055	NA	NA	NA	NA	NA	NA	NA	NA	NA	NA	NA	NA	NA	NA	NA	NA	NA	NA	NA	NA	NA	NA	NA	NA	NA
417.2367__830.08	417.237	830.08	0.43481	-1.2015	9.106e-05	4.0407	NA	NA	NA	NA	NA	NA	NA	NA	NA	NA	NA	NA	NA	NA	NA	NA	NA	NA	NA	NA	NA	NA	NA	NA	NA
417.2587__1004.85	417.259	1004.85	47.34	5.565	0.0066612	2.1764	NA	NA	NA	NA	NA	NA	NA	NA	NA	NA	NA	NA	NA	NA	NA	NA	NA	NA	NA	NA	NA	NA	NA	NA	NA
417.2706__643.18	417.271	643.18	0.29495	-1.7615	0.00044138	3.3552	NA	NA	NA	NA	NA	NA	NA	NA	NA	NA	NA	NA	NA	NA	NA	NA	NA	NA	NA	NA	NA	NA	NA	NA	NA
417.2743__1142.02	417.274	1142.02	32.446	5.02	0.0007554	3.1218	NA	NA	NA	NA	NA	NA	NA	NA	NA	NA	NA	NA	NA	NA	NA	NA	NA	NA	NA	NA	NA	NA	NA	NA	NA
418.2583__1230.98	418.258	1230.98	9.7034	3.2785	0.00035142	3.4542	NA	NA	NA	NA	NA	NA	NA	NA	NA	NA	NA	NA	NA	NA	NA	NA	NA	NA	NA	NA	NA	NA	NA	NA	NA
418.2586__1182.19	418.259	1182.19	5.8573	2.5502	2.1369e-05	4.6702	NA	NA	NA	NA	NA	NA	NA	NA	NA	NA	NA	NA	NA	NA	NA	NA	NA	NA	NA	NA	NA	NA	NA	NA	NA
418.2588__1038.46	418.259	1038.46	6.4119	2.6808	0.00010527	3.9777	NA	NA	NA	NA	NA	NA	NA	NA	NA	NA	NA	NA	NA	NA	NA	NA	NA	NA	NA	NA	NA	NA	NA	NA	NA
418.886__469.62	418.886	469.62	0.18315	-2.4489	1.1633e-05	4.9343	NA	NA	NA	NA	NA	NA	NA	NA	NA	NA	NA	NA	NA	NA	NA	NA	NA	NA	NA	NA	NA	NA	NA	NA	NA
419.2133__279.59	419.213	279.59	3.627	1.8588	0.089538	1.048	NA	NA	NA	NA	NA	NA	NA	NA	NA	NA	NA	NA	NA	NA	NA	NA	NA	NA	NA	NA	NA	NA	NA	NA	NA
419.2495__624.05	419.25	624.05	0.14191	-2.8169	0.00030852	3.5107	NA	NA	NA	NA	NA	NA	NA	NA	NA	NA	NA	NA	NA	NA	NA	NA	NA	NA	NA	NA	NA	NA	NA	NA	NA
419.2497__548.41	419.25	548.41	0.046671	-4.4213	0.00051084	3.2917	NA	NA	NA	NA	NA	NA	NA	NA	NA	NA	NA	NA	NA	NA	NA	NA	NA	NA	NA	NA	NA	NA	NA	NA	NA
419.2902__1171.54	419.29	1171.54	952.32	9.8953	0.00019313	3.7142	NA	NA	NA	NA	NA	NA	NA	NA	NA	NA	NA	NA	NA	NA	NA	NA	NA	NA	NA	NA	NA	NA	NA	NA	NA
420.2174__750.98	420.217	750.98	2.7797	1.4749	0.0034727	2.4593	NA	NA	NA	NA	NA	NA	NA	NA	NA	NA	NA	NA	NA	NA	NA	NA	NA	NA	NA	NA	NA	NA	NA	NA	NA
420.2597__1228.06	420.26	1228.06	60.178	5.9112	3.4711e-06	5.4595	NA	NA	NA	NA	NA	NA	NA	NA	NA	NA	NA	NA	NA	NA	NA	NA	NA	NA	NA	NA	NA	NA	NA	NA	NA
420.2747__1309.85	420.275	1309.85	6.2398	2.6415	1.075e-05	4.9686	NA	NA	NA	NA	NA	NA	NA	NA	NA	NA	NA	NA	NA	NA	NA	NA	NA	NA	NA	NA	NA	NA	NA	NA	NA
420.2748__1271.02	420.275	1271.02	1506.8	10.557	0.00014548	3.8372	NA	NA	NA	NA	NA	NA	NA	NA	NA	NA	NA	NA	NA	NA	NA	NA	NA	NA	NA	NA	NA	NA	NA	NA	NA
420.2774__1114.66	420.277	1114.66	5.3671	2.4242	1.5026e-06	5.8231	NA	NA	NA	NA	NA	NA	NA	NA	NA	NA	NA	NA	NA	NA	NA	NA	NA	NA	NA	NA	NA	NA	NA	NA	NA
420.2776__1137.82	420.278	1137.82	5.4106	2.4358	1.3627e-05	4.8656	NA	NA	NA	NA	NA	NA	NA	NA	NA	NA	NA	NA	NA	NA	NA	NA	NA	NA	NA	NA	NA	NA	NA	NA	NA
420.7385__539.15	420.738	539.15	0.41364	-1.2735	0.0029842	2.5252	NA	NA	NA	NA	NA	NA	NA	NA	NA	NA	NA	NA	NA	NA	NA	NA	NA	NA	NA	NA	NA	NA	NA	NA	NA
420.7386__568.94	420.739	568.94	0.46399	-1.1078	0.0027675	2.5579	NA	NA	NA	NA	NA	NA	NA	NA	NA	NA	NA	NA	NA	NA	NA	NA	NA	NA	NA	NA	NA	NA	NA	NA	NA
420.9851__561.78	420.985	561.78	4.1737	2.0613	0.036711	1.4352	NA	NA	NA	NA	NA	NA	NA	NA	NA	NA	NA	NA	NA	NA	NA	NA	NA	NA	NA	NA	NA	NA	NA	NA	NA
421.1928__261.19	421.193	261.19	0.13376	-2.9023	0.00027271	3.5643	NA	NA	NA	NA	NA	NA	NA	NA	NA	NA	NA	NA	NA	NA	NA	NA	NA	NA	NA	NA	NA	NA	NA	NA	NA
421.4864__563.84	421.486	563.84	2.2171	1.1487	0.015095	1.8212	NA	NA	NA	NA	NA	NA	NA	NA	NA	NA	NA	NA	NA	NA	NA	NA	NA	NA	NA	NA	NA	NA	NA	NA	NA
422.3475__1442.42	422.348	1442.42	12.608	3.6562	0.0037436	2.4267	NA	NA	NA	NA	NA	NA	NA	NA	NA	NA	NA	NA	NA	NA	NA	NA	NA	NA	NA	NA	NA	NA	NA	NA	NA
423.1936__1484.12	423.194	1484.12	20.732	4.3738	0.028806	1.5405	NA	NA	NA	NA	NA	NA	NA	NA	NA	NA	NA	NA	NA	NA	NA	NA	NA	NA	NA	NA	NA	NA	NA	NA	NA
423.2113__283.41	423.211	283.41	0.017583	-5.8296	0.014118	1.8502	NA	NA	NA	NA	NA	NA	NA	NA	NA	NA	NA	NA	NA	NA	NA	NA	NA	NA	NA	NA	NA	NA	NA	NA	NA
423.2488__1047.87	423.249	1047.87	5.8509	2.5487	3.2784e-07	6.4843	NA	NA	NA	NA	NA	NA	NA	NA	NA	NA	NA	NA	NA	NA	NA	NA	NA	NA	NA	NA	NA	NA	NA	NA	NA
423.2544__1017.61	423.254	1017.61	39.916	5.3189	8.5657e-05	4.0672	NA	NA	NA	NA	NA	NA	NA	NA	NA	NA	NA	NA	NA	NA	NA	NA	NA	NA	NA	NA	NA	NA	NA	NA	NA
423.2599__572.17	423.26	572.17	0.17862	-2.485	0.010616	1.974	NA	NA	NA	NA	NA	NA	NA	NA	NA	NA	NA	NA	NA	NA	NA	NA	NA	NA	NA	NA	NA	NA	NA	NA	NA
423.3314__1441.85	423.331	1441.85	8.2184	3.0389	1.6434e-05	4.7843	NA	NA	NA	NA	NA	NA	NA	NA	NA	NA	NA	NA	NA	NA	NA	NA	NA	NA	NA	NA	NA	NA	NA	NA	NA
424.1714__530.2	424.171	530.2	29.652	4.89	1.664e-07	6.7788	NA	NA	NA	NA	NA	NA	NA	NA	NA	NA	NA	NA	NA	NA	NA	NA	NA	NA	NA	NA	NA	NA	NA	NA	NA
424.363__1457.3	424.363	1457.3	12.983	3.6986	0.004363	2.3602	NA	NA	NA	NA	NA	NA	NA	NA	NA	NA	NA	NA	NA	NA	NA	NA	NA	NA	NA	NA	NA	NA	NA	NA	NA
424.3633__1590.89	424.363	1590.89	25.015	4.6447	1.5976e-05	4.7965	NA	NA	NA	NA	NA	NA	NA	NA	NA	NA	NA	NA	NA	NA	NA	NA	NA	NA	NA	NA	NA	NA	NA	NA	NA
425.2295__1180.15	425.229	1180.15	127.48	6.9941	0.00068228	3.166	NA	NA	NA	NA	NA	NA	NA	NA	NA	NA	NA	NA	NA	NA	NA	NA	NA	NA	NA	NA	NA	NA	NA	NA	NA
425.2296__1212.8	425.23	1212.8	371.07	8.5355	0.0016614	2.7795	NA	NA	NA	NA	NA	NA	NA	NA	NA	NA	NA	NA	NA	NA	NA	NA	NA	NA	NA	NA	NA	NA	NA	NA	NA
425.5525__615.69	425.553	615.69	11.616	3.5381	0.0068024	2.1673	NA	NA	NA	NA	NA	NA	NA	NA	NA	NA	NA	NA	NA	NA	NA	NA	NA	NA	NA	NA	NA	NA	NA	NA	NA
425.5528__680.98	425.553	680.98	9.9143	3.3095	0.0018909	2.7233	NA	NA	NA	NA	NA	NA	NA	NA	NA	NA	NA	NA	NA	NA	NA	NA	NA	NA	NA	NA	NA	NA	NA	NA	NA
425.8866__642.02	425.887	642.02	5.8373	2.5453	9.6992e-05	4.0133	NA	NA	NA	NA	NA	NA	NA	NA	NA	NA	NA	NA	NA	NA	NA	NA	NA	NA	NA	NA	NA	NA	NA	NA	NA
426.2111__1323.35	426.211	1323.35	37.358	5.2233	0.00018846	3.7248	NA	NA	NA	NA	NA	NA	NA	NA	NA	NA	NA	NA	NA	NA	NA	NA	NA	NA	NA	NA	NA	NA	NA	NA	NA
427.2187__529.82	427.219	529.82	0.37094	-1.4308	0.00011921	3.9237	NA	NA	NA	NA	NA	NA	NA	NA	NA	NA	NA	NA	NA	NA	NA	NA	NA	NA	NA	NA	NA	NA	NA	NA	NA
427.2455__1258.35	427.245	1258.35	6.3116	2.658	5.8457e-06	5.2332	NA	NA	NA	NA	NA	NA	NA	NA	NA	NA	NA	NA	NA	NA	NA	NA	NA	NA	NA	NA	NA	NA	NA	NA	NA
427.2922__677.77	427.292	677.77	98.086	6.616	3.8075e-05	4.4194	NA	NA	NA	NA	NA	NA	NA	NA	NA	NA	NA	NA	NA	NA	NA	NA	NA	NA	NA	NA	NA	NA	NA	NA	NA
428.2178__583.86	428.218	583.86	2.4801	1.3104	0.035702	1.4473	NA	NA	NA	NA	NA	NA	NA	NA	NA	NA	NA	NA	NA	NA	NA	NA	NA	NA	NA	NA	NA	NA	NA	NA	NA
428.2686__487.99	428.269	487.99	0.23587	-2.0839	0.00064294	3.1918	NA	NA	NA	NA	NA	NA	NA	NA	NA	NA	NA	NA	NA	NA	NA	NA	NA	NA	NA	NA	NA	NA	NA	NA	NA
428.2858__507.83	428.286	507.83	0.038283	-4.7071	0.043518	1.3613	NA	NA	NA	NA	NA	NA	NA	NA	NA	NA	NA	NA	NA	NA	NA	NA	NA	NA	NA	NA	NA	NA	NA	NA	NA
428.7542__825.17	428.754	825.17	2.3994	1.2627	2.7766e-05	4.5565	NA	NA	NA	NA	NA	NA	NA	NA	NA	NA	NA	NA	NA	NA	NA	NA	NA	NA	NA	NA	NA	NA	NA	NA	NA
429.2976__677.76	429.298	677.76	0.37271	-1.4239	4.2983e-05	4.3667	NA	NA	NA	NA	NA	NA	NA	NA	NA	NA	NA	NA	NA	NA	NA	NA	NA	NA	NA	NA	NA	NA	NA	NA	NA
429.3158__1786.49	429.316	1786.49	5.4174	2.4376	3.0242e-06	5.5194	NA	NA	NA	NA	NA	NA	NA	NA	NA	NA	NA	NA	NA	NA	NA	NA	NA	NA	NA	NA	NA	NA	NA	NA	NA
430.218__928.39	430.218	928.39	0.46731	-1.0975	0.052316	1.2814	NA	NA	NA	NA	NA	NA	NA	NA	NA	NA	NA	NA	NA	NA	NA	NA	NA	NA	NA	NA	NA	NA	NA	NA	NA
430.275__583.45	430.275	583.45	0.42554	-1.2326	0.090209	1.0447	NA	NA	NA	NA	NA	NA	NA	NA	NA	NA	NA	NA	NA	NA	NA	NA	NA	NA	NA	NA	NA	NA	NA	NA	NA
430.5502__583.86	430.55	583.86	1017.2	9.9904	3.4051e-05	4.4679	NA	NA	NA	NA	NA	NA	NA	NA	NA	NA	NA	NA	NA	NA	NA	NA	NA	NA	NA	NA	NA	NA	NA	NA	NA
430.8844__602.72	430.884	602.72	5.4468	2.4454	1.431e-05	4.8444	NA	NA	NA	NA	NA	NA	NA	NA	NA	NA	NA	NA	NA	NA	NA	NA	NA	NA	NA	NA	NA	NA	NA	NA	NA
431.2589__713.94	431.259	713.94	0.12786	-2.9674	9.5392e-06	5.0205	NA	NA	NA	NA	NA	NA	NA	NA	NA	NA	NA	NA	NA	NA	NA	NA	NA	NA	NA	NA	NA	NA	NA	NA	NA
431.2862__310.88	431.286	310.88	46.773	5.5476	1.4054e-06	5.8522	NA	NA	NA	NA	NA	NA	NA	NA	NA	NA	NA	NA	NA	NA	NA	NA	NA	NA	NA	NA	NA	NA	NA	NA	NA
432.219__822.87	432.219	822.87	0.032788	-4.9307	0.0022745	2.6431	NA	NA	NA	NA	NA	NA	NA	NA	NA	NA	NA	NA	NA	NA	NA	NA	NA	NA	NA	NA	NA	NA	NA	NA	NA
432.7816__789.06	432.782	789.06	10.965	3.4548	1.4902e-05	4.8268	NA	NA	NA	NA	NA	NA	NA	NA	NA	NA	NA	NA	NA	NA	NA	NA	NA	NA	NA	NA	NA	NA	NA	NA	NA
433.2656__588.95	433.266	588.95	0.26864	-1.8963	1.3632e-05	4.8654	NA	NA	NA	NA	NA	NA	NA	NA	NA	NA	NA	NA	NA	NA	NA	NA	NA	NA	NA	NA	NA	NA	NA	NA	NA
434.2904__1284.84	434.29	1284.84	7.9601	2.9928	5.3124e-06	5.2747	NA	NA	NA	NA	NA	NA	NA	NA	NA	NA	NA	NA	NA	NA	NA	NA	NA	NA	NA	NA	NA	NA	NA	NA	NA
434.3839__1444.77	434.384	1444.77	6.6651	2.7366	0.00028419	3.5464	NA	NA	NA	NA	NA	NA	NA	NA	NA	NA	NA	NA	NA	NA	NA	NA	NA	NA	NA	NA	NA	NA	NA	NA	NA
435.2344__316.58	435.234	316.58	33.502	5.0662	0.00050093	3.3002	NA	NA	NA	NA	NA	NA	NA	NA	NA	NA	NA	NA	NA	NA	NA	NA	NA	NA	NA	NA	NA	NA	NA	NA	NA
435.2601__744.46	435.26	744.46	0.080695	-3.6314	0.00051667	3.2868	NA	NA	NA	NA	NA	NA	NA	NA	NA	NA	NA	NA	NA	NA	NA	NA	NA	NA	NA	NA	NA	NA	NA	NA	NA
435.2738__897.37	435.274	897.37	0.20789	-2.2661	0.00058594	3.2321	NA	NA	NA	NA	NA	NA	NA	NA	NA	NA	NA	NA	NA	NA	NA	NA	NA	NA	NA	NA	NA	NA	NA	NA	NA
435.2854__1058.58	435.285	1058.58	7.7375	2.9519	0.0008186	3.0869	NA	NA	NA	NA	NA	NA	NA	NA	NA	NA	NA	NA	NA	NA	NA	NA	NA	NA	NA	NA	NA	NA	NA	NA	NA
436.2552__1100.15	436.255	1100.15	424.19	8.7286	0.070945	1.1491	NA	NA	NA	NA	NA	NA	NA	NA	NA	NA	NA	NA	NA	NA	NA	NA	NA	NA	NA	NA	NA	NA	NA	NA	NA
436.2691__1136.87	436.269	1136.87	208.46	7.7036	7.8284e-08	7.1063	NA	NA	NA	NA	NA	NA	NA	NA	NA	NA	NA	NA	NA	NA	NA	NA	NA	NA	NA	NA	NA	NA	NA	NA	NA
436.2693__1180.74	436.269	1180.74	5.924	2.5666	4.9425e-05	4.3061	NA	NA	NA	NA	NA	NA	NA	NA	NA	NA	NA	NA	NA	NA	NA	NA	NA	NA	NA	NA	NA	NA	NA	NA	NA
436.7275__478.84	436.728	478.84	0.1594	-2.6492	0.00013097	3.8828	NA	NA	NA	NA	NA	NA	NA	NA	NA	NA	NA	NA	NA	NA	NA	NA	NA	NA	NA	NA	NA	NA	NA	NA	NA
436.7518__823.78	436.752	823.78	4.1617	2.0572	1.1051e-05	4.9566	NA	NA	NA	NA	NA	NA	NA	NA	NA	NA	NA	NA	NA	NA	NA	NA	NA	NA	NA	NA	NA	NA	NA	NA	NA
437.2507__476.41	437.251	476.41	0.22518	-2.1508	0.085015	1.0705	NA	NA	NA	NA	NA	NA	NA	NA	NA	NA	NA	NA	NA	NA	NA	NA	NA	NA	NA	NA	NA	NA	NA	NA	NA
437.2757__679.23	437.276	679.23	404.81	8.6611	0.00042889	3.3677	NA	NA	NA	NA	NA	NA	NA	NA	NA	NA	NA	NA	NA	NA	NA	NA	NA	NA	NA	NA	NA	NA	NA	NA	NA
437.2761__662.51	437.276	662.51	11.443	3.5165	0.0012326	2.9092	NA	NA	NA	NA	NA	NA	NA	NA	NA	NA	NA	NA	NA	NA	NA	NA	NA	NA	NA	NA	NA	NA	NA	NA	NA
438.2068__500.22	438.207	500.22	0.32082	-1.6402	0.00032627	3.4864	NA	NA	NA	NA	NA	NA	NA	NA	NA	NA	NA	NA	NA	NA	NA	NA	NA	NA	NA	NA	NA	NA	NA	NA	NA
438.2183__514.85	438.218	514.85	0.060078	-4.057	0.0044717	2.3495	NA	NA	NA	NA	NA	NA	NA	NA	NA	NA	NA	NA	NA	NA	NA	NA	NA	NA	NA	NA	NA	NA	NA	NA	NA
438.254__476.12	438.254	476.12	0.30896	-1.6945	0.00021958	3.6584	NA	NA	NA	NA	NA	NA	NA	NA	NA	NA	NA	NA	NA	NA	NA	NA	NA	NA	NA	NA	NA	NA	NA	NA	NA
439.2272__795.35	439.227	795.35	8.6918	3.1196	0.038455	1.415	NA	NA	NA	NA	NA	NA	NA	NA	NA	NA	NA	NA	NA	NA	NA	NA	NA	NA	NA	NA	NA	NA	NA	NA	NA
440.2504__529.04	440.25	529.04	6.3624	2.6696	0.00043165	3.3649	NA	NA	NA	NA	NA	NA	NA	NA	NA	NA	NA	NA	NA	NA	NA	NA	NA	NA	NA	NA	NA	NA	NA	NA	NA
440.2506__480.93	440.251	480.93	0.49597	-1.0117	0.089086	1.0502	NA	NA	NA	NA	NA	NA	NA	NA	NA	NA	NA	NA	NA	NA	NA	NA	NA	NA	NA	NA	NA	NA	NA	NA	NA
440.2507__571.1	440.251	571.1	2.1665	1.1154	0.00030918	3.5098	NA	NA	NA	NA	NA	NA	NA	NA	NA	NA	NA	NA	NA	NA	NA	NA	NA	NA	NA	NA	NA	NA	NA	NA	NA
440.3587__1441.73	440.359	1441.73	477.03	8.898	0.085961	1.0657	NA	NA	NA	NA	NA	NA	NA	NA	NA	NA	NA	NA	NA	NA	NA	NA	NA	NA	NA	NA	NA	NA	NA	NA	NA
440.3587__1480.17	440.359	1480.17	33.913	5.0838	0.00018501	3.7328	NA	NA	NA	NA	NA	NA	NA	NA	NA	NA	NA	NA	NA	NA	NA	NA	NA	NA	NA	NA	NA	NA	NA	NA	NA
441.2031__1179.54	441.203	1179.54	46.13	5.5276	0.00028937	3.5385	NA	NA	NA	NA	NA	NA	NA	NA	NA	NA	NA	NA	NA	NA	NA	NA	NA	NA	NA	NA	NA	NA	NA	NA	NA
441.2281__706.6	441.228	706.6	5.453	2.447	0.00062211	3.2061	NA	NA	NA	NA	NA	NA	NA	NA	NA	NA	NA	NA	NA	NA	NA	NA	NA	NA	NA	NA	NA	NA	NA	NA	NA
441.2807__1387.79	441.281	1387.79	12155	13.569	2.3466e-08	7.6296	NA	NA	NA	NA	NA	NA	NA	NA	NA	NA	NA	NA	NA	NA	NA	NA	NA	NA	NA	NA	NA	NA	NA	NA	NA
442.2912__1157.95	442.291	1157.95	239.52	7.904	0.00044184	3.3547	NA	NA	NA	NA	NA	NA	NA	NA	NA	NA	NA	NA	NA	NA	NA	NA	NA	NA	NA	NA	NA	NA	NA	NA	NA
442.3023__562.41	442.302	562.41	0.25176	-1.9899	2.8911e-05	4.5389	NA	NA	NA	NA	NA	NA	NA	NA	NA	NA	NA	NA	NA	NA	NA	NA	NA	NA	NA	NA	NA	NA	NA	NA	NA
442.3107__738.64	442.311	738.64	0.37495	-1.4152	1.8878e-05	4.724	NA	NA	NA	NA	NA	NA	NA	NA	NA	NA	NA	NA	NA	NA	NA	NA	NA	NA	NA	NA	NA	NA	NA	NA	NA
442.545__614.73	442.545	614.73	0.12905	-2.954	0.00057728	3.2386	NA	NA	NA	NA	NA	NA	NA	NA	NA	NA	NA	NA	NA	NA	NA	NA	NA	NA	NA	NA	NA	NA	NA	NA	NA
442.552__600.45	442.552	600.45	0.019095	-5.7107	0.0045076	2.3461	NA	NA	NA	NA	NA	NA	NA	NA	NA	NA	NA	NA	NA	NA	NA	NA	NA	NA	NA	NA	NA	NA	NA	NA	NA
442.8793__613.61	442.879	613.61	0.070797	-3.8202	0.0048714	2.3123	NA	NA	NA	NA	NA	NA	NA	NA	NA	NA	NA	NA	NA	NA	NA	NA	NA	NA	NA	NA	NA	NA	NA	NA	NA
442.8861__600.15	442.886	600.15	0.020733	-5.5919	0.0029038	2.537	NA	NA	NA	NA	NA	NA	NA	NA	NA	NA	NA	NA	NA	NA	NA	NA	NA	NA	NA	NA	NA	NA	NA	NA	NA
443.1833__1501.21	443.183	1501.21	0.30426	-1.7166	0.0073805	2.1319	NA	NA	NA	NA	NA	NA	NA	NA	NA	NA	NA	NA	NA	NA	NA	NA	NA	NA	NA	NA	NA	NA	NA	NA	NA
443.2194__1258.35	443.219	1258.35	1847.1	10.851	0.00015086	3.8214	NA	NA	NA	NA	NA	NA	NA	NA	NA	NA	NA	NA	NA	NA	NA	NA	NA	NA	NA	NA	NA	NA	NA	NA	NA
443.2203__600.58	443.22	600.58	0.067341	-3.8924	0.027311	1.5637	NA	NA	NA	NA	NA	NA	NA	NA	NA	NA	NA	NA	NA	NA	NA	NA	NA	NA	NA	NA	NA	NA	NA	NA	NA
443.2502__551.94	443.25	551.94	2.7127	1.4397	0.00074547	3.1276	NA	NA	NA	NA	NA	NA	NA	NA	NA	NA	NA	NA	NA	NA	NA	NA	NA	NA	NA	NA	NA	NA	NA	NA	NA
443.755__651.55	443.755	651.55	0.13971	-2.8395	0.011687	1.9323	NA	NA	NA	NA	NA	NA	NA	NA	NA	NA	NA	NA	NA	NA	NA	NA	NA	NA	NA	NA	NA	NA	NA	NA	NA
444.2298__529.11	444.23	529.11	0.30673	-1.705	0.00024655	3.6081	NA	NA	NA	NA	NA	NA	NA	NA	NA	NA	NA	NA	NA	NA	NA	NA	NA	NA	NA	NA	NA	NA	NA	NA	NA
444.3321__1494.01	444.332	1494.01	6.4102	2.6804	0.00014039	3.8527	NA	NA	NA	NA	NA	NA	NA	NA	NA	NA	NA	NA	NA	NA	NA	NA	NA	NA	NA	NA	NA	NA	NA	NA	NA
445.2786__1514.02	445.279	1514.02	129.78	7.02	0.0021909	2.6594	NA	NA	NA	NA	NA	NA	NA	NA	NA	NA	NA	NA	NA	NA	NA	NA	NA	NA	NA	NA	NA	NA	NA	NA	NA
445.3102__1662.74	445.31	1662.74	134.63	7.0729	0.0046733	2.3304	NA	NA	NA	NA	NA	NA	NA	NA	NA	NA	NA	NA	NA	NA	NA	NA	NA	NA	NA	NA	NA	NA	NA	NA	NA
445.3103__1588.72	445.31	1588.72	2046.1	10.999	4.4358e-06	5.353	NA	NA	NA	NA	NA	NA	NA	NA	NA	NA	NA	NA	NA	NA	NA	NA	NA	NA	NA	NA	NA	NA	NA	NA	NA
445.3107__1469.68	445.311	1469.68	234.8	7.8753	0.0012807	2.8925	NA	NA	NA	NA	NA	NA	NA	NA	NA	NA	NA	NA	NA	NA	NA	NA	NA	NA	NA	NA	NA	NA	NA	NA	NA
446.2438__469.29	446.244	469.29	0.096403	-3.3748	0.00017945	3.7461	NA	NA	NA	NA	NA	NA	NA	NA	NA	NA	NA	NA	NA	NA	NA	NA	NA	NA	NA	NA	NA	NA	NA	NA	NA
446.2473__840.25	446.247	840.25	28.417	4.8287	2.9063e-07	6.5367	NA	NA	NA	NA	NA	NA	NA	NA	NA	NA	NA	NA	NA	NA	NA	NA	NA	NA	NA	NA	NA	NA	NA	NA	NA
446.3136__1512.58	446.314	1512.58	785.49	9.6175	0.0010008	2.9997	NA	NA	NA	NA	NA	NA	NA	NA	NA	NA	NA	NA	NA	NA	NA	NA	NA	NA	NA	NA	NA	NA	NA	NA	NA
446.3136__1663.98	446.314	1663.98	78.161	6.2884	0.0053002	2.2757	NA	NA	NA	NA	NA	NA	NA	NA	NA	NA	NA	NA	NA	NA	NA	NA	NA	NA	NA	NA	NA	NA	NA	NA	NA
446.3137__1469.81	446.314	1469.81	990.27	9.9517	0.00032161	3.4927	NA	NA	NA	NA	NA	NA	NA	NA	NA	NA	NA	NA	NA	NA	NA	NA	NA	NA	NA	NA	NA	NA	NA	NA	NA
446.3161__1442.28	446.316	1442.28	2600.5	11.345	1.974e-05	4.7046	NA	NA	NA	NA	NA	NA	NA	NA	NA	NA	NA	NA	NA	NA	NA	NA	NA	NA	NA	NA	NA	NA	NA	NA	NA
446.7293__627.34	446.729	627.34	0.091274	-3.4536	4.3566e-06	5.3609	NA	NA	NA	NA	NA	NA	NA	NA	NA	NA	NA	NA	NA	NA	NA	NA	NA	NA	NA	NA	NA	NA	NA	NA	NA
447.2449__500.59	447.245	500.59	3.03	1.5993	0.092953	1.0317	NA	NA	NA	NA	NA	NA	NA	NA	NA	NA	NA	NA	NA	NA	NA	NA	NA	NA	NA	NA	NA	NA	NA	NA	NA
447.2453__480.37	447.245	480.37	2.2258	1.1543	0.029138	1.5355	NA	NA	NA	NA	NA	NA	NA	NA	NA	NA	NA	NA	NA	NA	NA	NA	NA	NA	NA	NA	NA	NA	NA	NA	NA
447.2466__283.33	447.247	283.33	0.055611	-4.1685	0.0011682	2.9325	NA	NA	NA	NA	NA	NA	NA	NA	NA	NA	NA	NA	NA	NA	NA	NA	NA	NA	NA	NA	NA	NA	NA	NA	NA
447.729__532.05	447.729	532.05	0.17343	-2.5275	1.5777e-05	4.802	NA	NA	NA	NA	NA	NA	NA	NA	NA	NA	NA	NA	NA	NA	NA	NA	NA	NA	NA	NA	NA	NA	NA	NA	NA
447.7686__783.03	447.769	783.03	12.723	3.6693	0.00019582	3.7081	NA	NA	NA	NA	NA	NA	NA	NA	NA	NA	NA	NA	NA	NA	NA	NA	NA	NA	NA	NA	NA	NA	NA	NA	NA
448.2289__505.37	448.229	505.37	2.5026	1.3234	0.056327	1.2493	NA	NA	NA	NA	NA	NA	NA	NA	NA	NA	NA	NA	NA	NA	NA	NA	NA	NA	NA	NA	NA	NA	NA	NA	NA
448.2308__588.03	448.231	588.03	0.31335	-1.6741	0.00011152	3.9526	NA	NA	NA	NA	NA	NA	NA	NA	NA	NA	NA	NA	NA	NA	NA	NA	NA	NA	NA	NA	NA	NA	NA	NA	NA
448.3057__1211.47	448.306	1211.47	45.432	5.5056	0.0035616	2.4484	NA	NA	NA	NA	NA	NA	NA	NA	NA	NA	NA	NA	NA	NA	NA	NA	NA	NA	NA	NA	NA	NA	NA	NA	NA
448.3058__1308.69	448.306	1308.69	9.8933	3.3065	0.0021168	2.6743	NA	NA	NA	NA	NA	NA	NA	NA	NA	NA	NA	NA	NA	NA	NA	NA	NA	NA	NA	NA	NA	NA	NA	NA	NA
449.1865__518.38	449.187	518.38	148.68	7.2161	0.0005845	3.2332	NA	NA	NA	NA	NA	NA	NA	NA	NA	NA	NA	NA	NA	NA	NA	NA	NA	NA	NA	NA	NA	NA	NA	NA	NA
449.2241__508.86	449.224	508.86	0.0010978	-9.8312	0.00041536	3.3816	NA	NA	NA	NA	NA	NA	NA	NA	NA	NA	NA	NA	NA	NA	NA	NA	NA	NA	NA	NA	NA	NA	NA	NA	NA
449.2611__202.93	449.261	202.93	6.659	2.7353	0.056912	1.2448	NA	NA	NA	NA	NA	NA	NA	NA	NA	NA	NA	NA	NA	NA	NA	NA	NA	NA	NA	NA	NA	NA	NA	NA	NA
449.2758__764.27	449.276	764.27	3.1306	1.6464	0.026241	1.581	NA	NA	NA	NA	NA	NA	NA	NA	NA	NA	NA	NA	NA	NA	NA	NA	NA	NA	NA	NA	NA	NA	NA	NA	NA
449.2992__1576.09	449.299	1576.09	69.999	6.1293	0.0001066	3.9722	NA	NA	NA	NA	NA	NA	NA	NA	NA	NA	NA	NA	NA	NA	NA	NA	NA	NA	NA	NA	NA	NA	NA	NA	NA
449.3327__1785.83	449.333	1785.83	10780	13.396	6.276e-05	4.2023	NA	NA	NA	NA	NA	NA	NA	NA	NA	NA	NA	NA	NA	NA	NA	NA	NA	NA	NA	NA	NA	NA	NA	NA	NA
449.7629__495.42	449.763	495.42	3.8696	1.9522	0.0050476	2.2969	NA	NA	NA	NA	NA	NA	NA	NA	NA	NA	NA	NA	NA	NA	NA	NA	NA	NA	NA	NA	NA	NA	NA	NA	NA
449.7629__571.25	449.763	571.25	4.4477	2.1531	0.00028169	3.5502	NA	NA	NA	NA	NA	NA	NA	NA	NA	NA	NA	NA	NA	NA	NA	NA	NA	NA	NA	NA	NA	NA	NA	NA	NA
451.7459__589.11	451.746	589.11	5.7563	2.5251	2.4841e-07	6.6048	NA	NA	NA	NA	NA	NA	NA	NA	NA	NA	NA	NA	NA	NA	NA	NA	NA	NA	NA	NA	NA	NA	NA	NA	NA
453.227__1241.6	453.227	1241.6	12407	13.599	5.6132e-05	4.2508	NA	NA	NA	NA	NA	NA	NA	NA	NA	NA	NA	NA	NA	NA	NA	NA	NA	NA	NA	NA	NA	NA	NA	NA	NA
453.2452__152.71	453.245	152.71	0.0022942	-8.7678	0.0003843	3.4153	NA	NA	NA	NA	NA	NA	NA	NA	NA	NA	NA	NA	NA	NA	NA	NA	NA	NA	NA	NA	NA	NA	NA	NA	NA
453.2609__1451.98	453.261	1451.98	0.0017892	-9.1265	0.015704	1.804	NA	NA	NA	NA	NA	NA	NA	NA	NA	NA	NA	NA	NA	NA	NA	NA	NA	NA	NA	NA	NA	NA	NA	NA	NA
453.2616__1368.79	453.262	1368.79	0.028747	-5.1205	0.0076477	2.1165	NA	NA	NA	NA	NA	NA	NA	NA	NA	NA	NA	NA	NA	NA	NA	NA	NA	NA	NA	NA	NA	NA	NA	NA	NA
453.2708__454.53	453.271	454.53	7.028	2.8131	1.0674e-05	4.9717	NA	NA	NA	NA	NA	NA	NA	NA	NA	NA	NA	NA	NA	NA	NA	NA	NA	NA	NA	NA	NA	NA	NA	NA	NA
454.2503__597.21	454.25	597.21	0.0014504	-9.4293	0.0002229	3.6519	NA	NA	NA	NA	NA	NA	NA	NA	NA	NA	NA	NA	NA	NA	NA	NA	NA	NA	NA	NA	NA	NA	NA	NA	NA
455.2499__532.24	455.25	532.24	647.23	9.3381	0.00022835	3.6414	NA	NA	NA	NA	NA	NA	NA	NA	NA	NA	NA	NA	NA	NA	NA	NA	NA	NA	NA	NA	NA	NA	NA	NA	NA
455.2862__656.22	455.286	656.22	116.87	6.8688	0.00037663	3.4241	NA	NA	NA	NA	NA	NA	NA	NA	NA	NA	NA	NA	NA	NA	NA	NA	NA	NA	NA	NA	NA	NA	NA	NA	NA
456.2812__530.15	456.281	530.15	0.22582	-2.1467	0.082837	1.0818	NA	NA	NA	NA	NA	NA	NA	NA	NA	NA	NA	NA	NA	NA	NA	NA	NA	NA	NA	NA	NA	NA	NA	NA	NA
456.2814__615.58	456.281	615.58	0.48645	-1.0396	0.00028384	3.5469	NA	NA	NA	NA	NA	NA	NA	NA	NA	NA	NA	NA	NA	NA	NA	NA	NA	NA	NA	NA	NA	NA	NA	NA	NA
456.3071__1143.45	456.307	1143.45	0.00045998	-11.086	0.00021028	3.6772	NA	NA	NA	NA	NA	NA	NA	NA	NA	NA	NA	NA	NA	NA	NA	NA	NA	NA	NA	NA	NA	NA	NA	NA	NA
456.3179__537.53	456.318	537.53	0.079673	-3.6498	7.4463e-06	5.1281	NA	NA	NA	NA	NA	NA	NA	NA	NA	NA	NA	NA	NA	NA	NA	NA	NA	NA	NA	NA	NA	NA	NA	NA	NA
457.2581__520.59	457.258	520.59	8.1744	3.0311	0.0029997	2.5229	NA	NA	NA	NA	NA	NA	NA	NA	NA	NA	NA	NA	NA	NA	NA	NA	NA	NA	NA	NA	NA	NA	NA	NA	NA
457.3017__447.26	457.302	447.26	20.561	4.3619	0.0043311	2.3634	NA	NA	NA	NA	NA	NA	NA	NA	NA	NA	NA	NA	NA	NA	NA	NA	NA	NA	NA	NA	NA	NA	NA	NA	NA
457.3201__532.65	457.32	532.65	0.48012	-1.0585	0.0072483	2.1398	NA	NA	NA	NA	NA	NA	NA	NA	NA	NA	NA	NA	NA	NA	NA	NA	NA	NA	NA	NA	NA	NA	NA	NA	NA
457.5832__459.49	457.583	459.49	0.0015057	-9.3754	0.00053193	3.2741	NA	NA	NA	NA	NA	NA	NA	NA	NA	NA	NA	NA	NA	NA	NA	NA	NA	NA	NA	NA	NA	NA	NA	NA	NA
458.2869__532.35	458.287	532.35	0.032153	-4.9589	0.064268	1.192	NA	NA	NA	NA	NA	NA	NA	NA	NA	NA	NA	NA	NA	NA	NA	NA	NA	NA	NA	NA	NA	NA	NA	NA	NA
459.3065__1317.57	459.307	1317.57	5.4379	2.4431	9.5174e-06	5.0215	NA	NA	NA	NA	NA	NA	NA	NA	NA	NA	NA	NA	NA	NA	NA	NA	NA	NA	NA	NA	NA	NA	NA	NA	NA
459.3174__526.04	459.317	526.04	40.245	5.3307	0.0027433	2.5617	NA	NA	NA	NA	NA	NA	NA	NA	NA	NA	NA	NA	NA	NA	NA	NA	NA	NA	NA	NA	NA	NA	NA	NA	NA
459.3178__450.22	459.318	450.22	10.95	3.4529	0.00014874	3.8276	NA	NA	NA	NA	NA	NA	NA	NA	NA	NA	NA	NA	NA	NA	NA	NA	NA	NA	NA	NA	NA	NA	NA	NA	NA
460.2762__614.47	460.276	614.47	0.31218	-1.6795	0.00054741	3.2617	NA	NA	NA	NA	NA	NA	NA	NA	NA	NA	NA	NA	NA	NA	NA	NA	NA	NA	NA	NA	NA	NA	NA	NA	NA
460.7692__507.65	460.769	507.65	0.44213	-1.1774	0.00072281	3.141	NA	NA	NA	NA	NA	NA	NA	NA	NA	NA	NA	NA	NA	NA	NA	NA	NA	NA	NA	NA	NA	NA	NA	NA	NA
461.2241__492.06	461.224	492.06	3.6513	1.8684	0.011914	1.9239	NA	NA	NA	NA	NA	NA	NA	NA	NA	NA	NA	NA	NA	NA	NA	NA	NA	NA	NA	NA	NA	NA	NA	NA	NA
461.3047__1624.94	461.305	1624.94	245.79	7.9413	0.00088683	3.0522	NA	NA	NA	NA	NA	NA	NA	NA	NA	NA	NA	NA	NA	NA	NA	NA	NA	NA	NA	NA	NA	NA	NA	NA	NA
462.246__669.05	462.246	669.05	0.31325	-1.6746	2.077e-05	4.6826	NA	NA	NA	NA	NA	NA	NA	NA	NA	NA	NA	NA	NA	NA	NA	NA	NA	NA	NA	NA	NA	NA	NA	NA	NA
462.2559__275.68	462.256	275.68	10.516	3.3945	0.06522	1.1856	NA	NA	NA	NA	NA	NA	NA	NA	NA	NA	NA	NA	NA	NA	NA	NA	NA	NA	NA	NA	NA	NA	NA	NA	NA
462.2589__1387.4	462.259	1387.4	5.6391	2.4955	5.1671e-06	5.2868	NA	NA	NA	NA	NA	NA	NA	NA	NA	NA	NA	NA	NA	NA	NA	NA	NA	NA	NA	NA	NA	NA	NA	NA	NA
463.2386__669.05	463.239	669.05	0.31154	-1.6825	0.0098024	2.0087	NA	NA	NA	NA	NA	NA	NA	NA	NA	NA	NA	NA	NA	NA	NA	NA	NA	NA	NA	NA	NA	NA	NA	NA	NA
463.2755__177.87	463.276	177.87	23.321	4.5435	2.6033e-06	5.5845	NA	NA	NA	NA	NA	NA	NA	NA	NA	NA	NA	NA	NA	NA	NA	NA	NA	NA	NA	NA	NA	NA	NA	NA	NA
463.2867__1512.58	463.287	1512.58	5.5374	2.4692	1.4309e-05	4.8444	NA	NA	NA	NA	NA	NA	NA	NA	NA	NA	NA	NA	NA	NA	NA	NA	NA	NA	NA	NA	NA	NA	NA	NA	NA
463.2869__1555.39	463.287	1555.39	2438.4	11.252	0.00014119	3.8502	NA	NA	NA	NA	NA	NA	NA	NA	NA	NA	NA	NA	NA	NA	NA	NA	NA	NA	NA	NA	NA	NA	NA	NA	NA
463.3207__1587.31	463.321	1587.31	271.26	8.0835	0.00012179	3.9144	NA	NA	NA	NA	NA	NA	NA	NA	NA	NA	NA	NA	NA	NA	NA	NA	NA	NA	NA	NA	NA	NA	NA	NA	NA
463.3207__1664.93	463.321	1664.93	64.568	6.0127	0.0029153	2.5353	NA	NA	NA	NA	NA	NA	NA	NA	NA	NA	NA	NA	NA	NA	NA	NA	NA	NA	NA	NA	NA	NA	NA	NA	NA
463.3208__1620.37	463.321	1620.37	95.522	6.5778	0.00012537	3.9018	NA	NA	NA	NA	NA	NA	NA	NA	NA	NA	NA	NA	NA	NA	NA	NA	NA	NA	NA	NA	NA	NA	NA	NA	NA
463.3967__1432.73	463.397	1432.73	5.987	2.5818	0.095817	1.0186	NA	NA	NA	NA	NA	NA	NA	NA	NA	NA	NA	NA	NA	NA	NA	NA	NA	NA	NA	NA	NA	NA	NA	NA	NA
463.7462__717.74	463.746	717.74	85.757	6.4222	0.00020965	3.6785	NA	NA	NA	NA	NA	NA	NA	NA	NA	NA	NA	NA	NA	NA	NA	NA	NA	NA	NA	NA	NA	NA	NA	NA	NA
463.7525__778.19	463.752	778.19	0.017996	-5.7962	0.0014908	2.8266	NA	NA	NA	NA	NA	NA	NA	NA	NA	NA	NA	NA	NA	NA	NA	NA	NA	NA	NA	NA	NA	NA	NA	NA	NA
464.2136__241.31	464.214	241.31	22.982	4.5225	0.01464	1.8345	NA	NA	NA	NA	NA	NA	NA	NA	NA	NA	NA	NA	NA	NA	NA	NA	NA	NA	NA	NA	NA	NA	NA	NA	NA
464.2144__231.99	464.214	231.99	110.8	6.7919	0.0016216	2.79	NA	NA	NA	NA	NA	NA	NA	NA	NA	NA	NA	NA	NA	NA	NA	NA	NA	NA	NA	NA	NA	NA	NA	NA	NA
464.254__773.97	464.254	773.97	0.17689	-2.4991	2.1071e-05	4.6763	NA	NA	NA	NA	NA	NA	NA	NA	NA	NA	NA	NA	NA	NA	NA	NA	NA	NA	NA	NA	NA	NA	NA	NA	NA
464.3061__1554.65	464.306	1554.65	9324.6	13.187	0.0093229	2.0305	NA	NA	NA	NA	NA	NA	NA	NA	NA	NA	NA	NA	NA	NA	NA	NA	NA	NA	NA	NA	NA	NA	NA	NA	NA
464.3245__1653.08	464.325	1653.08	53.426	5.7395	0.0068761	2.1627	NA	NA	NA	NA	NA	NA	NA	NA	NA	NA	NA	NA	NA	NA	NA	NA	NA	NA	NA	NA	NA	NA	NA	NA	NA
464.3249__1349.59	464.325	1349.59	65.403	6.0313	0.0055153	2.2584	NA	NA	NA	NA	NA	NA	NA	NA	NA	NA	NA	NA	NA	NA	NA	NA	NA	NA	NA	NA	NA	NA	NA	NA	NA
464.3526__1789.55	464.353	1789.55	32.343	5.0154	0.011975	1.9217	NA	NA	NA	NA	NA	NA	NA	NA	NA	NA	NA	NA	NA	NA	NA	NA	NA	NA	NA	NA	NA	NA	NA	NA	NA
465.2335__665.02	465.233	665.02	0.025287	-5.3054	3.9884e-07	6.3992	NA	NA	NA	NA	NA	NA	NA	NA	NA	NA	NA	NA	NA	NA	NA	NA	NA	NA	NA	NA	NA	NA	NA	NA	NA
465.2698__699.53	465.27	699.53	2.1879	1.1296	0.010274	1.9882	NA	NA	NA	NA	NA	NA	NA	NA	NA	NA	NA	NA	NA	NA	NA	NA	NA	NA	NA	NA	NA	NA	NA	NA	NA
465.2822__509.96	465.282	509.96	0.4873	-1.0371	0.016384	1.7856	NA	NA	NA	NA	NA	NA	NA	NA	NA	NA	NA	NA	NA	NA	NA	NA	NA	NA	NA	NA	NA	NA	NA	NA	NA
465.2919__151.17	465.292	151.17	180.19	7.4934	3.1607e-08	7.5002	NA	NA	NA	NA	NA	NA	NA	NA	NA	NA	NA	NA	NA	NA	NA	NA	NA	NA	NA	NA	NA	NA	NA	NA	NA
465.3268__1555.39	465.327	1555.39	5.8233	2.5418	3.609e-05	4.4426	NA	NA	NA	NA	NA	NA	NA	NA	NA	NA	NA	NA	NA	NA	NA	NA	NA	NA	NA	NA	NA	NA	NA	NA	NA
465.3371__1784.21	465.337	1784.21	919.87	9.8453	7.2655e-05	4.1387	NA	NA	NA	NA	NA	NA	NA	NA	NA	NA	NA	NA	NA	NA	NA	NA	NA	NA	NA	NA	NA	NA	NA	NA	NA
466.2059__533.25	466.206	533.25	0.27822	-1.8457	0.00033656	3.4729	NA	NA	NA	NA	NA	NA	NA	NA	NA	NA	NA	NA	NA	NA	NA	NA	NA	NA	NA	NA	NA	NA	NA	NA	NA
466.2405__560.56	466.24	560.56	54.626	5.7715	0.00073523	3.1336	NA	NA	NA	NA	NA	NA	NA	NA	NA	NA	NA	NA	NA	NA	NA	NA	NA	NA	NA	NA	NA	NA	NA	NA	NA
466.3286__1557.07	466.329	1557.07	19.259	4.2674	0.00010593	3.975	NA	NA	NA	NA	NA	NA	NA	NA	NA	NA	NA	NA	NA	NA	NA	NA	NA	NA	NA	NA	NA	NA	NA	NA	NA
466.3403__1491.83	466.34	1491.83	4999.3	12.288	0.0001763	3.7538	NA	NA	NA	NA	NA	NA	NA	NA	NA	NA	NA	NA	NA	NA	NA	NA	NA	NA	NA	NA	NA	NA	NA	NA	NA
466.7423__560.4	466.742	560.4	78.986	6.3035	0.0012181	2.9143	NA	NA	NA	NA	NA	NA	NA	NA	NA	NA	NA	NA	NA	NA	NA	NA	NA	NA	NA	NA	NA	NA	NA	NA	NA
468.3756__1440.27	468.376	1440.27	23.058	4.5272	0.013887	1.8574	NA	NA	NA	NA	NA	NA	NA	NA	NA	NA	NA	NA	NA	NA	NA	NA	NA	NA	NA	NA	NA	NA	NA	NA	NA
470.274__732.62	470.274	732.62	2.3764	1.2488	6.5507e-05	4.1837	NA	NA	NA	NA	NA	NA	NA	NA	NA	NA	NA	NA	NA	NA	NA	NA	NA	NA	NA	NA	NA	NA	NA	NA	NA
470.2747__712.45	470.275	712.45	0.32385	-1.6266	0.00067692	3.1695	NA	NA	NA	NA	NA	NA	NA	NA	NA	NA	NA	NA	NA	NA	NA	NA	NA	NA	NA	NA	NA	NA	NA	NA	NA
470.3224__1301.27	470.322	1301.27	5.5268	2.4665	8.4736e-06	5.0719	NA	NA	NA	NA	NA	NA	NA	NA	NA	NA	NA	NA	NA	NA	NA	NA	NA	NA	NA	NA	NA	NA	NA	NA	NA
471.2382__1286.99	471.238	1286.99	6.8818	2.7828	4.3675e-05	4.3598	NA	NA	NA	NA	NA	NA	NA	NA	NA	NA	NA	NA	NA	NA	NA	NA	NA	NA	NA	NA	NA	NA	NA	NA	NA
471.2564__318.06	471.256	318.06	0.052631	-4.248	0.0017028	2.7688	NA	NA	NA	NA	NA	NA	NA	NA	NA	NA	NA	NA	NA	NA	NA	NA	NA	NA	NA	NA	NA	NA	NA	NA	NA
471.2716__1450.56	471.272	1450.56	0.00061045	-10.678	1.2958e-06	5.8875	NA	NA	NA	NA	NA	NA	NA	NA	NA	NA	NA	NA	NA	NA	NA	NA	NA	NA	NA	NA	NA	NA	NA	NA	NA
471.2718__1387.77	471.272	1387.77	0.00046787	-11.062	5.6008e-06	5.2517	NA	NA	NA	NA	NA	NA	NA	NA	NA	NA	NA	NA	NA	NA	NA	NA	NA	NA	NA	NA	NA	NA	NA	NA	NA
471.2821__681.96	471.282	681.96	3.0954	1.6301	0.00031955	3.4955	NA	NA	NA	NA	NA	NA	NA	NA	NA	NA	NA	NA	NA	NA	NA	NA	NA	NA	NA	NA	NA	NA	NA	NA	NA
472.2753__1497.86	472.275	1497.86	0.0022944	-8.7677	0.0016201	2.7904	NA	NA	NA	NA	NA	NA	NA	NA	NA	NA	NA	NA	NA	NA	NA	NA	NA	NA	NA	NA	NA	NA	NA	NA	NA
472.2875__476.13	472.288	476.13	0.0052363	-7.5772	0.00062815	3.2019	NA	NA	NA	NA	NA	NA	NA	NA	NA	NA	NA	NA	NA	NA	NA	NA	NA	NA	NA	NA	NA	NA	NA	NA	NA
472.2955__152.71	472.296	152.71	0.12323	-3.0206	0.00019164	3.7175	NA	NA	NA	NA	NA	NA	NA	NA	NA	NA	NA	NA	NA	NA	NA	NA	NA	NA	NA	NA	NA	NA	NA	NA	NA
473.2759__883.07	473.276	883.07	0.18392	-2.4428	0.013406	1.8727	NA	NA	NA	NA	NA	NA	NA	NA	NA	NA	NA	NA	NA	NA	NA	NA	NA	NA	NA	NA	NA	NA	NA	NA	NA
473.2972__643.05	473.297	643.05	2.3173	1.2124	4.4181e-05	4.3548	NA	NA	NA	NA	NA	NA	NA	NA	NA	NA	NA	NA	NA	NA	NA	NA	NA	NA	NA	NA	NA	NA	NA	NA	NA
473.2972__709	473.297	709	2.0252	1.0181	0.0067297	2.172	NA	NA	NA	NA	NA	NA	NA	NA	NA	NA	NA	NA	NA	NA	NA	NA	NA	NA	NA	NA	NA	NA	NA	NA	NA
473.301__1234.1	473.301	1234.1	7.0087	2.8091	0.00029132	3.5356	NA	NA	NA	NA	NA	NA	NA	NA	NA	NA	NA	NA	NA	NA	NA	NA	NA	NA	NA	NA	NA	NA	NA	NA	NA
473.3011__1254.57	473.301	1254.57	6.1534	2.6214	9.1205e-05	4.04	NA	NA	NA	NA	NA	NA	NA	NA	NA	NA	NA	NA	NA	NA	NA	NA	NA	NA	NA	NA	NA	NA	NA	NA	NA
473.3012__1165.6	473.301	1165.6	16642	14.023	2.0052e-07	6.6978	NA	NA	NA	NA	NA	NA	NA	NA	NA	NA	NA	NA	NA	NA	NA	NA	NA	NA	NA	NA	NA	NA	NA	NA	NA
473.3226__1370.17	473.323	1370.17	5.5797	2.4802	1.2381e-05	4.9072	NA	NA	NA	NA	NA	NA	NA	NA	NA	NA	NA	NA	NA	NA	NA	NA	NA	NA	NA	NA	NA	NA	NA	NA	NA
473.7558__816.26	473.756	816.26	42.163	5.3979	0.00025893	3.5868	NA	NA	NA	NA	NA	NA	NA	NA	NA	NA	NA	NA	NA	NA	NA	NA	NA	NA	NA	NA	NA	NA	NA	NA	NA
474.2922__309.65	474.292	309.65	10.95	3.4529	0.0089451	2.0484	NA	NA	NA	NA	NA	NA	NA	NA	NA	NA	NA	NA	NA	NA	NA	NA	NA	NA	NA	NA	NA	NA	NA	NA	NA
475.2588__506.5	475.259	506.5	22.466	4.4897	2.3027e-05	4.6378	NA	NA	NA	NA	NA	NA	NA	NA	NA	NA	NA	NA	NA	NA	NA	NA	NA	NA	NA	NA	NA	NA	NA	NA	NA
477.2709__665.26	477.271	665.26	0.11872	-3.0744	0.0046437	2.3331	NA	NA	NA	NA	NA	NA	NA	NA	NA	NA	NA	NA	NA	NA	NA	NA	NA	NA	NA	NA	NA	NA	NA	NA	NA
477.2745__317.82	477.274	317.82	43.007	5.4265	2.7969e-05	4.5533	NA	NA	NA	NA	NA	NA	NA	NA	NA	NA	NA	NA	NA	NA	NA	NA	NA	NA	NA	NA	NA	NA	NA	NA	NA
477.2748__470.45	477.275	470.45	1003	9.9701	2.1105e-08	7.6756	NA	NA	NA	NA	NA	NA	NA	NA	NA	NA	NA	NA	NA	NA	NA	NA	NA	NA	NA	NA	NA	NA	NA	NA	NA
479.1812__337.8	479.181	337.8	13.512	3.7561	0.044878	1.348	NA	NA	NA	NA	NA	NA	NA	NA	NA	NA	NA	NA	NA	NA	NA	NA	NA	NA	NA	NA	NA	NA	NA	NA	NA
479.2504__788.68	479.25	788.68	0.12085	-3.0487	1.6291e-05	4.7881	NA	NA	NA	NA	NA	NA	NA	NA	NA	NA	NA	NA	NA	NA	NA	NA	NA	NA	NA	NA	NA	NA	NA	NA	NA
479.2712__153.41	479.271	153.41	31.014	4.9548	4.0675e-08	7.3907	NA	NA	NA	NA	NA	NA	NA	NA	NA	NA	NA	NA	NA	NA	NA	NA	NA	NA	NA	NA	NA	NA	NA	NA	NA
479.2978__611.28	479.298	611.28	0.12868	-2.9581	6.0647e-06	5.2172	NA	NA	NA	NA	NA	NA	NA	NA	NA	NA	NA	NA	NA	NA	NA	NA	NA	NA	NA	NA	NA	NA	NA	NA	NA
479.3155__1379.77	479.315	1379.77	5.36	2.4222	8.2521e-06	5.0834	NA	NA	NA	NA	NA	NA	NA	NA	NA	NA	NA	NA	NA	NA	NA	NA	NA	NA	NA	NA	NA	NA	NA	NA	NA
480.2142__859.3	480.214	859.3	210.26	7.716	0.0031379	2.5034	NA	NA	NA	NA	NA	NA	NA	NA	NA	NA	NA	NA	NA	NA	NA	NA	NA	NA	NA	NA	NA	NA	NA	NA	NA
480.768__860.46	480.768	860.46	2251.2	11.136	0.00016496	3.7826	NA	NA	NA	NA	NA	NA	NA	NA	NA	NA	NA	NA	NA	NA	NA	NA	NA	NA	NA	NA	NA	NA	NA	NA	NA
481.2289__610.26	481.229	610.26	0.36581	-1.4508	0.00068518	3.1642	NA	NA	NA	NA	NA	NA	NA	NA	NA	NA	NA	NA	NA	NA	NA	NA	NA	NA	NA	NA	NA	NA	NA	NA	NA
481.3309__1511.36	481.331	1511.36	6.7088	2.7461	0.00018746	3.7271	NA	NA	NA	NA	NA	NA	NA	NA	NA	NA	NA	NA	NA	NA	NA	NA	NA	NA	NA	NA	NA	NA	NA	NA	NA
481.3316__1275.7	481.332	1275.7	6.7179	2.748	0.00026908	3.5701	NA	NA	NA	NA	NA	NA	NA	NA	NA	NA	NA	NA	NA	NA	NA	NA	NA	NA	NA	NA	NA	NA	NA	NA	NA
481.3319__1350.25	481.332	1350.25	7.9628	2.9933	0.00095963	3.0179	NA	NA	NA	NA	NA	NA	NA	NA	NA	NA	NA	NA	NA	NA	NA	NA	NA	NA	NA	NA	NA	NA	NA	NA	NA
481.7531__842.75	481.753	842.75	0.27642	-1.855	0.00074219	3.1295	NA	NA	NA	NA	NA	NA	NA	NA	NA	NA	NA	NA	NA	NA	NA	NA	NA	NA	NA	NA	NA	NA	NA	NA	NA
482.2542__846	482.254	846	0.26112	-1.9372	0.0064144	2.1928	NA	NA	NA	NA	NA	NA	NA	NA	NA	NA	NA	NA	NA	NA	NA	NA	NA	NA	NA	NA	NA	NA	NA	NA	NA
482.7555__846.21	482.755	846.21	0.090469	-3.4664	0.0020748	2.683	NA	NA	NA	NA	NA	NA	NA	NA	NA	NA	NA	NA	NA	NA	NA	NA	NA	NA	NA	NA	NA	NA	NA	NA	NA
483.287__740.61	483.287	740.61	3.9321	1.9753	1.483e-05	4.8289	NA	NA	NA	NA	NA	NA	NA	NA	NA	NA	NA	NA	NA	NA	NA	NA	NA	NA	NA	NA	NA	NA	NA	NA	NA
483.7886__740.74	483.789	740.74	4.0742	2.0265	0.0044735	2.3494	NA	NA	NA	NA	NA	NA	NA	NA	NA	NA	NA	NA	NA	NA	NA	NA	NA	NA	NA	NA	NA	NA	NA	NA	NA
484.3132__644.26	484.313	644.26	0.45933	-1.1224	8.4058e-06	5.0754	NA	NA	NA	NA	NA	NA	NA	NA	NA	NA	NA	NA	NA	NA	NA	NA	NA	NA	NA	NA	NA	NA	NA	NA	NA
484.3384__1359.87	484.338	1359.87	6.1561	2.622	9.017e-05	4.0449	NA	NA	NA	NA	NA	NA	NA	NA	NA	NA	NA	NA	NA	NA	NA	NA	NA	NA	NA	NA	NA	NA	NA	NA	NA
484.7948__895.37	484.795	895.37	0.44612	-1.1645	0.00081634	3.0881	NA	NA	NA	NA	NA	NA	NA	NA	NA	NA	NA	NA	NA	NA	NA	NA	NA	NA	NA	NA	NA	NA	NA	NA	NA
485.2601__354.66	485.26	354.66	14.899	3.8971	0.0006076	3.2164	NA	NA	NA	NA	NA	NA	NA	NA	NA	NA	NA	NA	NA	NA	NA	NA	NA	NA	NA	NA	NA	NA	NA	NA	NA
485.2609__720.04	485.261	720.04	0.13182	-2.9234	2.2537e-05	4.6471	NA	NA	NA	NA	NA	NA	NA	NA	NA	NA	NA	NA	NA	NA	NA	NA	NA	NA	NA	NA	NA	NA	NA	NA	NA
485.2722__570.95	485.272	570.95	2.9485	1.56	0.0014142	2.8495	NA	NA	NA	NA	NA	NA	NA	NA	NA	NA	NA	NA	NA	NA	NA	NA	NA	NA	NA	NA	NA	NA	NA	NA	NA
485.2755__813.09	485.276	813.09	4.9349	2.303	0.076617	1.1157	NA	NA	NA	NA	NA	NA	NA	NA	NA	NA	NA	NA	NA	NA	NA	NA	NA	NA	NA	NA	NA	NA	NA	NA	NA
485.2963__895.37	485.296	895.37	0.44867	-1.1563	0.00077564	3.1103	NA	NA	NA	NA	NA	NA	NA	NA	NA	NA	NA	NA	NA	NA	NA	NA	NA	NA	NA	NA	NA	NA	NA	NA	NA
485.3874__1439.65	485.387	1439.65	13.536	3.7587	3.7249e-06	5.4289	NA	NA	NA	NA	NA	NA	NA	NA	NA	NA	NA	NA	NA	NA	NA	NA	NA	NA	NA	NA	NA	NA	NA	NA	NA
485.7456__641.9	485.746	641.9	0.18132	-2.4634	3.7138e-06	5.4302	NA	NA	NA	NA	NA	NA	NA	NA	NA	NA	NA	NA	NA	NA	NA	NA	NA	NA	NA	NA	NA	NA	NA	NA	NA
486.2561__559.25	486.256	559.25	2.9937	1.5819	6.8059e-05	4.1671	NA	NA	NA	NA	NA	NA	NA	NA	NA	NA	NA	NA	NA	NA	NA	NA	NA	NA	NA	NA	NA	NA	NA	NA	NA
486.2927__307.58	486.293	307.58	13.132	3.7151	0.0075937	2.1195	NA	NA	NA	NA	NA	NA	NA	NA	NA	NA	NA	NA	NA	NA	NA	NA	NA	NA	NA	NA	NA	NA	NA	NA	NA
486.3116__153.31	486.312	153.31	0.20224	-2.3059	0.00040204	3.3957	NA	NA	NA	NA	NA	NA	NA	NA	NA	NA	NA	NA	NA	NA	NA	NA	NA	NA	NA	NA	NA	NA	NA	NA	NA
486.3286__599.69	486.329	599.69	78.756	6.2993	6.9682e-05	4.1569	NA	NA	NA	NA	NA	NA	NA	NA	NA	NA	NA	NA	NA	NA	NA	NA	NA	NA	NA	NA	NA	NA	NA	NA	NA
488.233__875.91	488.233	875.91	289.67	8.1783	0.00037354	3.4277	NA	NA	NA	NA	NA	NA	NA	NA	NA	NA	NA	NA	NA	NA	NA	NA	NA	NA	NA	NA	NA	NA	NA	NA	NA
488.264__1241.6	488.264	1241.6	5.9917	2.583	1.1679e-05	4.9326	NA	NA	NA	NA	NA	NA	NA	NA	NA	NA	NA	NA	NA	NA	NA	NA	NA	NA	NA	NA	NA	NA	NA	NA	NA
488.3523__1781.97	488.352	1781.97	298.36	8.2209	1.8104e-06	5.7422	NA	NA	NA	NA	NA	NA	NA	NA	NA	NA	NA	NA	NA	NA	NA	NA	NA	NA	NA	NA	NA	NA	NA	NA	NA
488.3585__1492.37	488.358	1492.37	8.1306	3.0234	3.3606e-05	4.4736	NA	NA	NA	NA	NA	NA	NA	NA	NA	NA	NA	NA	NA	NA	NA	NA	NA	NA	NA	NA	NA	NA	NA	NA	NA
489.2298__312.6	489.23	312.6	0.043078	-4.5369	3.7671e-08	7.424	NA	NA	NA	NA	NA	NA	NA	NA	NA	NA	NA	NA	NA	NA	NA	NA	NA	NA	NA	NA	NA	NA	NA	NA	NA
489.2541__584.81	489.254	584.81	0.0071285	-7.1322	0.014713	1.8323	NA	NA	NA	NA	NA	NA	NA	NA	NA	NA	NA	NA	NA	NA	NA	NA	NA	NA	NA	NA	NA	NA	NA	NA	NA
489.2557__560.52	489.256	560.52	6.4299	2.6848	0.034876	1.4575	NA	NA	NA	NA	NA	NA	NA	NA	NA	NA	NA	NA	NA	NA	NA	NA	NA	NA	NA	NA	NA	NA	NA	NA	NA
489.2957__1040.38	489.296	1040.38	250.32	7.9676	0.00073855	3.1316	NA	NA	NA	NA	NA	NA	NA	NA	NA	NA	NA	NA	NA	NA	NA	NA	NA	NA	NA	NA	NA	NA	NA	NA	NA
489.2959__1012.38	489.296	1012.38	5.9202	2.5656	2.6624e-05	4.5747	NA	NA	NA	NA	NA	NA	NA	NA	NA	NA	NA	NA	NA	NA	NA	NA	NA	NA	NA	NA	NA	NA	NA	NA	NA
489.3402__1438.57	489.34	1438.57	837.92	9.7107	0.00019808	3.7032	NA	NA	NA	NA	NA	NA	NA	NA	NA	NA	NA	NA	NA	NA	NA	NA	NA	NA	NA	NA	NA	NA	NA	NA	NA
490.2624__562.09	490.262	562.09	7.2075	2.8495	0.00096483	3.0155	NA	NA	NA	NA	NA	NA	NA	NA	NA	NA	NA	NA	NA	NA	NA	NA	NA	NA	NA	NA	NA	NA	NA	NA	NA
490.2652__665.75	490.265	665.75	0.15696	-2.6715	0.012185	1.9142	NA	NA	NA	NA	NA	NA	NA	NA	NA	NA	NA	NA	NA	NA	NA	NA	NA	NA	NA	NA	NA	NA	NA	NA	NA
490.3681__598.75	490.368	598.75	9.5122	3.2498	0.00022143	3.6548	NA	NA	NA	NA	NA	NA	NA	NA	NA	NA	NA	NA	NA	NA	NA	NA	NA	NA	NA	NA	NA	NA	NA	NA	NA
490.781__1114.11	490.781	1114.11	6.9461	2.7962	0.00023665	3.6259	NA	NA	NA	NA	NA	NA	NA	NA	NA	NA	NA	NA	NA	NA	NA	NA	NA	NA	NA	NA	NA	NA	NA	NA	NA
491.3115__1201.67	491.312	1201.67	141.6	7.1457	0.00067245	3.1723	NA	NA	NA	NA	NA	NA	NA	NA	NA	NA	NA	NA	NA	NA	NA	NA	NA	NA	NA	NA	NA	NA	NA	NA	NA
491.3117__1161.78	491.312	1161.78	34.549	5.1106	0.00013456	3.8711	NA	NA	NA	NA	NA	NA	NA	NA	NA	NA	NA	NA	NA	NA	NA	NA	NA	NA	NA	NA	NA	NA	NA	NA	NA
491.3239__696.92	491.324	696.92	0.046931	-4.4133	0.020978	1.6782	NA	NA	NA	NA	NA	NA	NA	NA	NA	NA	NA	NA	NA	NA	NA	NA	NA	NA	NA	NA	NA	NA	NA	NA	NA
492.3148__1161.78	492.315	1161.78	69.16	6.1119	6.7647e-05	4.1698	NA	NA	NA	NA	NA	NA	NA	NA	NA	NA	NA	NA	NA	NA	NA	NA	NA	NA	NA	NA	NA	NA	NA	NA	NA
492.4265__1665.49	492.426	1665.49	2.8506	1.5113	0.020833	1.6813	NA	NA	NA	NA	NA	NA	NA	NA	NA	NA	NA	NA	NA	NA	NA	NA	NA	NA	NA	NA	NA	NA	NA	NA	NA
492.4272__1831.79	492.427	1831.79	3.9919	1.9971	0.060921	1.2152	NA	NA	NA	NA	NA	NA	NA	NA	NA	NA	NA	NA	NA	NA	NA	NA	NA	NA	NA	NA	NA	NA	NA	NA	NA
492.7716__586.02	492.772	586.02	0.19228	-2.3787	7.4723e-07	6.1265	NA	NA	NA	NA	NA	NA	NA	NA	NA	NA	NA	NA	NA	NA	NA	NA	NA	NA	NA	NA	NA	NA	NA	NA	NA
493.3053__523.76	493.305	523.76	25.661	4.6815	0.0044151	2.3551	NA	NA	NA	NA	NA	NA	NA	NA	NA	NA	NA	NA	NA	NA	NA	NA	NA	NA	NA	NA	NA	NA	NA	NA	NA
493.7712__847.92	493.771	847.92	9.2325	3.2067	3.8925e-06	5.4098	NA	NA	NA	NA	NA	NA	NA	NA	NA	NA	NA	NA	NA	NA	NA	NA	NA	NA	NA	NA	NA	NA	NA	NA	NA
494.2782__145.55	494.278	145.55	0.082889	-3.5927	0.00069368	3.1588	NA	NA	NA	NA	NA	NA	NA	NA	NA	NA	NA	NA	NA	NA	NA	NA	NA	NA	NA	NA	NA	NA	NA	NA	NA
494.7779__848.79	494.778	848.79	44.128	5.4636	0.010973	1.9597	NA	NA	NA	NA	NA	NA	NA	NA	NA	NA	NA	NA	NA	NA	NA	NA	NA	NA	NA	NA	NA	NA	NA	NA	NA
495.7417__797.63	495.742	797.63	26.355	4.72	6.9175e-06	5.1601	NA	NA	NA	NA	NA	NA	NA	NA	NA	NA	NA	NA	NA	NA	NA	NA	NA	NA	NA	NA	NA	NA	NA	NA	NA
496.2347__598.26	496.235	598.26	0.11714	-3.0937	0.00026083	3.5836	NA	NA	NA	NA	NA	NA	NA	NA	NA	NA	NA	NA	NA	NA	NA	NA	NA	NA	NA	NA	NA	NA	NA	NA	NA
496.2432__797.47	496.243	797.47	18.072	4.1757	5.2826e-05	4.2772	NA	NA	NA	NA	NA	NA	NA	NA	NA	NA	NA	NA	NA	NA	NA	NA	NA	NA	NA	NA	NA	NA	NA	NA	NA
496.5691__598.43	496.569	598.43	0.10982	-3.1868	1.4994e-08	7.8241	NA	NA	NA	NA	NA	NA	NA	NA	NA	NA	NA	NA	NA	NA	NA	NA	NA	NA	NA	NA	NA	NA	NA	NA	NA
496.7616__592.33	496.762	592.33	0.19117	-2.387	3.7489e-07	6.4261	NA	NA	NA	NA	NA	NA	NA	NA	NA	NA	NA	NA	NA	NA	NA	NA	NA	NA	NA	NA	NA	NA	NA	NA	NA
497.3333__759.11	497.333	759.11	11.315	3.5002	0.01168	1.9326	NA	NA	NA	NA	NA	NA	NA	NA	NA	NA	NA	NA	NA	NA	NA	NA	NA	NA	NA	NA	NA	NA	NA	NA	NA
497.3818__1636.81	497.382	1636.81	0.03779	-4.7258	0.011892	1.9247	NA	NA	NA	NA	NA	NA	NA	NA	NA	NA	NA	NA	NA	NA	NA	NA	NA	NA	NA	NA	NA	NA	NA	NA	NA
497.729__841.95	497.729	841.95	2.1474	1.1026	0.00086096	3.065	NA	NA	NA	NA	NA	NA	NA	NA	NA	NA	NA	NA	NA	NA	NA	NA	NA	NA	NA	NA	NA	NA	NA	NA	NA
498.2198__690.62	498.22	690.62	6.072	2.6022	0.0085465	2.0682	NA	NA	NA	NA	NA	NA	NA	NA	NA	NA	NA	NA	NA	NA	NA	NA	NA	NA	NA	NA	NA	NA	NA	NA	NA
498.2305__842.12	498.231	842.12	2.2005	1.1379	0.00070441	3.1522	NA	NA	NA	NA	NA	NA	NA	NA	NA	NA	NA	NA	NA	NA	NA	NA	NA	NA	NA	NA	NA	NA	NA	NA	NA
498.2755__576.1	498.276	576.1	0.18205	-2.4576	1.0518e-05	4.9781	NA	NA	NA	NA	NA	NA	NA	NA	NA	NA	NA	NA	NA	NA	NA	NA	NA	NA	NA	NA	NA	NA	NA	NA	NA
498.3285__725.84	498.329	725.84	2.3598	1.2387	0.0019891	2.7014	NA	NA	NA	NA	NA	NA	NA	NA	NA	NA	NA	NA	NA	NA	NA	NA	NA	NA	NA	NA	NA	NA	NA	NA	NA
498.3538__1431.98	498.354	1431.98	5.6351	2.4944	2.8495e-05	4.5452	NA	NA	NA	NA	NA	NA	NA	NA	NA	NA	NA	NA	NA	NA	NA	NA	NA	NA	NA	NA	NA	NA	NA	NA	NA
498.358__1558.38	498.358	1558.38	168.91	7.4001	0.00033371	3.4766	NA	NA	NA	NA	NA	NA	NA	NA	NA	NA	NA	NA	NA	NA	NA	NA	NA	NA	NA	NA	NA	NA	NA	NA	NA
498.3584__1654.55	498.358	1654.55	174.49	7.447	0.0049938	2.3016	NA	NA	NA	NA	NA	NA	NA	NA	NA	NA	NA	NA	NA	NA	NA	NA	NA	NA	NA	NA	NA	NA	NA	NA	NA
498.3586__1585.14	498.359	1585.14	75.451	6.2375	0.0017476	2.7576	NA	NA	NA	NA	NA	NA	NA	NA	NA	NA	NA	NA	NA	NA	NA	NA	NA	NA	NA	NA	NA	NA	NA	NA	NA
498.4001__1486.64	498.4	1486.64	13.357	3.7395	0.00067879	3.1683	NA	NA	NA	NA	NA	NA	NA	NA	NA	NA	NA	NA	NA	NA	NA	NA	NA	NA	NA	NA	NA	NA	NA	NA	NA
498.416__1620.98	498.416	1620.98	2.4668	1.3026	0.0019914	2.7009	NA	NA	NA	NA	NA	NA	NA	NA	NA	NA	NA	NA	NA	NA	NA	NA	NA	NA	NA	NA	NA	NA	NA	NA	NA
499.3164__1182.33	499.316	1182.33	6.7982	2.7652	0.00027133	3.5665	NA	NA	NA	NA	NA	NA	NA	NA	NA	NA	NA	NA	NA	NA	NA	NA	NA	NA	NA	NA	NA	NA	NA	NA	NA
499.3166__1230.39	499.317	1230.39	6.5139	2.7035	4.7944e-05	4.3193	NA	NA	NA	NA	NA	NA	NA	NA	NA	NA	NA	NA	NA	NA	NA	NA	NA	NA	NA	NA	NA	NA	NA	NA	NA
500.7954__741.39	500.795	741.39	13.274	3.7306	0.0022463	2.6485	NA	NA	NA	NA	NA	NA	NA	NA	NA	NA	NA	NA	NA	NA	NA	NA	NA	NA	NA	NA	NA	NA	NA	NA	NA
502.2148__556.06	502.215	556.06	5.3069	2.4079	5.8548e-07	6.2325	NA	NA	NA	NA	NA	NA	NA	NA	NA	NA	NA	NA	NA	NA	NA	NA	NA	NA	NA	NA	NA	NA	NA	NA	NA
502.2616__783.31	502.262	783.31	2.0701	1.0497	0.0015685	2.8045	NA	NA	NA	NA	NA	NA	NA	NA	NA	NA	NA	NA	NA	NA	NA	NA	NA	NA	NA	NA	NA	NA	NA	NA	NA
502.2886__873.39	502.289	873.39	22.781	4.5098	1.3198e-05	4.8795	NA	NA	NA	NA	NA	NA	NA	NA	NA	NA	NA	NA	NA	NA	NA	NA	NA	NA	NA	NA	NA	NA	NA	NA	NA
502.2984__898.69	502.298	898.69	91.555	6.5166	0.0014322	2.844	NA	NA	NA	NA	NA	NA	NA	NA	NA	NA	NA	NA	NA	NA	NA	NA	NA	NA	NA	NA	NA	NA	NA	NA	NA
502.3524__1210.65	502.352	1210.65	188.56	7.5589	0.00055371	3.2567	NA	NA	NA	NA	NA	NA	NA	NA	NA	NA	NA	NA	NA	NA	NA	NA	NA	NA	NA	NA	NA	NA	NA	NA	NA
502.3566__1472.65	502.357	1472.65	2469.8	11.27	2.3106e-08	7.6363	NA	NA	NA	NA	NA	NA	NA	NA	NA	NA	NA	NA	NA	NA	NA	NA	NA	NA	NA	NA	NA	NA	NA	NA	NA
502.6319__898.31	502.632	898.31	41.078	5.3603	0.00035479	3.45	NA	NA	NA	NA	NA	NA	NA	NA	NA	NA	NA	NA	NA	NA	NA	NA	NA	NA	NA	NA	NA	NA	NA	NA	NA
502.7901__873.21	502.79	873.21	60.868	5.9276	0.00016498	3.7826	NA	NA	NA	NA	NA	NA	NA	NA	NA	NA	NA	NA	NA	NA	NA	NA	NA	NA	NA	NA	NA	NA	NA	NA	NA
504.2488__277.35	504.249	277.35	0.32476	-1.6225	0.019237	1.7159	NA	NA	NA	NA	NA	NA	NA	NA	NA	NA	NA	NA	NA	NA	NA	NA	NA	NA	NA	NA	NA	NA	NA	NA	NA
504.2828__503.44	504.283	503.44	6.0029	2.5857	6.6729e-05	4.1757	NA	NA	NA	NA	NA	NA	NA	NA	NA	NA	NA	NA	NA	NA	NA	NA	NA	NA	NA	NA	NA	NA	NA	NA	NA
504.3168__1586.36	504.317	1586.36	26.443	4.7248	0.0030777	2.5118	NA	NA	NA	NA	NA	NA	NA	NA	NA	NA	NA	NA	NA	NA	NA	NA	NA	NA	NA	NA	NA	NA	NA	NA	NA
504.747__715.59	504.747	715.59	31.864	4.9938	8.427e-05	4.0743	NA	NA	NA	NA	NA	NA	NA	NA	NA	NA	NA	NA	NA	NA	NA	NA	NA	NA	NA	NA	NA	NA	NA	NA	NA
504.8329__1632.44	504.833	1632.44	7.2114	2.8503	9.502e-05	4.0222	NA	NA	NA	NA	NA	NA	NA	NA	NA	NA	NA	NA	NA	NA	NA	NA	NA	NA	NA	NA	NA	NA	NA	NA	NA
505.2143__201.82	505.214	201.82	19.025	4.2499	6.4934e-08	7.1875	NA	NA	NA	NA	NA	NA	NA	NA	NA	NA	NA	NA	NA	NA	NA	NA	NA	NA	NA	NA	NA	NA	NA	NA	NA
505.2483__715.5	505.248	715.5	33.942	5.085	1.1821e-05	4.9273	NA	NA	NA	NA	NA	NA	NA	NA	NA	NA	NA	NA	NA	NA	NA	NA	NA	NA	NA	NA	NA	NA	NA	NA	NA
505.302__733.19	505.302	733.19	0.15551	-2.6849	5.7153e-07	6.243	NA	NA	NA	NA	NA	NA	NA	NA	NA	NA	NA	NA	NA	NA	NA	NA	NA	NA	NA	NA	NA	NA	NA	NA	NA
505.3134__1442.08	505.313	1442.08	11.99	3.5838	3.504e-07	6.4554	NA	NA	NA	NA	NA	NA	NA	NA	NA	NA	NA	NA	NA	NA	NA	NA	NA	NA	NA	NA	NA	NA	NA	NA	NA
506.2752__1240.58	506.275	1240.58	2139.3	11.063	0.00012039	3.9194	NA	NA	NA	NA	NA	NA	NA	NA	NA	NA	NA	NA	NA	NA	NA	NA	NA	NA	NA	NA	NA	NA	NA	NA	NA
506.2757__1285.4	506.276	1285.4	18.787	4.2316	0.0077743	2.1093	NA	NA	NA	NA	NA	NA	NA	NA	NA	NA	NA	NA	NA	NA	NA	NA	NA	NA	NA	NA	NA	NA	NA	NA	NA
507.3064__1094.9	507.306	1094.9	7.5982	2.9256	0.00097954	3.009	NA	NA	NA	NA	NA	NA	NA	NA	NA	NA	NA	NA	NA	NA	NA	NA	NA	NA	NA	NA	NA	NA	NA	NA	NA
508.2822__728.07	508.282	728.07	0.0078781	-6.9879	0.00066011	3.1804	NA	NA	NA	NA	NA	NA	NA	NA	NA	NA	NA	NA	NA	NA	NA	NA	NA	NA	NA	NA	NA	NA	NA	NA	NA
508.3304__1489.67	508.33	1489.67	6.1163	2.6127	8.2606e-06	5.083	NA	NA	NA	NA	NA	NA	NA	NA	NA	NA	NA	NA	NA	NA	NA	NA	NA	NA	NA	NA	NA	NA	NA	NA	NA
508.7658__996.08	508.766	996.08	1519.2	10.569	8.406e-10	9.0754	NA	NA	NA	NA	NA	NA	NA	NA	NA	NA	NA	NA	NA	NA	NA	NA	NA	NA	NA	NA	NA	NA	NA	NA	NA
509.2486__152.11	509.249	152.11	0.053378	-4.2276	9.107e-05	4.0406	NA	NA	NA	NA	NA	NA	NA	NA	NA	NA	NA	NA	NA	NA	NA	NA	NA	NA	NA	NA	NA	NA	NA	NA	NA
509.2551__580.36	509.255	580.36	0.0059777	-7.3862	0.00094335	3.0253	NA	NA	NA	NA	NA	NA	NA	NA	NA	NA	NA	NA	NA	NA	NA	NA	NA	NA	NA	NA	NA	NA	NA	NA	NA
509.2673__995.76	509.267	995.76	5.1038	2.3516	8.3897e-08	7.0763	NA	NA	NA	NA	NA	NA	NA	NA	NA	NA	NA	NA	NA	NA	NA	NA	NA	NA	NA	NA	NA	NA	NA	NA	NA
509.3338__759.6	509.334	759.6	25.616	4.679	0.0028217	2.5495	NA	NA	NA	NA	NA	NA	NA	NA	NA	NA	NA	NA	NA	NA	NA	NA	NA	NA	NA	NA	NA	NA	NA	NA	NA
509.6012__838.17	509.601	838.17	41.823	5.3862	0.00089306	3.0491	NA	NA	NA	NA	NA	NA	NA	NA	NA	NA	NA	NA	NA	NA	NA	NA	NA	NA	NA	NA	NA	NA	NA	NA	NA
509.9357__838.33	509.936	838.33	155.96	7.2851	0.00057307	3.2418	NA	NA	NA	NA	NA	NA	NA	NA	NA	NA	NA	NA	NA	NA	NA	NA	NA	NA	NA	NA	NA	NA	NA	NA	NA
510.2196__490.34	510.22	490.34	2.1247	1.0873	0.040047	1.3974	NA	NA	NA	NA	NA	NA	NA	NA	NA	NA	NA	NA	NA	NA	NA	NA	NA	NA	NA	NA	NA	NA	NA	NA	NA
510.2929__889.06	510.293	889.06	1242.5	10.279	4.3582e-07	6.3607	NA	NA	NA	NA	NA	NA	NA	NA	NA	NA	NA	NA	NA	NA	NA	NA	NA	NA	NA	NA	NA	NA	NA	NA	NA
510.3288__616.6	510.329	616.6	0.42473	-1.2354	0.00019678	3.706	NA	NA	NA	NA	NA	NA	NA	NA	NA	NA	NA	NA	NA	NA	NA	NA	NA	NA	NA	NA	NA	NA	NA	NA	NA
511.2306__1334.83	511.231	1334.83	1668.4	10.704	0.00036206	3.4412	NA	NA	NA	NA	NA	NA	NA	NA	NA	NA	NA	NA	NA	NA	NA	NA	NA	NA	NA	NA	NA	NA	NA	NA	NA
511.8413__1702.36	511.841	1702.36	360.55	8.4941	0.0011802	2.928	NA	NA	NA	NA	NA	NA	NA	NA	NA	NA	NA	NA	NA	NA	NA	NA	NA	NA	NA	NA	NA	NA	NA	NA	NA
512.2296__291.09	512.23	291.09	0.16255	-2.621	0.0001427	3.8456	NA	NA	NA	NA	NA	NA	NA	NA	NA	NA	NA	NA	NA	NA	NA	NA	NA	NA	NA	NA	NA	NA	NA	NA	NA
512.272__525.78	512.272	525.78	3.7924	1.9231	0.0020117	2.6964	NA	NA	NA	NA	NA	NA	NA	NA	NA	NA	NA	NA	NA	NA	NA	NA	NA	NA	NA	NA	NA	NA	NA	NA	NA
512.3081__602.2	512.308	602.2	2.8266	1.4991	0.017096	1.7671	NA	NA	NA	NA	NA	NA	NA	NA	NA	NA	NA	NA	NA	NA	NA	NA	NA	NA	NA	NA	NA	NA	NA	NA	NA
512.3696__1472.82	512.37	1472.82	5.6177	2.49	1.7832e-05	4.7488	NA	NA	NA	NA	NA	NA	NA	NA	NA	NA	NA	NA	NA	NA	NA	NA	NA	NA	NA	NA	NA	NA	NA	NA	NA
513.2555__205.75	513.255	205.75	83.787	6.3887	3.0413e-05	4.5169	NA	NA	NA	NA	NA	NA	NA	NA	NA	NA	NA	NA	NA	NA	NA	NA	NA	NA	NA	NA	NA	NA	NA	NA	NA
513.2935__1165.82	513.293	1165.82	5.8468	2.5476	2.2607e-05	4.6458	NA	NA	NA	NA	NA	NA	NA	NA	NA	NA	NA	NA	NA	NA	NA	NA	NA	NA	NA	NA	NA	NA	NA	NA	NA
513.3395__549.61	513.34	549.61	0.014612	-6.0967	0.0017952	2.7459	NA	NA	NA	NA	NA	NA	NA	NA	NA	NA	NA	NA	NA	NA	NA	NA	NA	NA	NA	NA	NA	NA	NA	NA	NA
513.7796__814.84	513.78	814.84	3.4197	1.7739	0.084937	1.0709	NA	NA	NA	NA	NA	NA	NA	NA	NA	NA	NA	NA	NA	NA	NA	NA	NA	NA	NA	NA	NA	NA	NA	NA	NA
514.3228__626.28	514.323	626.28	0.0059383	-7.3957	0.00084011	3.0757	NA	NA	NA	NA	NA	NA	NA	NA	NA	NA	NA	NA	NA	NA	NA	NA	NA	NA	NA	NA	NA	NA	NA	NA	NA
514.3237__327.75	514.324	327.75	11.428	3.5145	7.7713e-05	4.1095	NA	NA	NA	NA	NA	NA	NA	NA	NA	NA	NA	NA	NA	NA	NA	NA	NA	NA	NA	NA	NA	NA	NA	NA	NA
514.791__803.11	514.791	803.11	0.051315	-4.2845	0.003638	2.4391	NA	NA	NA	NA	NA	NA	NA	NA	NA	NA	NA	NA	NA	NA	NA	NA	NA	NA	NA	NA	NA	NA	NA	NA	NA
515.2623__1041.36	515.262	1041.36	23.022	4.525	5.997e-07	6.2221	NA	NA	NA	NA	NA	NA	NA	NA	NA	NA	NA	NA	NA	NA	NA	NA	NA	NA	NA	NA	NA	NA	NA	NA	NA
515.2822__581.41	515.282	581.41	0.3614	-1.4683	0.0020543	2.6873	NA	NA	NA	NA	NA	NA	NA	NA	NA	NA	NA	NA	NA	NA	NA	NA	NA	NA	NA	NA	NA	NA	NA	NA	NA
515.7737__1040.37	515.774	1040.37	5.194	2.3768	1.1064e-07	6.9561	NA	NA	NA	NA	NA	NA	NA	NA	NA	NA	NA	NA	NA	NA	NA	NA	NA	NA	NA	NA	NA	NA	NA	NA	NA
516.2501__515.5	516.25	515.5	3.8034	1.9273	0.00067924	3.168	NA	NA	NA	NA	NA	NA	NA	NA	NA	NA	NA	NA	NA	NA	NA	NA	NA	NA	NA	NA	NA	NA	NA	NA	NA
516.2747__1040.91	516.275	1040.91	18.793	4.2321	5.7726e-06	5.2386	NA	NA	NA	NA	NA	NA	NA	NA	NA	NA	NA	NA	NA	NA	NA	NA	NA	NA	NA	NA	NA	NA	NA	NA	NA
516.2852__713.42	516.285	713.42	0.17523	-2.5127	0.0053453	2.272	NA	NA	NA	NA	NA	NA	NA	NA	NA	NA	NA	NA	NA	NA	NA	NA	NA	NA	NA	NA	NA	NA	NA	NA	NA
516.3389__490.34	516.339	490.34	4.4193	2.1438	0.036867	1.4334	NA	NA	NA	NA	NA	NA	NA	NA	NA	NA	NA	NA	NA	NA	NA	NA	NA	NA	NA	NA	NA	NA	NA	NA	NA
516.3397__524.89	516.34	524.89	394.13	8.6225	0.00034821	3.4582	NA	NA	NA	NA	NA	NA	NA	NA	NA	NA	NA	NA	NA	NA	NA	NA	NA	NA	NA	NA	NA	NA	NA	NA	NA
516.7904__793.16	516.79	793.16	8.3042	3.0538	1.1653e-05	4.9336	NA	NA	NA	NA	NA	NA	NA	NA	NA	NA	NA	NA	NA	NA	NA	NA	NA	NA	NA	NA	NA	NA	NA	NA	NA
517.2506__878.18	517.251	878.18	3.4948	1.8052	0.0016065	2.7941	NA	NA	NA	NA	NA	NA	NA	NA	NA	NA	NA	NA	NA	NA	NA	NA	NA	NA	NA	NA	NA	NA	NA	NA	NA
517.252__515.25	517.252	515.25	4.5999	2.2016	0.0025892	2.5868	NA	NA	NA	NA	NA	NA	NA	NA	NA	NA	NA	NA	NA	NA	NA	NA	NA	NA	NA	NA	NA	NA	NA	NA	NA
517.3272__1210.64	517.327	1210.64	5.8839	2.5568	2.4418e-05	4.6123	NA	NA	NA	NA	NA	NA	NA	NA	NA	NA	NA	NA	NA	NA	NA	NA	NA	NA	NA	NA	NA	NA	NA	NA	NA
517.4435__1486.01	517.443	1486.01	46.437	5.5372	0.0071809	2.1438	NA	NA	NA	NA	NA	NA	NA	NA	NA	NA	NA	NA	NA	NA	NA	NA	NA	NA	NA	NA	NA	NA	NA	NA	NA
518.3307__1129.43	518.331	1129.43	6.0292	2.592	7.5184e-05	4.1239	NA	NA	NA	NA	NA	NA	NA	NA	NA	NA	NA	NA	NA	NA	NA	NA	NA	NA	NA	NA	NA	NA	NA	NA	NA
518.5888__597.96	518.589	597.96	0.027224	-5.199	0.0015035	2.8229	NA	NA	NA	NA	NA	NA	NA	NA	NA	NA	NA	NA	NA	NA	NA	NA	NA	NA	NA	NA	NA	NA	NA	NA	NA
518.8491__1728.69	518.849	1728.69	52.521	5.7148	0.0016798	2.7747	NA	NA	NA	NA	NA	NA	NA	NA	NA	NA	NA	NA	NA	NA	NA	NA	NA	NA	NA	NA	NA	NA	NA	NA	NA
518.8491__1747.07	518.849	1747.07	307.28	8.2634	0.0003194	3.4957	NA	NA	NA	NA	NA	NA	NA	NA	NA	NA	NA	NA	NA	NA	NA	NA	NA	NA	NA	NA	NA	NA	NA	NA	NA
519.2876__1586.18	519.288	1586.18	19.315	4.2717	0.008435	2.0739	NA	NA	NA	NA	NA	NA	NA	NA	NA	NA	NA	NA	NA	NA	NA	NA	NA	NA	NA	NA	NA	NA	NA	NA	NA
519.2928__506.84	519.293	506.84	0.1944	-2.3629	0.00031813	3.4974	NA	NA	NA	NA	NA	NA	NA	NA	NA	NA	NA	NA	NA	NA	NA	NA	NA	NA	NA	NA	NA	NA	NA	NA	NA
519.293__688.75	519.293	688.75	5.2792	2.4003	0.00025463	3.5941	NA	NA	NA	NA	NA	NA	NA	NA	NA	NA	NA	NA	NA	NA	NA	NA	NA	NA	NA	NA	NA	NA	NA	NA	NA
519.3508__1728.95	519.351	1728.95	101.18	6.6608	0.0017959	2.7457	NA	NA	NA	NA	NA	NA	NA	NA	NA	NA	NA	NA	NA	NA	NA	NA	NA	NA	NA	NA	NA	NA	NA	NA	NA
519.3509__1747.18	519.351	1747.18	18.195	4.1855	1.7239e-06	5.7635	NA	NA	NA	NA	NA	NA	NA	NA	NA	NA	NA	NA	NA	NA	NA	NA	NA	NA	NA	NA	NA	NA	NA	NA	NA
520.2906__1250.19	520.291	1250.19	5.1608	2.3676	4.3826e-07	6.3583	NA	NA	NA	NA	NA	NA	NA	NA	NA	NA	NA	NA	NA	NA	NA	NA	NA	NA	NA	NA	NA	NA	NA	NA	NA
520.2915__1341.68	520.292	1341.68	5.3109	2.409	0.0019693	2.7057	NA	NA	NA	NA	NA	NA	NA	NA	NA	NA	NA	NA	NA	NA	NA	NA	NA	NA	NA	NA	NA	NA	NA	NA	NA
521.2564__287.76	521.256	287.76	0.014153	-6.1427	0.0012078	2.918	NA	NA	NA	NA	NA	NA	NA	NA	NA	NA	NA	NA	NA	NA	NA	NA	NA	NA	NA	NA	NA	NA	NA	NA	NA
521.334__993.27	521.334	993.27	5.1564	2.3664	9.1814e-08	7.0371	NA	NA	NA	NA	NA	NA	NA	NA	NA	NA	NA	NA	NA	NA	NA	NA	NA	NA	NA	NA	NA	NA	NA	NA	NA
[truncated: 1,007 more rows]

## Sheet: MS2 annotation HT2 vs HT3 pos
ID	M/Z	Retention time	Fold change	log2.FC.	raw.Pval	X.log10.p.	Compound_1	InchiKey_1	Formula_1	Score_1	Database_1	Compound_2	InchiKey_2	Formula_2	Score_2	Database_2	Compound_3	InchiKey_3	Formula_3	Score_3	Database_3	Compound_4	InchiKey_4	Formula_4	Score_4	Database_4	Compound_5	InchiKey_5	Formula_5	Score_5	Database_5
448.3054__1231.13	448.305	1231.13	1556	10.604	0.00018856	3.7246	"((4R)-4-((3R,5S,6R,7S,9S,10R,13R,14S,17R)-3,6,7-trihydroxy-10,13-dimethylhexadecahydro-1H-cyclopenta[a]phenanthren-17-yl)pentanoyl)glycine"	ZQYUKJFJPJDMMR-ZDWCHQGWSA-N	C26H43NO6	62.33	MoNA	NA	NA	NA	NA	NA	NA	NA	NA	NA	NA	NA	NA	NA	NA	NA	NA	NA	NA	NA	NA
967.6182__664.75	967.618	664.75	7.1164	2.8311	2.0287e-05	4.6928	"2-((4R)-4-((3R,5R,9S,10S,13R,14S,17R)-3-hydroxy-10,13-dimethylhexadecahydro-1H-cyclopenta[a]phenanthren-17-yl)pentanamido)ethane-1-sulfonic acid"	QBYUNVOYXHFVKC-GBURMNQMSA-N	C26H45NO5S	22.69	MoNA	NA	NA	NA	NA	NA	NA	NA	NA	NA	NA	NA	NA	NA	NA	NA	NA	NA	NA	NA	NA
480.2816__651.44	480.282	651.44	4.7099	2.2357	6.6637e-06	5.1763	"2-((4R)-4-((3R,5S,7R,9S,10S,12S,13R,14S,17R)-3,7,12-trihydroxy-10,13-dimethylhexadecahydro-1H-cyclopenta[a]phenanthren-17-yl)pentanamido)ethane-1-sulfonic acid"	WBWWGRHZICKQGZ-HZAMXZRMSA-N	C26H45NO7S	25.42	MoNA	Cytochalasin B	GBOGMAARMMDZGR-UHFFFAOYSA-N	C29H37NO5	12.4	HMDB_predicted	NA	NA	NA	NA	NA	NA	NA	NA	NA	NA	NA	NA	NA	NA	NA
197.1537__1291.26	197.154	1291.26	3.4294	1.7779	0.0011649	2.9337	(-)-Linalyl acetate	UWKAYLJWKGQEPM-LBPRGKRZSA-N	C12H20O2	59.93	HMDB_predicted	Ethyl 2Z,4E-decadienoic acid	OPCRGEVPIBLWAY-QNRZBPGKSA-N	C12H20O2	54.53	HMDB_predicted	Geranyl acetate	HIGQPQRQIQDZMP-DHZHZOJOSA-N	C12H20O2	54.19	HMDB_predicted	NA	NA	NA	NA	NA	NA	NA	NA	NA	NA
265.1409__1048.06	265.141	1048.06	5519.6	12.43	7.6976e-05	4.1136	(+)-Abscisic acid	JLIDBLDQVAYHNE-YKALOCIXSA-N	C15H20O4	35.17	GNPS	NCGC00247310-03_C15H20O4_(3S,3aS,5aR,9R,9aS,9bS)-9-Hydroxy-3,5a,9-trimethyl-3a,5,5a,9,9a,9b-hexahydronaphtho[1,2-b]furan-2,6(3H,4H)-dione	NGPDZEACIWDCKX-WUDKWMPASA-N	C15H20O4	34.8	GNPS	NCGC00380393-01_C15H20O4_Pentaleno[1,6a-c]pyran-9-carboxylic acid, 1,3,4,5,6,7,7a,9a-octahydro-4,6,6-trimethyl-3-oxo-, (4S,4aR,7aS,9aR)-	MRLXXQBBRNRWDA-LIEMUPCESA-N	C15H20O4	34.3	GNPS	NA	NA	NA	NA	NA	NA	NA	NA	NA	NA
381.2423__1555.74	381.242	1555.74	43.042	5.4277	0.0043151	2.365	(16R,17R)-3-Cyclopentyloxy-17-ethynyl-13-methyl-7,8,9,11,12,14,15,16-octahydro-6H-cyclopenta[a]phenanthrene-16,17-diol	CHZJRGNDJLJLAW-UHFFFAOYSA-N	C25H32O3	55.19	HMDB_predicted	NA	NA	NA	NA	NA	NA	NA	NA	NA	NA	NA	NA	NA	NA	NA	NA	NA	NA	NA	NA
351.1952__484.87	351.195	484.87	5.1635	2.3684	0.0034463	2.4626	(1R)-trans-Phenothrin	SBNFWQZLDJGRLK-UHFFFAOYSA-N	C23H26O3	39.62	HMDB_predicted	NA	NA	NA	NA	NA	NA	NA	NA	NA	NA	NA	NA	NA	NA	NA	NA	NA	NA	NA	NA
589.2729__524.77	589.273	524.77	5.9207	2.5658	0.017674	1.7527	(1RS,2RS)-2-(4-Hydroxyphenyl)-2-methyl-1-(9-(4,4,5,5,5-pentafluoropentyl)sulfinylnonyl)-1,2,3,4-tetrahydronaphth-6-ol	FSMUFBPBKQSSHZ-UHFFFAOYSA-N	C31H41F5O3S	15.9	HMDB_predicted	Cfp-aaf-pab	UZKWDJFXHHHJFU-UHFFFAOYSA-N	C32H36N4O7	3.61	HMDB_predicted	NA	NA	NA	NA	NA	NA	NA	NA	NA	NA	NA	NA	NA	NA	NA
427.2914__700.54	427.291	700.54	0.27083	-1.8846	1.6941e-06	5.7711	(23R)-1alpha-Hydroxy-25,27-didehydrovitamin D3 26,23-lactone	SAODSJHDCZTVAT-UHFFFAOYSA-N	C27H38O4	15.37	HMDB_predicted	NA	NA	NA	NA	NA	NA	NA	NA	NA	NA	NA	NA	NA	NA	NA	NA	NA	NA	NA	NA
437.2643__1045.49	437.264	1045.49	6.6637	2.7363	2.5204e-07	6.5985	(2-Hydroxy-3-phosphonooxypropyl) octadec-9-enoate	WRGQSWVCFNIUNZ-UHFFFAOYSA-N	C21H41O7P	35.59	HMDB_predicted	DHAP(18:0)	GTPATKZCXDKGQS-UHFFFAOYSA-N	C21H41O7P	31.75	HMDB_predicted	NA	NA	NA	NA	NA	NA	NA	NA	NA	NA	NA	NA	NA	NA	NA
471.2565__478.77	471.257	478.77	0.19832	-2.3341	0.0027472	2.5611	(2S)-2-Hexylsulfanyl-N-[6-methyl-2,4-bis(methylsulfanyl)pyridin-3-yl]decanamide	XAMYAYIMCKELIP-UHFFFAOYSA-N	C24H42N2OS3	31.23	HMDB_predicted	NA	NA	NA	NA	NA	NA	NA	NA	NA	NA	NA	NA	NA	NA	NA	NA	NA	NA	NA	NA
642.3461__652.25	642.346	652.25	0.00655	-7.2543	6.4695e-08	7.1891	(3a,5b,7a,12a)-24-[(carboxymethyl)amino]-1,12-dihydroxy-24-oxocholan-3-yl-b-D-Glucopyranosiduronic acid	BWWWIHHYPYDOJQ-BSGVGGAOSA-N	C32H51NO12	27.2	HMDB_predicted	NA	NA	NA	NA	NA	NA	NA	NA	NA	NA	NA	NA	NA	NA	NA	NA	NA	NA	NA	NA
219.2107__1432.95	219.211	1432.95	58.403	5.868	3.7187e-08	7.4296	(3E,7E)-4,8,12-Trimethyl-1,3,7,11-tridecatetraene	CWLVBFJCJXHUCF-RNPYNJAESA-N	C16H26	49.36	HMDB_predicted	NA	NA	NA	NA	NA	NA	NA	NA	NA	NA	NA	NA	NA	NA	NA	NA	NA	NA	NA	NA
188.0917__843.27	188.092	843.27	5529.7	12.433	1.4546e-11	10.837	(3R)-3-Hydroxy-N-[(3S)-2-oxooxolan-3-yl]butanamide	FIXDIFPJOFIIEC-UHFFFAOYSA-N	C8H13NO4	59.28	HMDB_predicted	NA	NA	NA	NA	NA	NA	NA	NA	NA	NA	NA	NA	NA	NA	NA	NA	NA	NA	NA	NA
567.2851__1789.23	567.285	1789.23	922.72	9.8497	0.00018665	3.729	(4r,5s,6s,7r)-4,7-Dibenzyl-5,6-dihydroxy-1,3-bis[4-(hydroxymethyl)benzyl]-1,3-diazepan-2-one	XCVGQMUMMDXKCY-UHFFFAOYSA-N	C35H38N2O5	44.13	HMDB_predicted	NA	NA	NA	NA	NA	NA	NA	NA	NA	NA	NA	NA	NA	NA	NA	NA	NA	NA	NA	NA
227.1793__1211.62	227.179	1211.62	5.4334	2.4419	2.8319e-07	6.5479	(6E)-7,11-dimethyl-3-methylene-1,6,10-dodecatriene	JSNRRGGBADWTMC-NTCAYCPXSA-N	C15H24	52.86	MSDIAL	NA	NA	NA	NA	NA	NA	NA	NA	NA	NA	NA	NA	NA	NA	NA	NA	NA	NA	NA	NA
310.2123__913.61	310.212	913.61	4.1313	2.0466	0.00023526	3.6285	(E)-11-(3-amyloxiran-2-yl)-9-keto-undec-10-enoic acid	RCMABBHQYMBYKV-BUHFOSPRSA-N	C18H30O4	17.33	MINEs	Benproperine	JTUQXGZRVLWBCR-UHFFFAOYSA-N	C21H27NO	4.33	MoNA	Methadone	USSIQXCVUWKGNF-UHFFFAOYSA-N	C21H27NO	3.96	MoNA	NA	NA	NA	NA	NA	NA	NA	NA	NA	NA
377.192__481.44	377.192	481.44	14.459	3.8539	0.00011842	3.9266	(His(1-ME)2)-trh	SFHRGIWZPBPAKE-UHFFFAOYSA-N	C17H24N6O4	54.58	HMDB_predicted	MeTRH	DJLHRAHTTSWYAW-UHFFFAOYSA-N	C17H24N6O4	53.19	HMDB_predicted	L-Prolinamide, 5-oxo-L-prolyl-1-methyl-L-histidyl-	PBGMJEFISXYLCY-UHFFFAOYSA-N	C17H24N6O4	51.8	HMDB_predicted	Pyroglutamyl-3-methylhistidyl-prolinamide	QQOVFOJJOXRGOK-UHFFFAOYSA-N	C17H24N6O4	51.78	HMDB_predicted	NA	NA	NA	NA	NA
527.3185__662.29	527.318	662.29	2.5917	1.3739	0.014787	1.8301	(S)-1-(Sec-Butyl)-N-((4,6-dimethyl-2-oxo-1,2-dihydropyridin-3-yl)methyl)-3-methyl-6-(6-(piperazin-1-yl)pyridin-3-yl)-1H-indole-4-carboxamide	FKSFKBQGSFSOSM-UHFFFAOYSA-N	C31H38N6O2	17.15	HMDB_predicted	NA	NA	NA	NA	NA	NA	NA	NA	NA	NA	NA	NA	NA	NA	NA	NA	NA	NA	NA	NA
289.2372__1092.72	289.237	1092.72	193.17	7.5937	0.00011705	3.9316	(S)-10,16-Dihydroxyhexadecanoic acid	VJZBXAQGWLMYMS-UHFFFAOYSA-N	C16H32O4	38.7	HMDB_predicted	NA	NA	NA	NA	NA	NA	NA	NA	NA	NA	NA	NA	NA	NA	NA	NA	NA	NA	NA	NA
409.2085__824.94	409.209	824.94	0.32769	-1.6096	0.063129	1.1998	(S)-3-{4-[2-(5-Methyl-2-phenyl-oxazol-4-yl)-ethoxy]-phenyl}-2-propylamino-propionic acid	RDGUFKZGMLPVHL-UHFFFAOYSA-N	C24H28N2O4	27.92	HMDB_predicted	2-[[2-[[2-amino-4-(methylthio)butanoyl]amino]-4-methyl-pentanoyl]amino]-3-phenyl-propionic acid	CHDYFPCQVUOJEB-UHFFFAOYSA-N	C20H31N3O4S	24.71	MINEs	NA	NA	NA	NA	NA	NA	NA	NA	NA	NA	NA	NA	NA	NA	NA
558.2883__508.91	558.288	508.91	0.15289	-2.7095	3.4586e-06	5.4611	(S)-6-Acetamido-2-(2-((S)-2-acetamido-4-methylpentanamido)acetamido)-N-(4-methyl-2-oxo-2H-chromen-7-yl)hexanamide	YLJRILGAXBHXDZ-UHFFFAOYSA-N	C28H39N5O7	30.12	HMDB_predicted	NA	NA	NA	NA	NA	NA	NA	NA	NA	NA	NA	NA	NA	NA	NA	NA	NA	NA	NA	NA
360.1923__822.8	360.192	822.8	4.6614	2.2208	0.0019282	2.7148	(S)-N-Benzyl-2-((S)-2-(2-hydroxyacetyl)pyrrolidine-1-carbonyl)pyrrolidine-1-carboxamide	ICULFJDHZQTNRB-UHFFFAOYSA-N	C19H25N3O4	72.54	HMDB_predicted	LOBELINE HYDROCHLORIDE	MXYUKLILVYORSK-HBMCJLEFSA-N	C22H27NO2	56.06	GNPS	NA	NA	NA	NA	NA	NA	NA	NA	NA	NA	NA	NA	NA	NA	NA
333.2579__1788.11	333.258	1788.11	9.3413	3.2236	0.0015713	2.8038	(Z)-7-[(1S,4R,6R)-4-[(E)-Oct-6-enyl]-2,3-diazabicyclo[2.2.1]hept-2-en-6-yl]hept-5-enoic acid	PEZZZRQWIOKEBE-UHFFFAOYSA-N	C20H32N2O2	24.38	HMDB_predicted	Floionolic acid	OISFHODBOQNZAG-UHFFFAOYSA-N	C18H36O5	20.98	HMDB_predicted	NA	NA	NA	NA	NA	NA	NA	NA	NA	NA	NA	NA	NA	NA	NA
207.1745__1283.88	207.174	1283.88	9.8158	3.2951	2.3553e-05	4.628	(Z)-alpha-Irone	JZQOJFLIJNRDHK-HWELFCKPSA-N	C14H22O	71.79	HMDB_predicted	4-(2,5,6,6-Tetramethylcyclohexen-1-yl)but-3-en-2-one	BGKCUGPVLVNPSG-UHFFFAOYSA-N	C14H22O	70.77	HMDB_predicted	NA	NA	NA	NA	NA	NA	NA	NA	NA	NA	NA	NA	NA	NA	NA
605.3559__1304.1	605.356	1304.1	21749	14.409	0.00017097	3.7671	[(S)-1-Carboxy-2-phenyl-ethyl]-carbamoyl-Arg-Val-Arg-aldehyde	SDNYTAYICBFYFH-UHFFFAOYSA-N	C27H44N10O6	17.8	HMDB_predicted	NA	NA	NA	NA	NA	NA	NA	NA	NA	NA	NA	NA	NA	NA	NA	NA	NA	NA	NA	NA
772.4233__758.23	772.423	758.23	2.5528	1.3521	0.0046093	2.3364	[3-Hexadecanoyloxy-2-[6-[(4-nitro-2,1,3-benzoxadiazol-7-yl)amino]hexanoyloxy]propyl] 2-(trimethylazaniumyl)ethyl phosphate	RIWWBDCNFJKLCV-UHFFFAOYSA-N	C36H62N5O11P	49.31	HMDB_predicted	NA	NA	NA	NA	NA	NA	NA	NA	NA	NA	NA	NA	NA	NA	NA	NA	NA	NA	NA	NA
573.2877__555.34	573.288	555.34	0.1662	-2.589	0.069811	1.1561	[5,7,8-trihydroxy-6,16,18-trimethoxy-13-(methoxymethyl)-11-methyl-11-azahexacyclo[7.7.2.12,5.01,10.03,8.013,17]nonadecan-4-yl] benzoate	MDFCJNFOINXVSU-UHFFFAOYSA-N	C31H43NO9	23.28	MINEs	NA	NA	NA	NA	NA	NA	NA	NA	NA	NA	NA	NA	NA	NA	NA	NA	NA	NA	NA	NA
374.2287__689.4	374.229	689.4	76.161	6.251	1.8921e-07	6.7231	1-(3,5-Dimethyl-1-phenyl-4-pyrazolyl)-N-[4-(phenylmethyl)-1-piperazinyl]methanimine	FOORCIAZMIWALX-UHFFFAOYSA-N	C23H27N5	16.41	HMDB_predicted	NA	NA	NA	NA	NA	NA	NA	NA	NA	NA	NA	NA	NA	NA	NA	NA	NA	NA	NA	NA
135.092__884.34	135.092	884.34	17.637	4.1406	0.004106	2.3866	1,2,3,4-Tetrahydroquinoxaline	HORKYAIEVBUXGM-UHFFFAOYSA-N	C8H10N2	63.86	HMDB_predicted	NA	NA	NA	NA	NA	NA	NA	NA	NA	NA	NA	NA	NA	NA	NA	NA	NA	NA	NA	NA
412.208__363.3	412.208	363.3	134.5	7.0714	0.0014115	2.8503	1,2-Dihexanoyl-sn-glycero-3-phosphoethanolamine	PELYUHWUVHDSSU-UHFFFAOYSA-N	C17H34NO8P	49.88	HMDB_predicted	Carphenazine	DYCNETKPCXPXNW-UHFFFAOYSA-N	C23H29N3O2S	36.91	HMDB_predicted	NA	NA	NA	NA	NA	NA	NA	NA	NA	NA	NA	NA	NA	NA	NA
628.3711__812.09	628.371	812.09	35.614	5.1544	8.3628e-05	4.0777	1,2-Dilauroyl-sn-glycero-3-phosphocholine	IJFVSSZAOYLHEE-UHFFFAOYSA-N	C32H64NO8P	19.04	HMDB_predicted	NA	NA	NA	NA	NA	NA	NA	NA	NA	NA	NA	NA	NA	NA	NA	NA	NA	NA	NA	NA
171.1166__1513.3	171.117	1513.3	41.032	5.3587	0.00046864	3.3292	1,4,5-Trimethyl-naphtalene	FSAWRQYDMHSDRN-UHFFFAOYSA-N	C13H14	65.74	HMDB_predicted	1,6,7-Trimethylnaphthalene	JBXULKRNHAQMAS-UHFFFAOYSA-N	C13H14	65.01	HMDB_predicted	NA	NA	NA	NA	NA	NA	NA	NA	NA	NA	NA	NA	NA	NA	NA
233.1319__965.31	233.132	965.31	0.06654	-3.9096	3.2005e-05	4.4948	1,6-Diphenyl-1,3,5-hexatriene	BOBLSBAZCVBABY-UHFFFAOYSA-N	C18H16	55.77	HMDB_predicted	1,1-Diphenylhexatriene	AYOFRULTZJKQEA-UHFFFAOYSA-N	C18H16	54.76	HMDB_predicted	NA	NA	NA	NA	NA	NA	NA	NA	NA	NA	NA	NA	NA	NA	NA
439.2917__827.22	439.292	827.22	0.18239	-2.4549	5.0674e-05	4.2952	1-[(2R)-2-(1,3-Benzodioxol-4-yl)heptyl]-3-[2,6-di(propan-2-yl)phenyl]urea	XCRLPASVMPBQHF-UHFFFAOYSA-N	C27H38N2O3	27.03	HMDB_predicted	Ochrolifuanine A	BYHWAEAVIGYEBJ-QJTMEEEXSA-N	C29H34N4	20.04	MSDIAL	NA	NA	NA	NA	NA	NA	NA	NA	NA	NA	NA	NA	NA	NA	NA
302.1959__1105.89	302.196	1105.89	409.31	8.677	1.0764e-05	4.968	1-[(5-Methoxy-3-indolylidene)methylamino]-2-pentylguanidine	IKBKZGMPCYNSLU-UHFFFAOYSA-N	C16H23N5O	33.67	HMDB_predicted	Allethrin 1	ZCVAOQKBXKSDMS-UHFFFAOYSA-N	C19H26O3	10.83	MassBank	NA	NA	NA	NA	NA	NA	NA	NA	NA	NA	NA	NA	NA	NA	NA
355.1722__149.11	355.172	149.11	111.83	6.8052	0.0032767	2.4846	10-[3-(4-methylpiperazino)propyl]phenothiazine 5-oxide	QGGFCTLXKUUQAT-UHFFFAOYSA-N	C20H25N3OS	54.57	MINEs	Valganciclovir	WPVFJKSGQUFQAP-GKAPJAKFSA-N	C14H22N6O5	51.31	HMDB_predicted	NA	NA	NA	NA	NA	NA	NA	NA	NA	NA	NA	NA	NA	NA	NA
491.2866__697.02	491.287	697.02	0.096055	-3.38	9.1003e-08	7.0409	10-Hydroxy-octadec-12Z-enoate-9-beta-D-glucuronide	IRADJQUIAYBZPY-WKVBQAANSA-N	C24H42O10	48.51	HMDB_predicted	NA	NA	NA	NA	NA	NA	NA	NA	NA	NA	NA	NA	NA	NA	NA	NA	NA	NA	NA	NA
621.2915__1095.27	621.292	1095.27	0.40206	-1.3145	0.0058435	2.2333	10-methoxy-4-methyl-12-oxa-4-azapentacyclo[9.6.1.0,.0?,?.0?,?]octadeca-7(18),8,10,15-tetraen-14-ol	OROGSEYTTFOCAN-UHFFFAOYSA-N	C18H21NO3	33.03	GNPS	NA	NA	NA	NA	NA	NA	NA	NA	NA	NA	NA	NA	NA	NA	NA	NA	NA	NA	NA	NA
326.1714__450.86	326.171	450.86	9.9523	3.315	0.027399	1.5623	10-Piperazinylpropylphenothiazine	YWSUKAVVJWNXMP-UHFFFAOYSA-N	C19H23N3S	24.74	HMDB_predicted	Benalaxyl	CJPQIRJHIZUAQP-UHFFFAOYSA-N	C20H23NO3	18.02	MoNA	NA	NA	NA	NA	NA	NA	NA	NA	NA	NA	NA	NA	NA	NA	NA
357.2608__1466.58	357.261	1466.58	6.1822	2.6281	2.3196e-06	5.6346	13,14-Dihydroprostaglandin F2alpha	LLQBSJQTCKVWTD-UHFFFAOYSA-N	C20H36O5	34.16	HMDB_predicted	7-[3-Hydroxy-2-(3-hydroxyoctyl)-5-oxocyclopentyl]heptanoic acid	DPOINJQWXDTOSF-UHFFFAOYSA-N	C20H36O5	33.77	HMDB_predicted	8-Epi pgf1alpha	DZUXGQBLFALXCR-UHFFFAOYSA-N	C20H36O5	33.77	HMDB_predicted	NA	NA	NA	NA	NA	NA	NA	NA	NA	NA
338.3419__1714.88	338.342	1714.88	0.29602	-1.7563	0.010457	1.9806	13-Docosenamide	UAUDZVJPLUQNMU-UHFFFAOYSA-N	C22H43NO	73.48	HMDB_predicted	NA	NA	NA	NA	NA	NA	NA	NA	NA	NA	NA	NA	NA	NA	NA	NA	NA	NA	NA	NA
357.2425__1137.06	357.243	1137.06	5.4199	2.4383	1.3088e-06	5.8831	14-HDoHE	CWSPVLXISZCJGY-YUMKVNNGSA-N	C23H32O3	67.22	HMDB_predicted	Estradiol 3-Valerate	IFDPLCRWEBQEAJ-UHFFFAOYSA-N	C23H32O3	67.19	HMDB_predicted	Pelanin	RSEPBGGWRJCQGY-RBRWEJTLSA-N	C23H32O3	66.78	HMDB_predicted	Estradiol valerate	RSEPBGGWRJCQGY-UHFFFAOYSA-N	C23H32O3	66.17	HMDB_predicted	NA	NA	NA	NA	NA
305.2109__996.17	305.211	996.17	132.82	7.0533	0.0058749	2.231	16beta-Hydroxydehydroepiandrosterone	QQIVKFZWLZJXJT-UHFFFAOYSA-N	C19H28O3	62.09	HMDB_predicted	3beta,7-Dihydroxyandrosta-5-ene-17-one	OLPSAOWBSPXZEA-UHFFFAOYSA-N	C19H28O3	60.97	HMDB_predicted	15-Hydroxytestosterone	KYGUQDTWUBBBSD-UHFFFAOYSA-N	C19H28O3	60.85	HMDB_predicted	4-Androsten-6-beta,17-beta-diol-3-one	XSEGWEUVSZRCBC-UHFFFAOYSA-N	C19H28O3	60.25	HMDB_predicted	w Hydroxy testosterone	YLTCTXBDDHSLCS-KOUJMVCDSA-N	C19H28O3	60.09	HMDB_predicted
385.3169__1125.4	385.317	1125.4	250.07	7.9662	1.4638e-09	8.8345	16-Nitroxystearate	RPAZYIOIDZRJOO-UHFFFAOYSA-N	C22H42NO4	45.57	HMDB_predicted	NA	NA	NA	NA	NA	NA	NA	NA	NA	NA	NA	NA	NA	NA	NA	NA	NA	NA	NA	NA
354.225__1096.01	354.225	1096.01	401.7	8.65	3.2515e-08	7.4879	17-acetyl-17-hydroxy-6,10,13-trimethyl-16-methylene-1,2,8,9,11,12,14,15-octahydrocyclopenta[a]phenanthren-3-one	OKHAOBQKCCIRLO-UHFFFAOYSA-N	C23H30O3	21.07	MINEs	NA	NA	NA	NA	NA	NA	NA	NA	NA	NA	NA	NA	NA	NA	NA	NA	NA	NA	NA	NA
243.1593__1048.58	243.159	1048.58	2170.8	11.084	0.00065378	3.1846	17-azatetracyclo[7.5.3.01,10.02,7]heptadeca-2(7),3,5-trien-4-ol	IYNWSQDZXMGGGI-UHFFFAOYSA-N	C16H21NO	6.35	MINEs	NA	NA	NA	NA	NA	NA	NA	NA	NA	NA	NA	NA	NA	NA	NA	NA	NA	NA	NA	NA
425.3051__1412.8	425.305	1412.8	5.1143	2.3545	1.771e-08	7.7518	17-Estradiol cyclooctyl acetate	CZCGBAHDFURTGU-UHFFFAOYSA-N	C28H40O3	56.46	HMDB_predicted	LysoPA(O-18:0/0:0)	HUUYDUFSUADEJQ-UHFFFAOYSA-N	C21H45O6P	40.99	HMDB_predicted	NA	NA	NA	NA	NA	NA	NA	NA	NA	NA	NA	NA	NA	NA	NA
415.2549__652.64	415.255	652.64	0.20807	-2.2649	0.0023068	2.637	17-hydroxy-13-methyl-11-[4-(methylamino)phenyl]-17-prop-1-ynyl-1,2,6,7,8,11,12,14,15,16-decahydrocyclopenta[a]phenanthren-3-one	IBLXOBHABOVXDY-UHFFFAOYSA-N	C28H33NO2	26	MINEs	2-[2-[(1R,2R)-1-(5-Tert-butyl-2-methoxyphenyl)-2-(dimethylamino)-1-hydroxypropyl]phenoxy]acetamide	DLGGQRFVOGBFAX-UHFFFAOYSA-N	C24H34N2O4	24.43	HMDB_predicted	NA	NA	NA	NA	NA	NA	NA	NA	NA	NA	NA	NA	NA	NA	NA
560.3288__659.83	560.329	659.83	2.3936	1.2592	2.1534e-06	5.6669	1-acyl-PAF	XPAXRSJGGFVTFM-UHFFFAOYSA-N	C26H52NO8P	18.56	HMDB_predicted	NA	NA	NA	NA	NA	NA	NA	NA	NA	NA	NA	NA	NA	NA	NA	NA	NA	NA	NA	NA
385.219__342.26	385.219	342.26	2.3048	1.2047	0.048841	1.3112	1-Arachidonoylglycerol	DCPCOKIYJYGMDN-UHFFFAOYSA-N	C23H38O4	25.18	HMDB_predicted	Isorhynchophylline	DAXYUDFNWXHGBE-VKCGGMIFSA-N	C22H28N2O4	4.6	MSDIAL	NA	NA	NA	NA	NA	NA	NA	NA	NA	NA	NA	NA	NA	NA	NA
204.1231__450.82	204.123	450.82	0.06415	-3.9624	0.0079001	2.1024	1-Carboxyethylleucine	DBYZWPUDPKAERO-RQJHMYQMSA-N	C9H17NO4	66.55	HMDB_predicted	N-Lactoylleucine	BUMIGZVUJKNXCO-BQBZGAKWSA-N	C9H17NO4	64.89	HMDB_predicted	Glutamic acid diethyl ester	HERPVHLYIHBEFW-UHFFFAOYSA-N	C9H17NO4	62.26	HMDB_predicted	NA	NA	NA	NA	NA	NA	NA	NA	NA	NA
188.1281__164.51	188.128	164.51	54.622	5.7714	0.034309	1.4646	1-Hydroxy-2,2,5,5-tetramethylpyrrolidine-3-carboxylic acid	CLKPVQZFNYXFCY-UHFFFAOYSA-N	C9H17NO3	61.42	HMDB_predicted	Pivagabine	SRPNQDXRVRCTNK-UHFFFAOYSA-N	C9H17NO3	52.25	HMDB_predicted	NA	NA	NA	NA	NA	NA	NA	NA	NA	NA	NA	NA	NA	NA	NA
542.3185__748.18	542.318	748.18	5.3033	2.4069	5.6982e-05	4.2443	1-Isopropyl-N-((6-methyl-2-oxo-4-propyl-1,2-dihydropyridin-3-yl)methyl)-6-(2-(4-methylpiperazin-1-yl)pyridin-4-yl)-1H-indazole-4-carboxamide	ULNXAWLQFZMIHX-UHFFFAOYSA-N	C31H39N7O2	10.19	HMDB_predicted	LysoPC(20:5(5Z,8Z,11Z,14Z,17Z)/0:0)	PDIGSOAOQOXRDU-WJPZTBRDSA-N	C28H48NO7P	7.24	HMDB_predicted	NA	NA	NA	NA	NA	NA	NA	NA	NA	NA	NA	NA	NA	NA	NA
149.1326__1014.9	149.133	1014.9	17.852	4.1581	0.00091571	3.0382	1-Methyl-4-(1-methylpropyl)-benzene	LWCFXYMSEGQWNB-UHFFFAOYSA-N	C11H16	65.97	HMDB_predicted	2,4-Dimethyl-1-(1-methylethyl)-benzene	AADQFNAACHHRLT-UHFFFAOYSA-N	C11H16	60.53	HMDB_predicted	NA	NA	NA	NA	NA	NA	NA	NA	NA	NA	NA	NA	NA	NA	NA
430.2006__972.87	430.201	972.87	338.33	8.4023	9.4905e-07	6.0227	2-(2-(4-Phenoxy-2-propylphenoxy)ethyl)indole-5-acetic acid	DFFOSEJNFZUOSK-UHFFFAOYSA-N	C27H27NO4	54.39	HMDB_predicted	7-Benzylidenenaltrexone	WXOUFNFMPVMGFZ-UHFFFAOYSA-N	C27H27NO4	54.25	HMDB_predicted	NA	NA	NA	NA	NA	NA	NA	NA	NA	NA	NA	NA	NA	NA	NA
461.3334__465.24	461.333	465.24	1263.4	10.303	0.00015626	3.8061	2-(2-amino-3-hydroxyoctadec-4-enoxy)-6-(hydroxymethyl)oxane-3,4,5-triol	HHJTWTPUPVQKNA-UHFFFAOYSA-N	C24H47NO7	46.15	MINEs	NA	NA	NA	NA	NA	NA	NA	NA	NA	NA	NA	NA	NA	NA	NA	NA	NA	NA	NA	NA
213.1636__1555.74	213.164	1555.74	9.3125	3.2192	3.0799e-08	7.5115	2-(2-Cyclohexylethylhydrazono)propionic acid	IPGKROMWTLUUOT-UHFFFAOYSA-N	C11H20N2O2	11.93	HMDB_predicted	Spectral Match to Val-Leu from NIST14	XCTHZFGSVQBHBW-IUCAKERBSA-N	C11H22N2O3	11.35	GNPS	Brivaracetam	MSYKRHVOOPPJKU-UHFFFAOYSA-N	C11H20N2O2	10.18	HMDB_predicted	NA	NA	NA	NA	NA	NA	NA	NA	NA	NA
207.138__1048.64	207.138	1048.64	555.97	9.1189	0.00022076	3.6561	2-(3-Pentylphenyl)acetic acid	PEGQOIGYZLJMIB-UHFFFAOYSA-N	C13H18O2	46.2	HMDB_predicted	Ibuprofen	HEFNNWSXXWATRW-JTQLQIEISA-N	C13H18O2	45.8	MassBank	NA	NA	NA	NA	NA	NA	NA	NA	NA	NA	NA	NA	NA	NA	NA
318.2062__1155.19	318.206	1155.19	12499	13.61	5.4308e-05	4.2651	2-(4-Morpholino)ethyl-1-phenylcyclohexane-1-carboxylate	RQHKZUBCUZVZEF-UHFFFAOYSA-N	C19H27NO3	59.7	HMDB_predicted	Nateglinide	OELFLUMRDSZNSF-YJEKIOLLSA-N	C19H27NO3	55.66	HMDB_predicted	NATEGLINIDE	OELFLUMRDSZNSF-OFLPRAFFSA-N	C19H27NO3	54.48	MoNA	NA	NA	NA	NA	NA	NA	NA	NA	NA	NA
275.1389__653.8	275.139	653.8	10.193	3.3495	4.8061e-05	4.3182	2-(p-Acetamidophenyl)-2-ethylglutarimide	PBWKSBSBPBMFIS-UHFFFAOYSA-N	C15H18N2O3	54.18	HMDB_predicted	4-((6-Methoxyquinolin-8-yl)amino)pentanoic acid	KIMKJIXTIWKABF-UHFFFAOYSA-N	C15H18N2O3	51.5	HMDB_predicted	NA	NA	NA	NA	NA	NA	NA	NA	NA	NA	NA	NA	NA	NA	NA
321.2211__1244.45	321.221	1244.45	149.76	7.2265	9.9772e-10	9.001	2,3-Thioepoxy Madol	UPLPHRJJTCUQAY-UHFFFAOYSA-N	C20H32OS	31.61	HMDB_predicted	Iprovalicarb	NWUWYYSKZYIQAE-UHFFFAOYSA-N	C18H28N2O3	24.64	HMDB_predicted	Iprovalicarb	NWUWYYSKZYIQAE-WMCAAGNKSA-N	C18H28N2O3	24.2	MoNA	NA	NA	NA	NA	NA	NA	NA	NA	NA	NA
243.1339__354.34	243.134	354.34	5294	12.37	8.1107e-05	4.0909	2,4,6(1H,3H,5H)-Pyrimidinetrione, 5-ethyl-5-(3-hydroxy-1-methylbutyl)-	XYOPMDJVSWQZTM-UHFFFAOYSA-N	C11H18N2O4	60.13	HMDB_predicted	3'-Hydroxyamobarbital	PUVZPWLDMBLALZ-UHFFFAOYSA-N	C11H18N2O4	60.12	HMDB_predicted	NA	NA	NA	NA	NA	NA	NA	NA	NA	NA	NA	NA	NA	NA	NA
139.0868__579.15	139.087	579.15	2.4019	1.2642	0.0092643	2.0332	2,4-Diaminoanisole	BAHPQISAXRFLCL-UHFFFAOYSA-N	C7H10N2O	74.5	HMDB_predicted	1-Methyl-1,2-dihydropyridine-3-carboxamide	CRJFOPZHQMBHNQ-UHFFFAOYSA-N	C7H10N2O	71.08	HMDB_predicted	NA	NA	NA	NA	NA	NA	NA	NA	NA	NA	NA	NA	NA	NA	NA
109.0765__638.06	109.076	638.06	0.43115	-1.2138	0.0023613	2.6268	2,5-Dimethylpyrazine	LCZUOKDVTBMCMX-UHFFFAOYSA-N	C6H8N2	80.25	HMDB_predicted	p-Phenylenediamine	CBCKQZAAMUWICA-UHFFFAOYSA-N	C6H8N2	77.71	HMDB_experimental	2,6-Dimethylpyrazine	HJFZAYHYIWGLNL-UHFFFAOYSA-N	C6H8N2	77.23	HMDB_predicted	NA	NA	NA	NA	NA	NA	NA	NA	NA	NA
361.1719__157.76	361.172	157.76	47.404	5.5669	0.0016356	2.7863	2,9-Dimethyl-4,7-diphenyl-1,10-phenanthroline	STTGYIUESPWXOW-UHFFFAOYSA-N	C26H20N2	36.73	HMDB_predicted	NA	NA	NA	NA	NA	NA	NA	NA	NA	NA	NA	NA	NA	NA	NA	NA	NA	NA	NA	NA
360.1803__1100.16	360.18	1100.16	0.4642	-1.1072	0.0079568	2.0993	2-[(3,17-Dihydroxy-13-methyl-8,9,11,12,14,15,16,17-octahydro-7H-cyclopenta[a]phenanthren-6-ylidene)amino]oxyacetic acid	AWARIMYXKAIIGO-UHFFFAOYSA-N	C20H25NO5	55.31	HMDB_predicted	platyphylline	BTHCJHQOYFUIMG-REYNEDSXSA-N	C18H27NO5	53.53	BMDMS	NA	NA	NA	NA	NA	NA	NA	NA	NA	NA	NA	NA	NA	NA	NA
[truncated: 2,997 more rows]

## Sheet: MS2 annotation HT1 vs HT2 neg
ID	M/Z	Retention time	Fold change	log2.FC.	raw.pval	X.log10.p.	Compound_1	InchiKey_1	Formula_1	Score_1	Database_1	Compound_2	InchiKey_2	Formula_2	Score_2	Database_2	Compound_3	InchiKey_3	Formula_3	Score_3	Database_3	Compound_4	InchiKey_4	Formula_4	Score_4	Database_4	Compound_5	InchiKey_5	Formula_5	Score_5	Database_5
[truncated: 195 more rows]

## Sheet: MS2 annotation HT1 vs HT3 neg
ID	M/Z	Retention time	Fold change	log2.FC.	raw.pval	X.log10.p.	Compound_1	InchiKey_1	Formula_1	Score_1	Database_1	Compound_2	InchiKey_2	Formula_2	Score_2	Database_2	Compound_3	InchiKey_3	Formula_3	Score_3	Database_3	Compound_4	InchiKey_4	Formula_4	Score_4	Database_4	Compound_5	InchiKey_5	Formula_5	Score_5	Database_5
[truncated: 2,372 more rows]

[truncated: 1 more sheets: MS2 annotation HT2 vs HT3 neg]
